# Supplementary material for: Enterotoxigenic Escherichia coli heat-labile toxin drives enteropathic changes in small intestinal epithelia
Source: Nat Commun. 2022 Nov 12;13:6886. doi: 10.1038/s41467-022-34687-7 (PMC9653437; doi:10.1038/s41467-022-34687-7)
Supplement: Supplementary file 4 — Supplementary Data 1 [file 41467_2022_34687_MOESM4_ESM.xlsx]

## Sheet: Full gene table- STAR
GRCh38.98	# Program:featureCounts v1.5.1; Command:"/gscmnt/gc2732/mitrevalab/USERS/ychoi/local/subread-1.5.1/bin/featureCounts" "-C" "-Q" "10" "-T" "4" "-p" "-t" "exon" "-g" "gene_id" "-a" "/gscmnt/gc2732/mitrevalab/RESOURCES/databases/human/GRCh38.98/Homo_sapiens.GRCh38.98.protein_coding_only.gtf" "-o" "ETEC_old_and_new_STARmapping.featureCounts" "H_WM-CACO2-LT01__vs__GRCh38.98_STAR_v2.7.3a_PEAligned.sort…
						Raw Read Counts																											FPKM (DESeq-normalized)														DESeq Results
						Dataset 1 - Fragment Counts (read pairs or single reads)							Dataset 2 - Fragment Counts (read pairs or single reads)							Genes of interest													Dataset 1							Dataset 2							Dataset 1
	Geneid	Gene name	Gene Description	Length		Toxin			Mutant (non-activated) toxin		Not treated		Toxin			Not Treated				Microvilli		Reactome						SLC genes					Toxin			Mutant (non-activated) toxin		Not treated		Toxin			Not Treated				Toxin vs BOTH mutant and not treated
						LT-1	LT-2	LT-3	MLT-1	MLT-2	NT-1	NT-2	LT-1	LT-2	LT-3	Untreated-1	Untreated-2	Untreated-3				All genes		Sig. in both		Enrich (10-5 in both)							LT_1	LT_2	LT_3	MLT_1	MLT_2	NT_1	NT_2	LT_1	LT_2	LT_3	Untreated_1	Untreated_2	Untreated_3		Average Expression Level		Log2 Fold Change (DESeq)
						H_WM-CACO2-LT01__vs__GRCh38.98_STAR_v2.7.3a_PEAligned.sortedByCoord.out.bam	H_WM-CACO2-LT03__vs__GRCh38.98_STAR_v2.7.3a_PEAligned.sortedByCoord.out.bam	H_WM-CACO2-LT04__vs__GRCh38.98_STAR_v2.7.3a_PEAligned.sortedByCoord.out.bam	H_WM-CACO2-MLT01__vs__GRCh38.98_STAR_v2.7.3a_PEAligned.sortedByCoord.out.bam	H_WM-CACO2-MLT02__vs__GRCh38.98_STAR_v2.7.3a_PEAligned.sortedByCoord.out.bam	H_WM-CACO2-NT01__vs__GRCh38.98_STAR_v2.7.3a_PEAligned.sortedByCoord.out.bam	H_WM-CACO2-NT02__vs__GRCh38.98_STAR_v2.7.3a_PEAligned.sortedByCoord.out.bam	lt_1_GGCAGCG_L1__vs__GRCh38.98_STAR_v2.7.3a_SEAligned.sortedByCoord.out.bam	lt_2_CCATCAT_L1__vs__GRCh38.98_STAR_v2.7.3a_SEAligned.sortedByCoord.out.bam	lt_3_TAACAAG_L1__vs__GRCh38.98_STAR_v2.7.3a_SEAligned.sortedByCoord.out.bam	untreated_1_AGACTGA_L1__vs__GRCh38.98_STAR_v2.7.3a_SEAligned.sortedByCoord.out.bam	untreated_2_CTTGGAA_L1__vs__GRCh38.98_STAR_v2.7.3a_SEAligned.sortedByCoord.out.bam	untreated_3_CCGATTA_L1__vs__GRCh38.98_STAR_v2.7.3a_SEAligned.sortedByCoord.out.bam		Gene	Order	Microtubule-dependent trafficking of connexons from Golgi to the plasma membrane	Amino acid transport across the plasma membrane	Microtubule-dependent trafficking of connexons from Golgi to the plasma membrane	Amino acid transport across the plasma membrane	Microtubule-dependent trafficking of connexons from Golgi to the plasma membrane	Amino acid transport across the plasma membrane	All	notes	Lower with LT in both	Higher with LT in both		H_WM-CACO2-LT01__vs__GRCh38.98_STAR_v2.7.3a_PEAligned.sortedByCoord.out.bam	H_WM-CACO2-LT03__vs__GRCh38.98_STAR_v2.7.3a_PEAligned.sortedByCoord.out.bam	H_WM-CACO2-LT04__vs__GRCh38.98_STAR_v2.7.3a_PEAligned.sortedByCoord.out.bam	H_WM-CACO2-MLT01__vs__GRCh38.98_STAR_v2.7.3a_PEAligned.sortedByCoord.out.bam	H_WM-CACO2-MLT02__vs__GRCh38.98_STAR_v2.7.3a_PEAligned.sortedByCoord.out.bam	H_WM-CACO2-NT01__vs__GRCh38.98_STAR_v2.7.3a_PEAligned.sortedByCoord.out.bam	H_WM-CACO2-NT02__vs__GRCh38.98_STAR_v2.7.3a_PEAligned.sortedByCoord.out.bam	lt_1_GGCAGCG_L1__vs__GRCh38.98_STAR_v2.7.3a_SEAligned.sortedByCoord.out.bam	lt_2_CCATCAT_L1__vs__GRCh38.98_STAR_v2.7.3a_SEAligned.sortedByCoord.out.bam	lt_3_TAACAAG_L1__vs__GRCh38.98_STAR_v2.7.3a_SEAligned.sortedByCoord.out.bam	untreated_1_AGACTGA_L1__vs__GRCh38.98_STAR_v2.7.3a_SEAligned.sortedByCoord.out.bam	untreated_2_CTTGGAA_L1__vs__GRCh38.98_STAR_v2.7.3a_SEAligned.sortedByCoord.out.bam	untreated_3_CCGATTA_L1__vs__GRCh38.98_STAR_v2.7.3a_SEAligned.sortedByCoord.out.bam		Toxin	Not Toxin
						20867098	21895637	25159820	13702384	24066645	18977996	20734886	18205346	17706398	16898999	16295497	14730049	17082309		13	13	20	33	5	15	4	5	392		34	24		D1_LT_1	D1_LT_2	D1_LT_3	D1_MLT_1	D1_MLT_2	D1_NT_1	D1_NT_2	D2_LT_1	D2_LT_2	D2_LT_3	D2_Untreated_1	D2_Untreated_2	D2_Untreated_3		LT	MLT + NT
VIL1	ENSG00000127831	VIL1	villin 1	6891		13245	9218	10573	14440	23920	18312	21296	9275	10692	9284	9310	9540	12422		VIL1	1	-	-	-	-	-	-	-	-	-	-		92.1102	61.0938	60.983	152.929	144.233	140.024	149.044	73.932	87.6287	79.7245	82.9086	93.9857	105.527		61.0384	146.557	-1.347
ESPN	ENSG00000187017	ESPN	espin	6952		359	188	208	427	723	598	592	41	54	54	112	76	107		ESPN	2	-	-	-	-	-	-	-	-	-	-		2.4747	1.23507	1.18918	4.48252	4.32129	4.53253	4.10686	0.323948	0.438686	0.459646	0.988646	0.742164	0.901005		1.21212	4.3608	-1.93004
PLS1	ENSG00000120756	PLS1	plastin 1	5288		3224	870	1009	1530	3080	2594	2571	40522	36814	36760	56351	55411	62899		PLS1	3	-	-	-	-	-	-	-	-	-	-		29.2174	7.51398	7.58389	21.1156	24.2016	25.8481	23.4482	420.921	393.18	411.361	653.947	711.378	696.315		7.54894	23.6534	-1.73362
EPS8	ENSG00000151491	EPS8	epidermal growth factor receptor pathway substrate 8	8540		4213	598	644	2322	4103	3266	3717	4288	4297	3929	4406	4344	4964		EPS8	4	-	-	-	-	-	-	-	-	-	-		23.6413	3.19805	2.99723	19.843	19.9631	20.1515	20.991	27.5802	28.4169	27.2247	31.6606	34.5325	34.0273		3.09764	20.2372	-2.7936
EZR	ENSG00000092820	EZR	ezrin	3298		9375	6432	7570	7259	12918	10485	10964	18250	16029	17341	21355	18662	24009		EZR	5	-	-	-	-	-	-	-	-	-	-		136.226	89.0713	91.23	160.631	162.753	167.52	160.331	303.958	274.489	311.145	397.357	384.152	426.164		90.1507	162.809	-0.936506
EBP50	ENSG00000109062	SLC9A3R1	SLC9A3 regulator 1	2339		4060	3707	4181	4093	6280	5099	5673	1283	1402	1202	1776	1676	2072		EBP50	6	-	-	-	-	-	-	Y	EBP50. NHE family	Y	-		83.1828	72.3827	71.0465	127.707	111.561	114.869	116.972	30.1299	33.8523	30.4098	46.5956	48.6452	51.8577		71.7146	117.777	-0.798087
PDZK1	ENSG00000174827	PDZK1	PDZ domain containing 1	2480		4227	1593	1969	4774	8910	7167	7445	1175	1142	963	3437	3395	3661		PDZK1	7	-	-	-	-	-	-	-	-	-	-		81.6805	29.3364	31.5563	140.487	149.283	152.277	144.781	26.0248	26.0066	22.9781	85.0472	92.936	86.4175		30.4464	146.707	-2.35155
MYO1A	ENSG00000166866	MYO1A	myosin IA	4450		2271	890	966	1839	3172	2615	2823	3220	3754	3258	3639	3703	4627		MYO1A	8	-	-	-	-	-	-	-	-	-	-		24.4565	9.13424	8.62799	30.1596	29.6181	30.9643	30.5949	39.7463	47.6435	43.3242	50.1827	56.4923	60.8685		8.88111	30.3342	-1.8571
MYO6	ENSG00000196586	MYO6	myosin VI	10727		1351	2665	2818	1291	2181	1654	1955	6409	5764	6052	7442	6695	8404		MYO6	9	-	-	-	-	-	-	-	-	-	-		6.03552	11.3465	10.4413	8.78318	8.44815	8.12469	8.78955	32.8181	30.347	33.3856	42.5739	42.3709	45.8629		10.8939	8.5364	0.267665
CDHR5	ENSG00000099834	CDHR5	cadherin related family member 5	3873		8429	369	436	7453	9952	8895	10318	1429	1457	1402	1178	1148	1375		CDHR5	10	-	-	-	-	-	-	-	-	-	-		104.296	4.35132	4.47437	140.439	106.77	121.017	128.483	20.2668	21.2462	21.421	18.6651	20.1229	20.783		4.41284	124.177	-4.89717
USH1C	ENSG00000006611	USH1C	USH1 protein network component harmonin	4904		5135	1183	1358	3697	5918	4996	5613	5914	6784	5689	4272	4836	6366		USH1C	11	-	-	-	-	-	-	-	-	-	-		50.1797	11.0173	11.0063	55.0178	50.1428	53.6811	55.2005	66.2418	78.1277	68.6475	53.4581	66.9471	75.9923		11.0118	53.5106	-2.36356
MYO7B	ENSG00000169994	MYO7B	myosin VIIB	8800		3050	308	264	1412	2400	1943	2131	893	1113	797	414	477	665		MYO7B	12	-	-	-	-	-	-	-	-	-	-		16.6094	1.59849	1.19238	11.71	11.3322	11.6343	11.6788	5.57404	7.14303	5.35938	2.88702	3.67986	4.42377		1.39543	11.5888	-3.1466
CDHR2	ENSG00000074276	CDHR2	cadherin related family member 2	5348		564	209	196	168	282	224	226	9349	11976	9554	2174	3564	5401		CDHR2	13	-	-	-	-	-	-	-	-	-	-		5.05389	1.78483	1.45666	2.29257	2.191	2.20702	2.03805	96.0229	126.471	105.714	24.946	45.242	59.1202		1.62074	2.18216	-0.515008
	ENSG00000127824	TUBA4A	tubulin alpha 4a	3966		358	730	918	252	465	333	401	2377	3001	2086	906	833	968		-	-	Y	-	H	-	Y	-	-	-	-	-		4.32582	8.40645	9.19989	4.63716	4.87175	4.42427	4.8763	32.9213	42.7349	31.1244	14.0187	14.259	14.2882		8.80317	4.70237	0.820412
	ENSG00000123416	TUBA1B	tubulin alpha 1b	3574		26219	41215	48942	11546	22887	16047	19196	1555	1647	1606	895	766	817		-	-	Y	-	H	-	Y	-	-	-	-	-		351.56	526.676	544.277	235.766	266.084	236.586	259.033	23.8988	26.0261	26.5907	15.3674	14.5502	13.382		535.476	249.367	1.01874
	ENSG00000167553	TUBA1C	tubulin alpha 1c	4631		7904	15780	18355	4819	9707	6687	7415	1365	1377	1293	923	714	814		-	-	Y	-	H	-	Y	-	-	-	-	-		81.7919	155.623	157.533	75.9427	87.0953	76.0863	77.2209	16.1905	16.793	16.522	12.2309	10.4669	10.2897		156.578	79.0863	0.900892
	ENSG00000137267	TUBB2A	tubulin beta 2A class IIa	1748		301	868	1060	230	412	291	342	200	181	181	71	85	117		-	-	Y	-	H	-	Y	-	-	-	-	-		8.25207	22.6788	24.1022	9.60263	9.79355	8.77205	9.43589	6.28477	5.84799	6.1274	2.49258	3.30121	3.9183		23.3905	9.40103	1.23203
	ENSG00000178462	TUBAL3	tubulin alpha like 3	1793		149	4	15	123	215	147	166	1711	1770	1555	2018	1809	2134		-	-	Y	-	L	-	-	-	-	-	-	-		3.98239	0.101888	0.332509	5.00644	4.98245	4.32003	4.46505	52.4168	55.7523	51.3203	69.0674	68.4942	69.6735		0.217198	4.69349	-4.46768
	ENSG00000000003	TSPAN6	tetraspanin 6	4536		4978	7563	8895	3258	5853	4581	5042	3650	3540	3283	2966	2568	2871		-	-	-	-	-	-	-	-	-	-	-	-		52.592	76.1489	77.9409	52.4182	53.6154	53.2153	53.6078	44.1999	44.0758	42.8289	40.1264	38.4342	37.0522		77.0449	53.2142	0.449884
	ENSG00000155465	SLC7A7	solute carrier family 7 member 7	5131		13398	3455	4065	12417	20585	18296	18560	2139	2580	1927	5507	5360	5118		-	-	-	Y	-	L	-	-	Y	amino acids	Y	-		125.134	30.7531	31.4884	176.611	166.699	187.89	174.451	22.8986	28.398	22.2238	65.8636	70.9183	58.3918		31.1207	176.413	-2.5866
	ENSG00000123643	SLC36A1	solute carrier family 36 member 1	6971		3680	658	791	3989	6224	5266	6278	1059	1205	972	1885	2095	2188		-	-	-	Y	-	L	-	-	Y	proton/amino acid	Y	-		25.2983	4.31095	4.50997	41.7612	37.0987	39.8048	43.4335	8.34453	9.76252	8.25107	16.5939	20.4026	18.3741		4.41046	40.5245	-3.28143
	ENSG00000138079	SLC3A1	solute carrier family 3 member 1	6541		14	5	7	54	68	55	68	232	187	160	409	439	384		-	-	-	Y	-	L	-	-	Y	amino acids	Y	-		0.10257	0.0349115	0.042535	0.602495	0.431966	0.443066	0.501376	1.94825	1.61461	1.44749	3.83717	4.55634	3.43669		0.0387232	0.494725	-3.73776
	ENSG00000021488	SLC7A9	solute carrier family 7 member 9	2598		579	142	154	404	705	639	727	19895	20380	19886	28581	26561	26331		-	-	-	Y	-	L	-	-	Y	amino acids	Y	-		10.6802	2.49627	2.35599	11.3487	11.2755	12.9602	13.4956	420.635	443.032	452.947	675.104	694.067	593.31		2.42613	12.27	-2.42543
	ENSG00000112394	SLC16A10	solute carrier family 16 member 10	11237		554	719	701	840	1298	1087	1298	14	11	13	58	46	44		-	-	-	Y	-	L	-	-	Y	monocarboxylate	Y	-		2.36264	2.92227	2.47948	5.45548	4.79964	5.09717	5.57087	0.0684351	0.0552856	0.0684592	0.316745	0.277909	0.229222		2.70088	5.23079	-1.03864
	ENSG00000134294	SLC38A2	solute carrier family 38 member 2	6509		5549	19786	20723	2792	5681	4085	4641	2860	2838	2539	951	789	1030		-	-	-	Y	-	H	-	Y	Y	amino acids	-	Y		40.8544	138.831	126.541	31.3044	36.2656	33.0695	34.3871	24.1353	24.6245	23.0827	8.966	8.22922	9.26353		132.686	33.7566	1.88803
	ENSG00000151012	SLC7A11	solute carrier family 7 member 11	9645		1180	4459	4089	378	742	458	668	171	153	155	33	23	19		-	-	-	Y	-	H	-	Y	Y	-	-	Y		5.86297	21.1143	16.8503	2.86018	3.19658	2.50215	3.3402	0.973856	0.895899	0.950974	0.209964	0.161891	0.11532		18.9823	2.97478	2.58639
	ENSG00000131389	SLC6A6	solute carrier family 6 member 6	8254		1108	3553	3677	768	1227	844	1067	513	647	476	204	197	222		-	-	-	Y	-	H	-	Y	Y	Na+/Cl- dependent neurotransmitter	-	Y		6.433	19.6595	17.706	6.79048	6.17681	5.388	6.23445	3.41392	4.427	3.41257	1.51669	1.62031	1.5745		18.6828	6.14744	1.52211
	ENSG00000139514	SLC7A1	solute carrier family 7 member 1	7688		1430	2308	2105	654	1058	769	952	375	358	376	202	159	170		-	-	-	Y	-	H	-	Y	Y	-	-	Y		8.91375	13.7109	10.8826	6.20824	5.71817	5.27063	5.97203	2.67929	2.6299	2.8941	1.61239	1.40404	1.29446		12.2967	5.79227	1.00144
	ENSG00000268104	SLC6A14	solute carrier family 6 member 14	4536		0	56	74	0	0	0	1	1158	1177	1077	699	570	507		-	-	-	Y	-	H	-	Y	Y	-	-	Y		0	0.563842	0.648412	0	0	0	0.0106323	14.0229	14.6546	14.0502	9.45663	8.53095	6.54317		0.606127	0.00265806	7.3453
	ENSG00000180773	SLC36A4	solute carrier family 36 member 4	9709		132	218	273	65	104	76	99	65	65	66	22	17	32		-	-	-	Y	-	H	-	-	Y	proton/amino acid	-	Y		0.651534	1.02547	1.11759	0.488588	0.445085	0.412467	0.491767	0.367739	0.378102	0.402261	0.139053	0.118869	0.192943		1.07153	0.459477	1.14355
	ENSG00000111371	SLC38A1	solute carrier family 38 member 1	10015		5052	16349	17357	2716	5201	3575	4212	1340	1445	1427	1006	948	1226		-	-	-	Y	-	H	-	-	Y	amino acids	-	Y		24.1741	74.556	68.8837	19.7917	21.5785	18.8094	20.2832	7.34945	8.14867	8.43164	6.16424	6.42618	7.16627		71.7198	20.1157	1.74839
	ENSG00000103064	SLC7A6	solute carrier family 7 member 6	7588		724	1127	1272	455	838	615	675	88	115	87	62	62	44		-	-	-	Y	-	H	-	-	Y	-	-	Y		4.57245	6.78327	6.66273	4.37611	4.58882	4.27068	4.29017	0.637025	0.855934	0.67847	0.501414	0.554703	0.339452		6.723	4.38145	0.532402
	ENSG00000103257	SLC7A5	solute carrier family 7 member 5	4764		1752	5300	5612	1208	1905	1382	1695	34	16	19	4	9	11		-	-	-	Y	-	H	-	-	Y	-	-	Y		17.6238	50.8097	46.8208	18.5054	16.6153	15.2857	17.1592	0.39202	0.189678	0.236005	0.0515253	0.128253	0.135168		48.8152	16.8914	1.44943
	ENSG00000167703	SLC43A2	solute carrier family 43 member 2	10606		408	1919	2277	449	934	533	736	83	93	123	62	66	51		-	-	-	Y	-	H	-	-	Y	-	-	Y		1.84351	8.26353	8.53304	3.08957	3.65915	2.64804	3.34676	0.42986	0.495223	0.686266	0.358734	0.422462	0.281496		8.39829	3.18588	1.31126
	ENSG00000137285	TUBB2B	tubulin beta 2B class IIb	2096		82	1288	1531	46	104	90	76	3	0	1	1	0	0		-	-	Y	-	-	-	-	-	-	-	-	-		1.87482	28.0651	29.032	1.60166	2.0617	2.26256	1.74872	0.0786196	0	0.0282324	0.029278	0	0		28.5485	1.91866	3.79615
	ENSG00000152661	GJA1	gap junction protein alpha 1	3395		9	3078	3310	3	6	4	5	0	1	1	0	0	5		-	-	Y	-	-	-	-	-	-	-	-	-		0.12704	41.4068	38.7508	0.064489	0.0734338	0.0620826	0.0710278	0	0.0166353	0.0174301	0	0	0.0862152		40.0788	0.0677583	9.1093
	ENSG00000152086	TUBA3E	tubulin alpha 3e	1518		62	2	9	50	100	73	80	0	2	3	2	1	4		-	-	Y	-	-	-	-	-	-	-	-	-		1.9573	0.0601729	0.235648	2.40382	2.73724	2.53397	2.54165	0	0.0744094	0.116947	0.080852	0.0447223	0.154256		0.14791	2.55417	-4.14533
	ENSG00000075886	TUBA3D	tubulin alpha 3d	1572		38	16	8	51	85	65	66	2	3	3	1	1	2		-	-	Y	-	-	-	-	-	-	-	-	-		1.15843	0.464847	0.202269	2.36767	2.24673	2.17877	2.02484	0.0698841	0.10778	0.11293	0.0390373	0.043186	0.0744785		0.333558	2.2045	-2.8353
	ENSG00000101162	TUBB1	tubulin beta 1 class VI	3496		24	80	79	10	32	31	21	3	2	2	0	2	0		-	-	Y	-	-	-	-	-	-	-	-	-		0.328986	1.04511	0.898148	0.208753	0.380332	0.46724	0.289698	0.0471358	0.0323094	0.033853	0	0.0388378	0		0.971628	0.336506	1.41758
	ENSG00000104833	TUBB4A	tubulin beta 4A class IVa	3220		2	21	32	3	3	5	4	3	1	2	0	1	6		-	-	Y	-	-	-	-	-	-	-	-	-		0.0297654	0.297856	0.39499	0.0679938	0.0387124	0.0818208	0.0599104	0.051176	0.0175394	0.0367547	0	0.0210834	0.109081		0.346423	0.0621094	2.42864
	ENSG00000173213	TUBB8B	tubulin beta 8B	1633		9	10	16	12	20	19	20	0	0	3	1	0	3		-	-	Y	-	-	-	-	-	-	-	-	-		0.264116	0.279677	0.389427	0.536289	0.508895	0.61308	0.590666	0	0	0.108711	0.0375791	0	0.107545		0.334552	0.562233	-0.823181
	ENSG00000188229	TUBB4B	tubulin beta 4B class IVb	2037		8127	8672	9830	5224	9416	6793	7937	1294	1663	1328	814	949	1203		-	-	Y	-	-	-	-	-	-	-	-	-		191.195	194.433	191.803	187.161	192.07	175.72	187.916	34.8935	46.1074	38.5786	24.5226	31.6279	34.5723		193.118	185.717	-0.0276225
	ENSG00000258947	TUBB3	tubulin beta 3 class III	4430		5	28	29	11	17	18	16	0	0	0	1	0	0		-	-	Y	-	-	-	-	-	-	-	-	-		0.0540884	0.288667	0.260188	0.181214	0.159452	0.214101	0.174187	0	0	0	0.0138525	0	0		0.274427	0.182238	0.509222
	ENSG00000176014	TUBB6	tubulin beta 6 class V	3941		711	968	1026	541	1061	791	799	167	199	197	72	57	80		-	-	Y	-	-	-	-	-	-	-	-	-		8.64572	11.2179	10.3475	10.0183	11.1865	10.576	9.77774	2.32761	2.85178	2.958	1.12114	0.981893	1.18833		10.7827	10.3896	-0.0343956
	ENSG00000261456	TUBB8	tubulin beta 8 class VIII	2981		4	3	8	6	9	8	5	1	0	0	0	0	0		-	-	Y	-	-	-	-	-	-	-	-	-		0.0643037	0.0459623	0.106665	0.14689	0.125448	0.141409	0.0808921	0.0184263	0	0	0	0	0		0.0763135	0.12366	-0.745785
	ENSG00000167552	TUBA1A	tubulin alpha 1a	3178		63	421	496	44	91	73	84	341	303	317	401	253	182		-	-	Y	-	-	-	-	-	-	-	-	-		0.950002	6.05021	6.20326	1.01042	1.18979	1.21037	1.27475	5.89388	5.38466	5.90261	7.74324	5.40459	3.35252		6.12674	1.17133	2.29183
	ENSG00000243910	TUBA4B	tubulin alpha 4b	1687		1	9	11	4	12	2	9	10	10	5	7	12	12		-	-	Y	-	-	-	-	-	-	-	-	-		0.0284068	0.243652	0.259161	0.173041	0.295563	0.062469	0.257292	0.325601	0.334776	0.175386	0.254633	0.482905	0.416409		0.251407	0.197091	0.244321
	ENSG00000183785	TUBA8	tubulin alpha 8	3642		0	1	4	2	3	0	0	3	4	3	5	2	3		-	-	Y	-	-	-	-	-	-	-	-	-		0	0.0125401	0.0436528	0.0400769	0.0342268	0	0	0.0452462	0.0620283	0.0487439	0.0842486	0.0372809	0.0482208		0.0280965	0.0185759	0.581629
	ENSG00000198033	TUBA3C	tubulin alpha 3c	1521		0	0	1	0	0	0	3	0	1	1	0	1	0		-	-	Y	-	-	-	-	-	-	-	-	-		0	0	0.0261314	0	0	0	0.0951241	0	0.0371313	0.0389054	0	0.0446341	0		0.0130657	0.023781	-0.905231
	ENSG00000003989	SLC7A2	solute carrier family 7 member 2	7905		2585	12235	13885	1171	2085	1428	1704	7	3	4	2	2	0		-	-	-	Y	-	-	-	-	Y	-	-	-		15.671	70.6878	69.813	10.8108	10.9594	9.51866	10.396	0.0486404	0.0214333	0.0299431	0.015526	0.0171761	0		70.2504	10.4212	2.66936
	ENSG00000188338	SLC38A3	solute carrier family 38 member 3	3968		218	1154	1392	172	299	228	239	1	0	0	0	0	4		-	-	-	Y	-	-	-	-	Y	-	-	-		2.63283	13.2824	13.9431	3.16345	3.13101	3.0277	2.90486	0.013843	0	0	0	0	0.0590122		13.6128	3.05675	2.07367
	ENSG00000111181	SLC6A12	solute carrier family 6 member 12	5280		19	355	385	17	18	14	14	2	4	0	2	4	4		-	-	-	Y	-	-	-	-	Y	-	-	-		0.172448	3.0707	2.89814	0.234973	0.141652	0.139715	0.127877	0.0208064	0.0427854	0	0.0232449	0.0514306	0.0443486		2.98442	0.161054	4.18091
	ENSG00000149150	SLC43A1	solute carrier family 43 member 1	3526		1102	1788	2055	830	1497	1149	1309	1	0	1	3	1	3		-	-	-	Y	-	-	-	-	Y	-	-	-		14.9774	23.1594	23.1644	17.1791	17.641	17.1707	17.9042	0.0155783	0	0.0167825	0.0522121	0.0192537	0.0498072		23.1619	17.4738	0.321693
	ENSG00000186335	SLC36A2	solute carrier family 36 member 2	4269		9	1	3	16	22	26	26	5	3	5	9	3	6		-	-	-	Y	-	-	-	-	Y	-	-	-		0.101031	0.0106983	0.0279311	0.273525	0.214132	0.32092	0.293728	0.0643346	0.0396885	0.0693079	0.129375	0.047708	0.082277		0.0193147	0.275576	-3.87481
	ENSG00000139209	SLC38A4	solute carrier family 38 member 4	4145		823	712	833	642	1054	941	904	160	141	159	80	77	74		-	-	-	Y	-	-	-	-	Y	amino acids	-	-		9.5151	7.84509	7.98754	11.3035	10.5658	11.9623	10.5182	2.1203	1.92116	2.26993	1.1844	1.26114	1.04511		7.91631	11.0875	-0.56759
	ENSG00000092068	SLC7A8	solute carrier family 7 member 8	5991		27	176	210	38	68	66	58	119	135	151	189	145	190		-	-	-	Y	-	-	-	-	Y	amino acids	-	-		0.215974	1.3417	1.3932	0.462901	0.471622	0.580489	0.466903	1.09106	1.27264	1.49148	1.93595	1.6431	1.85655		1.36745	0.495479	1.38018
	ENSG00000105281	SLC1A5	solute carrier family 1 member 5	3332		5571	7517	7973	3732	5974	4481	5380	56	82	78	45	46	39		-	-	-	Y	-	-	-	-	Y	-	-	-		80.1246	103.034	95.1063	81.7411	74.498	70.863	77.871	0.923175	1.38988	1.38525	0.828781	0.937235	0.685193		99.0703	76.2433	0.294449
	ENSG00000163817	SLC6A20	solute carrier family 6 member 20	6653		107	63	53	39	92	55	78	1350	1418	1237	1120	1013	941		-	-	-	Y	-	-	-	-	Y	Na+/Cl- dependent neurotransmitter	-	-		0.770733	0.432479	0.316629	0.42781	0.574586	0.435607	0.565426	11.146	12.0373	11.0025	10.3308	10.3368	8.27991		0.374554	0.500857	-0.522467
	ENSG00000115902	SLC1A4	solute carrier family 1 member 4	6941		363	285	284	221	350	308	341	14	17	15	11	14	10		-	-	-	Y	-	-	-	-	Y	-	-	-		2.50624	1.87528	1.62626	2.32367	2.09522	2.33818	2.36936	0.110792	0.138324	0.127882	0.097253	0.136931	0.0843396		1.75077	2.28161	-0.466596
	ENSG00000197119	SLC25A29	solute carrier family 25 member 29	7446		30	457	456	32	51	42	50	13	25	11	17	22	14		-	-	-	Y	-	-	-	-	Y	-	-	-		0.19308	2.80308	2.43408	0.31364	0.284598	0.297219	0.323851	0.0959006	0.189621	0.0874196	0.140106	0.200584	0.110067		2.61858	0.304827	3.02123
	ENSG00000174358	SLC6A19	solute carrier family 6 member 19	5270		42	35	47	14	23	43	22	1350	1481	1384	1304	1181	1909		-	-	-	Y	-	-	-	-	Y	-	-	-		0.381924	0.303319	0.35447	0.193875	0.181343	0.42994	0.201331	14.071	15.8714	15.5405	15.1845	15.2137	21.2055		0.328895	0.251622	0.303678
	ENSG00000164363	SLC6A18	solute carrier family 6 member 18	2095		3	4	2	3	4	4	4	10	9	18	2	13	9		-	-	-	Y	-	-	-	-	Y	-	-	-		0.0686239	0.0872004	0.0379436	0.104506	0.0793342	0.100606	0.0920819	0.262191	0.242621	0.508426	0.0585839	0.421265	0.251485		0.062572	0.0941321	-0.684363
	ENSG00000017483	SLC38A5	solute carrier family 38 member 5	4018		9	1	11	2	8	5	5	7	17	2	1	4	7		-	-	-	Y	-	-	-	-	Y	-	-	-		0.107342	0.0113666	0.108812	0.0363265	0.0827303	0.0655707	0.0600148	0.095695	0.238951	0.029455	0.0152729	0.0675843	0.101986		0.0600891	0.0611606	-0.101088
	ENSG00000130876	SLC7A10	solute carrier family 7 member 10	3111		2	3	3	3	1	7	2	0	1	0	1	2	2		-	-	-	Y	-	-	-	-	Y	-	-	-		0.0308083	0.0440417	0.0383278	0.0703761	0.0133562	0.118563	0.0310048	0	0.0181539	0	0.0197257	0.0436441	0.0376343		0.0411847	0.0583249	-0.553888
	ENSG00000168003	SLC3A2	solute carrier family 3 member 2	5178		5403	6771	7288	3744	6903	5125	5555	332	418	379	286	312	447		-	-	-	Y	-	-	-	-	Y	-	-	-		50.0047	59.7218	55.9421	52.7689	55.3937	52.1533	51.7393	3.5219	4.55915	4.33128	3.38951	4.09061	5.05358		57.832	53.0138	0.0403546
	ENSG00000072041	SLC6A15	solute carrier family 6 member 15	8727		1	1	0	1	0	0	0	0	2	3	2	2	2		-	-	-	Y	-	-	-	-	Y	-	-	-		0.00549127	0.00523332	0	0.00836255	0	0	0	0	0.012943	0.0203421	0.0140636	0.0155583	0.0134159		0.00261666	0.00209064	0.374688
	ENSG00000165349	SLC7A3	solute carrier family 7 member 3	2268		1	0	2	0	1	0	0	0	0	0	1	0	0		-	-	-	Y	-	-	-	-	Y	-	-	-		0.0211298	0	0.0350493	0	0.0183207	0	0	0	0	0	0.0270576	0	0		0.0175247	0.00458017	1.2654
	ENSG00000198743	SLC5A3	solute carrier family 5 member 3	11566		2535	5970	5811	1606	2782	2154	2461	1525	1852	1279	401	340	397		-	-	-	-	-	-	-	-	Y	Na+/glucose co-transport	-	Y		10.5035	23.574	19.9692	10.1337	9.99444	9.81323	10.2619	7.24249	9.04331	6.54375	2.12762	1.99568	2.00937		21.7716	10.0508	1.0293
	ENSG00000155380	SLC16A1	solute carrier family 16 member 1	5312		5243	11435	13195	2892	5663	3992	4480	2559	2067	2530	1011	817	985		-	-	-	-	-	-	-	-	Y	monocarboxylate	-	Y		47.2998	98.3152	98.7288	39.7323	44.2969	39.5988	40.6741	26.4614	21.9762	28.1839	11.6795	10.4414	10.855		98.522	41.0755	1.17711
	ENSG00000117394	SLC2A1	solute carrier family 2 member 1	4416		36995	32156	38314	8445	15086	12128	13619	1919	2093	1621	762	746	955		-	-	-	-	-	-	-	-	Y	-	-	Y		401.469	332.564	344.843	139.564	141.948	144.714	148.735	23.8697	26.7676	21.7217	10.5891	11.4685	12.6598		338.703	143.74	1.15272
	ENSG00000101187	SLCO4A1	solute carrier organic anion transporter family member 4A1	3991		430	1631	1903	97	139	94	112	125	137	110	17	16	25		-	-	-	-	-	-	-	-	Y	-	-	Y		5.16327	18.6644	18.9518	1.77376	1.44716	1.24107	1.35343	1.7204	1.93869	1.63099	0.261396	0.272166	0.366701		18.8081	1.45385	3.62821
	ENSG00000164638	SLC29A4	solute carrier family 29 member 4	5811		453	1865	2256	807	1235	994	1221	432	442	387	216	193	238		-	-	-	-	-	-	-	-	Y	nucleosides	-	Y		3.73581	14.6579	15.4305	10.1351	8.83081	9.01333	10.1336	4.08351	4.29577	3.94093	2.28105	2.25477	2.39762		15.0442	9.5282	0.579118
	ENSG00000144659	SLC25A38	solute carrier family 25 member 38	2662		528	1067	1216	476	766	637	656	179	215	182	86	75	100		-	-	-	-	-	-	-	-	Y	glycine	-	Y		9.50526	18.3062	18.1559	13.0498	11.9565	12.609	11.8849	3.69357	4.56142	4.04578	1.98254	1.91271	2.1991		18.2311	12.375	0.478761
	ENSG00000013306	SLC25A39	solute carrier family 25 member 39	3526		3065	4542	5125	1833	3403	2583	2782	171	183	184	59	76	116		-	-	-	-	-	-	-	-	Y	_	-	Y		41.6568	58.8311	57.7702	37.9388	40.1018	38.6004	38.0516	2.66388	2.93115	3.08798	1.02684	1.46328	1.92588		58.3007	38.6732	0.50697
	ENSG00000080189	SLC35C2	solute carrier family 35 member C2	7708		1771	2679	2967	1147	2001	1496	1793	293	307	260	132	153	227		-	-	-	-	-	-	-	-	Y	nucleoside-sugar	-	Y		11.0107	15.8735	15.2992	10.8599	10.7867	10.2268	11.2186	2.08798	2.2494	1.99605	1.05091	1.34755	1.724		15.5864	10.773	0.448491
	ENSG00000112759	SLC29A1	solute carrier family 29 member 1 (Augustine blood group)	4410		1331	1638	2032	828	1444	1154	1344	257	277	219	122	135	193		-	-	-	-	-	-	-	-	Y	nucleosides	-	Y		14.4636	16.9636	18.3138	13.7024	13.6055	13.7885	14.698	3.20107	3.54741	2.93863	1.69767	2.07822	2.56196		17.6387	13.9486	0.255662
	ENSG00000157800	SLC37A3	solute carrier family 37 member 3	10588		1257	1687	2032	710	1431	1061	1234	615	571	553	378	368	500		-	-	-	-	-	-	-	-	Y	sugar/phosphate	-	Y		5.68931	7.27685	7.62785	4.89382	5.61578	5.28021	5.62082	3.19053	3.04573	3.09065	2.19084	2.35955	2.76445		7.45235	5.35266	0.390226
	ENSG00000033867	SLC4A7	solute carrier family 4 member 7	9616		17	2079	2530	15	29	10	21	256	157	234	152	92	136		-	-	-	-	-	-	-	-	Y	bicarbonate	-	Y		0.0847213	9.87421	10.4573	0.113842	0.125311	0.0547968	0.105323	1.46233	0.922094	1.43999	0.970022	0.649515	0.827938		10.1657	0.099818	6.5765
	ENSG00000124067	SLC12A4	solute carrier family 12 member 4	8298		1015	1242	1451	608	1119	944	958	49	72	40	13	13	32		-	-	-	-	-	-	-	-	Y	cation/Cl- co-transport	-	Y		5.86179	6.83582	6.95003	5.34729	5.60326	5.99443	5.56789	0.324357	0.490037	0.28525	0.0961396	0.106357	0.225751		6.89292	5.62822	0.20706
	ENSG00000099960	SLC7A4	solute carrier family 7 member 4	2450		0	11	5	1	0	1	1	63	67	72	17	33	34		-	-	-	-	-	-	-	-	Y	-	-	Y		0	0.205054	0.0811141	0.0297878	0	0.0215072	0.0196849	1.41246	1.54447	1.73902	0.425809	0.914416	0.812393		0.143084	0.0177449	3.02711
	ENSG00000167114	SLC27A4	solute carrier family 27 member 4	3229		370	881	925	236	464	358	395	35	43	41	19	16	25		-	-	-	-	-	-	-	-	Y	fatty acid	-	Y		5.49126	12.4609	11.3859	5.33394	5.97083	5.84204	5.89967	0.595389	0.752091	0.751372	0.361092	0.336394	0.453237		11.9234	5.76162	0.958455
	ENSG00000135917	SLC19A3	solute carrier family 19 member 3	7735		5529	1797	2098	3932	6471	5300	5769	54	61	64	653	630	672		-	-	-	-	-	-	-	-	Y	thiamine	Y	-		34.255	10.6104	10.7805	37.0986	34.7613	36.1048	35.9698	0.383473	0.445389	0.489619	5.18066	5.52937	5.08584		10.6954	35.9836	-1.83282
	ENSG00000110911	SLC11A2	solute carrier family 11 member 2	9888		9088	2843	3568	7485	11906	9913	11616	14900	14937	12771	42444	38605	41486		-	-	-	-	-	-	-	-	Y	metal ion/iron	Y	-		44.0451	13.1314	14.342	55.2443	50.0313	52.8258	56.6561	82.7711	85.3149	76.4285	263.415	265.052	245.61		13.7367	53.6894	-2.04858
	ENSG00000155850	SLC26A2	solute carrier family 26 member 2	8606		28641	2978	3673	25159	41899	34442	41739	4227	3731	4131	12968	11250	11665		-	-	-	-	-	-	-	-	Y	sulfate	Y	-		159.487	15.804	16.9634	213.352	202.296	210.881	233.905	26.9794	24.4846	28.4049	92.4707	88.7456	79.3482		16.3837	215.108	-3.79735
	ENSG00000158865	SLC5A11	solute carrier family 5 member 11	3415		361	16	14	563	847	676	816	266	289	286	983	862	957		-	-	-	-	-	-	-	-	Y	myo-inositol	Y	-		5.06587	0.213979	0.162941	12.0315	10.3057	10.4305	11.5239	4.2785	4.77944	4.95581	17.6642	17.1361	16.4049		0.18846	11.0729	-5.96864
	ENSG00000100170	SLC5A1	solute carrier family 5 member 1	5081		391	19	19	151	323	236	278	8717	9279	8664	16563	15974	18427		-	-	-	-	-	-	-	-	Y	Na+/glucose-galactose co-transport	Y	-		3.68778	0.170784	0.148627	2.16886	2.64142	2.44744	2.63872	94.2364	103.139	100.904	200.042	213.432	212.304		0.159705	2.47411	-4.04927
	ENSG00000146039	SLC17A4	solute carrier family 17 member 4	4641		2034	20	15	1667	2780	2309	2486	2527	2565	2099	4954	4564	4978		-	-	-	-	-	-	-	-	Y	glutamate	Y	-		21.0028	0.196816	0.128461	26.2137	24.8896	26.2157	25.8338	29.9085	31.2137	26.7633	65.5054	66.7621	62.7909		0.162639	25.7882	-7.4116
	ENSG00000148942	SLC5A12	solute carrier family 5 member 12	7571		54	4	11	82	128	88	124	33	44	47	420	344	352		-	-	-	-	-	-	-	-	Y	lactate	Y	-		0.341805	0.0241295	0.0577473	0.790432	0.702492	0.612462	0.78989	0.239421	0.328223	0.367353	3.4043	3.08462	2.72172		0.0409384	0.723819	-4.18727
	ENSG00000186198	SLC51B	solute carrier family 51 beta subunit	924		905	142	158	937	1562	1406	1476	1610	1516	1498	2317	2209	3004		-	-	-	-	-	-	-	-	Y	bile acids	Y	-		46.9369	7.01873	6.79638	74.0068	70.2415	80.1794	77.0394	95.7095	92.661	95.9354	153.882	162.3	190.319		6.90756	75.3668	-3.53194
	ENSG00000108576	SLC6A4	solute carrier family 6 member 4	6983		846	242	253	710	1089	923	1041	1493	1416	1513	2075	2001	2265		-	-	-	-	-	-	-	-	Y	Na+/Cl- dependent neurotransmitter	Y	-		5.80586	1.58276	1.44003	7.42028	6.47993	6.96481	7.18964	11.7441	11.4523	12.8214	18.2351	19.4536	18.988		1.5114	7.01366	-2.29757
	ENSG00000137700	SLC37A4	solute carrier family 37 member 4	6186		2290	2334	2638	1792	2998	2693	2855	896	1070	980	1588	1592	1682		-	-	-	-	-	-	-	-	Y	sugar/phosphate	Y	-		17.7404	17.2319	16.9495	21.1413	20.1375	22.9391	22.2584	7.95608	9.76885	9.37465	15.7534	17.4715	15.9173		17.0907	21.6191	-0.423226
	ENSG00000117834	SLC5A9	solute carrier family 5 member 9	4535		952	73	82	1531	2282	2070	2354	555	670	537	793	853	1069		-	-	-	-	-	-	-	-	Y	Na+/glucose co-transport	Y	-		10.06	0.73517	0.718669	24.6378	20.9085	24.0515	25.0338	6.72228	8.34387	7.00706	10.7307	12.7693	13.7992		0.72692	23.6579	-5.10679
	ENSG00000088386	SLC15A1	solute carrier family 15 member 1	4210		1690	369	376	635	1026	881	894	34270	29462	30470	48911	42807	42622		-	-	-	-	-	-	-	-	Y	oligopeptide	Y	-		19.2372	4.00301	3.54975	11.0077	10.1263	11.0266	10.2413	447.129	395.23	428.282	712.946	690.285	592.659		3.77638	10.6005	-1.57356
	ENSG00000170482	SLC23A1	solute carrier family 23 member 1	3203		746	120	167	1083	1628	1344	1723	139	172	158	313	232	307		-	-	-	-	-	-	-	-	Y	vitamin C	Y	-		11.1614	1.71107	2.0723	24.676	21.1194	22.1102	25.9434	2.38374	3.03278	2.91903	5.9968	4.9173	5.61093		1.89168	23.4623	-3.70721
	ENSG00000156222	SLC28A1	solute carrier family 28 member 1	3447		28	1	0	44	85	61	62	1952	2271	1846	2842	2858	3327		-	-	-	-	-	-	-	-	Y	nucleosides	Y	-		0.389273	0.0132496	0	0.931569	1.02462	0.932477	0.867459	31.1057	37.2088	31.6905	50.5959	56.2881	56.5021		0.00662478	0.939031	-7.33385
	ENSG00000173930	SLCO4C1	solute carrier organic anion transporter family member 4C1	5069		51	10	13	91	168	128	119	22	13	12	48	39	46		-	-	-	-	-	-	-	-	Y	solute carrier organic anion transporter family member 4C1 [Source:HGNC Symbol;Acc:HGNC:23612]	Y	-		0.482154	0.090099	0.101933	1.31016	1.37712	1.33057	1.1322	0.238397	0.144841	0.140087	0.581101	0.522322	0.531238		0.0960159	1.28751	-3.82294
	ENSG00000075303	SLC25A40	solute carrier family 25 member 40	5084		955	398	485	505	957	814	875	649	607	579	749	654	939		-	-	-	-	-	-	-	-	Y	_	Y	-		9.00193	3.57536	3.79165	7.24919	7.82151	8.43662	8.30044	7.01197	6.743	6.73926	9.04084	8.73309	10.8122		3.68351	7.95194	-1.1955
	ENSG00000124568	SLC17A1	solute carrier family 17 member 1	2032		317	3	13	68	93	77	98	20	11	15	40	31	40		-	-	-	-	-	-	-	-	Y	urate	Y	-		7.47607	0.067428	0.25428	2.44224	1.90171	1.99672	2.32595	0.540639	0.30573	0.436824	1.208	1.0357	1.15236		0.160854	2.16666	-3.7786
	ENSG00000213699	SLC35F6	solute carrier family 35 member F6	3902		709	741	805	521	985	717	787	2109	2211	1680	2562	2169	2444		-	-	-	-	-	-	-	-	Y	nucleoside-sugar	Y	-		8.70757	8.67308	8.19976	9.74438	10.489	9.68237	9.72715	29.6886	32.0016	25.4777	40.2925	37.7371	36.6663		8.43642	9.91072	-0.319215
	ENSG00000005022	SLC25A5	solute carrier family 25 member 5	1555		7727	7809	9086	5043	9365	6965	7628	42222	43282	37204	58665	55213	60716		-	-	-	-	-	-	-	-	Y	ATP	Y	-		238.132	229.355	232.239	236.68	250.243	236.015	236.58	1491.45	1571.98	1415.79	2315.16	2410.5	2285.74		230.797	239.88	-0.139803
	ENSG00000170385	SLC30A1	solute carrier family 30 member 1	5893		3674	2463	2919	2327	4120	3018	3580	1241	1129	1266	1594	1194	1523		-	-	-	-	-	-	-	-	Y	Zinc	Y	-		29.8773	19.0884	19.6875	28.818	29.0499	26.9856	29.2985	11.5674	10.82	12.7127	16.5991	13.7551	15.1292		19.388	28.538	-0.640869
	ENSG00000183023	SLC8A1	solute carrier family 8 member A1	21922		20	9	23	17	44	29	30	166	124	149	599	516	586		-	-	-	-	-	-	-	-	Y	K+-dependent Na/Ca exchanger	Y	-		0.0437208	0.0187502	0.0417004	0.0565943	0.0833983	0.0697056	0.0659993	0.415938	0.319456	0.402203	1.67679	1.59796	1.56484		0.0302253	0.0689244	-1.26344
	ENSG00000180638	SLC47A2	solute carrier family 47 member 2	6691		27	17	11	38	69	77	42	11	16	17	23	25	50		-	-	-	-	-	-	-	-	Y	-	Y	-		0.19338	0.116038	0.0653423	0.414473	0.428492	0.606386	0.302731	0.0903031	0.135051	0.150348	0.210945	0.253656	0.437454		0.0906901	0.438021	-2.37461
	ENSG00000138449	SLC40A1	solute carrier family 40 member 1	4330		12033	1179	1554	13896	22096	18462	21725	75459	76215	66778	73283	77860	85612		-	-	-	-	-	-	-	-	Y	iron	Y	-		133.175	12.4356	14.2645	234.21	212.036	224.668	241.975	957.247	994.082	912.609	1038.6	1220.74	1157.44		13.3501	228.222	-4.17616
	ENSG00000104154	SLC30A4	solute carrier family 30 member 4	8026		37	28	30	28	46	42	44	8808	8048	7511	9878	8772	9540		-	-	-	-	-	-	-	-	Y	Zinc	Y	-		0.220923	0.159331	0.148564	0.254603	0.238146	0.27574	0.264394	60.2808	56.6316	55.378	75.527	74.1985	69.5829		0.153948	0.258221	-0.830378
	ENSG00000124564	SLC17A3	solute carrier family 17 member 3	3594		30	2	1	7	9	6	13	3	9	13	22	20	26		-	-	-	-	-	-	-	-	Y	-	Y	-		0.400019	0.0254152	0.011059	0.142142	0.104052	0.0879676	0.174447	0.0458505	0.141428	0.214045	0.375644	0.377788	0.423495		0.0182371	0.127152	-2.90951
	ENSG00000178537	SLC25A20	solute carrier family 25 member 20	1898		654	321	364	507	976	721	796	1172	1261	1109	1274	1289	1362		-	-	-	-	-	-	-	-	Y	acylcarnitines	Y	-		16.5128	7.72416	7.6225	19.4947	21.3667	20.0165	20.2262	33.9182	37.5222	34.576	41.1913	46.1055	42.0082		7.67333	20.276	-1.48836
	ENSG00000139974	SLC38A6	solute carrier family 38 member 6	5147		271	187	250	264	476	367	413	102	73	91	124	105	130		-	-	-	-	-	-	-	-	Y	amino acid transporters	Y	-		2.52321	1.65932	1.93054	3.74329	3.84271	3.75718	3.86985	1.08855	0.801011	1.04623	1.47843	1.38494	1.47857		1.79493	3.80326	-1.16366
	ENSG00000137860	SLC28A2	solute carrier family 28 member 2	5189		8	2	10	12	13	14	11	33	37	35	90	92	115		-	-	-	-	-	-	-	-	Y	nucleosides	Y	-		0.073883	0.0176031	0.0765965	0.168772	0.104098	0.142165	0.102237	0.349326	0.402706	0.399138	1.06437	1.20365	1.29738		0.0470998	0.129318	-1.48246
	ENSG00000081800	SLC13A1	solute carrier family 13 member 1	4401		0	0	0	0	2	0	0	1594	1219	1216	5299	4552	4985		-	-	-	-	-	-	-	-	Y	Na+/carboxylate/sulfate	-	-		0	0	0	0	0.0188827	0	0	19.8947	15.6431	16.3501	73.8882	70.2177	66.3082		0	0.00472066	-1.70961
	ENSG00000102743	SLC25A15	solute carrier family 25 member 15	4186		518	1415	1635	342	575	459	520	198	162	249	915	862	1039		-	-	-	-	-	-	-	-	Y	ornithine	-	-		5.93019	15.4383	15.5243	5.96253	5.70759	5.77781	5.99104	2.59817	2.18567	3.51997	13.4139	13.9799	14.5301		15.4813	5.85974	1.31943
	ENSG00000143036	SLC44A3	solute carrier family 44 member 3	2869		863	337	461	605	1120	871	1019	2408	2751	2158	843	850	980		-	-	-	-	-	-	-	-	Y	choline	-	-		14.4151	5.36465	6.3865	15.3896	16.2208	15.997	17.1294	46.1028	54.1539	44.5102	18.0314	20.1133	19.9963		5.87558	16.1842	-1.54272
	ENSG00000145217	SLC26A1	solute carrier family 26 member 1	4293		459	318	370	420	639	552	636	0	3	1	4	0	2		-	-	-	-	-	-	-	-	Y	sulfate anion transporter SAT1	-	-		5.12377	3.38305	3.42557	7.1399	6.18478	6.77529	7.14487	0	0.0394666	0.0137841	0.0571783	0	0.0272723		3.40431	6.81121	-1.0803
	ENSG00000140675	SLC5A2	solute carrier family 5 member 2	4468		52	16	19	96	138	116	113	2	1	3	0	5	6		-	-	-	-	-	-	-	-	Y	sodium-glucose transporter 2	-	-		0.557735	0.16355	0.169018	1.56806	1.28337	1.36803	1.21973	0.0245877	0.0126403	0.0397326	0	0.0759718	0.0786125		0.166284	1.35979	-3.10492
	ENSG00000092096	SLC22A17	solute carrier family 22 member 17	4278		25	137	180	20	31	20	23	2	6	1	4	10	2		-	-	-	-	-	-	-	-	Y	-	-	-		0.280051	1.46259	1.67234	0.341187	0.301096	0.246342	0.25929	0.0256797	0.07921	0.0138324	0.0573788	0.158692	0.027368		1.56746	0.286979	2.38051
	ENSG00000079215	SLC1A3	solute carrier family 1 member 3	6265		1404	2656	2746	1001	1871	1313	1483	4	7	0	7	2	5		-	-	-	-	-	-	-	-	Y	-	-	-		10.7395	19.362	17.421	11.6605	12.409	11.0432	11.4161	0.0350703	0.0631025	0	0.0685661	0.0216723	0.0467199		18.3915	11.6322	0.574468
	ENSG00000117620	SLC35A3	solute carrier family 35 member A3	18235		2634	603	711	1053	2162	1687	1981	4328	3795	3897	2161	1882	2511		-	-	-	-	-	-	-	-	Y	nucleoside-sugar	-	-		6.92226	1.51027	1.54973	4.21431	4.92645	4.87482	5.23935	13.0371	11.7537	12.6463	7.27246	7.00664	8.0611		1.53	4.81373	-1.73999
	ENSG00000101194	SLC17A9	solute carrier family 17 member 9	5461		3249	3660	4153	1560	2631	2226	2372	9	12	8	1	0	1		-	-	-	-	-	-	-	-	Y	-	-	-		28.5112	30.6092	30.2261	20.8476	20.0186	21.4784	20.9479	0.0905256	0.124102	0.0866876	0.0112373	0	0.0107197		30.4176	20.8231	0.463233
	ENSG00000115194	SLC30A3	solute carrier family 30 member 3	5766		7	75	112	6	4	4	6	2	3	3	2	3	1		-	-	-	-	-	-	-	-	Y	-	-	-		0.0581783	0.594058	0.772033	0.0759417	0.028825	0.036554	0.0501851	0.0190527	0.0293844	0.0307883	0.0212857	0.0353218	0.0101526		0.683046	0.0478765	3.83136
	ENSG00000168065	SLC22A11	solute carrier family 22 member 11	5158		12	108	148	14	27	12	20	1	0	1	1	4	1		-	-	-	-	-	-	-	-	Y	-	-	-		0.11149	0.956279	1.14044	0.198085	0.217504	0.122588	0.187002	0.0106493	0	0.0114725	0.0118974	0.0526471	0.0113494		1.04836	0.181295	2.44665
	ENSG00000139540	SLC39A5	solute carrier family 39 member 5	2903		6029	4218	4839	4503	7823	6585	6883	567	761	667	160	223	332		-	-	-	-	-	-	-	-	Y	zinc	-	-		99.5259	66.3593	66.2523	113.203	111.972	119.525	114.348	10.7285	14.805	13.5962	3.38225	5.21499	6.69491		66.3058	114.762	-0.875459
	ENSG00000197241	SLC2A7	solute carrier family 2 member 7	1539		96	3	3	41	59	56	62	2	2	0	0	0	4		-	-	-	-	-	-	-	-	Y	GLUT7 catalyze the uptake of sugars through facilitated diffusion	-	-		2.98931	0.0890277	0.0774774	1.94424	1.59293	1.91734	1.9429	0.0713826	0.0733941	0	0	0	0.152151		0.0832525	1.84935	-4.55769
	ENSG00000084453	SLCO1A2	solute carrier organic anion transporter family member 1A2	11520		173	61	75	102	152	155	140	0	0	3	2	3	2		-	-	-	-	-	-	-	-	Y	-	-	-		0.719667	0.241835	0.258762	0.646177	0.548246	0.708972	0.586103	0	0	0.0154102	0.0106539	0.0176793	0.0101632		0.250299	0.622374	-1.39068
	ENSG00000130821	SLC6A8	solute carrier family 6 member 8	5666		1361	301	593	978	1502	1085	1379	3170	3460	2753	1832	1662	2159		-	-	-	-	-	-	-	-	Y	Na+/Cl- dependent neurotransmitter	-	-		11.5112	2.42623	4.15978	12.597	11.0148	10.0903	11.7378	30.7315	34.4881	28.752	19.8418	19.9136	22.3064		3.29301	11.36	-1.8629
	ENSG00000165449	SLC16A9	solute carrier family 16 member 9	4429		15	90	125	12	33	19	16	518	434	418	809	896	1066		-	-	-	-	-	-	-	-	Y	-	-	-		0.162302	0.928067	1.12175	0.197733	0.309594	0.226046	0.174226	6.42429	5.53419	5.58483	11.2092	13.734	14.0898		1.02491	0.2269	2.07344
	ENSG00000168679	SLC16A4	solute carrier family 16 member 4	3164		1310	625	680	970	1792	1554	1619	2013	2033	1793	1235	941	1234		-	-	-	-	-	-	-	-	Y	monocarboxylate	-	-		19.8414	9.02165	8.54211	22.3738	23.5335	25.88	24.6779	34.9469	36.2886	33.5338	23.9532	20.1906	22.8314		8.78188	24.1163	-1.5443
	ENSG00000110628	SLC22A18	solute carrier family 22 member 18	5227		1278	603	710	904	1641	1378	1503	799	820	873	460	410	551		-	-	-	-	-	-	-	-	Y	-	-	-		11.717	5.26875	5.39881	12.6218	13.0449	13.8914	13.8677	8.39644	8.85995	9.88327	5.40055	5.32509	6.17096		5.33378	13.3564	-1.40894
	ENSG00000144136	SLC20A1	solute carrier family 20 member 1	5493		4536	2210	2513	1533	3219	2455	2818	4969	4970	4307	2323	2397	2860		-	-	-	-	-	-	-	-	Y	phosphate	-	-		39.5732	18.3749	18.1834	20.3674	24.3498	23.55	24.7417	49.689	51.0995	46.3985	25.9521	29.6247	30.4796		18.2792	23.2523	-0.43415
	ENSG00000149452	SLC22A8	solute carrier family 22 member 8	8533		3	39	56	2	2	0	2	1	0	0	0	1	2		-	-	-	-	-	-	-	-	Y	-	-	-		0.0168484	0.20874	0.260843	0.0171054	0.00973896	0	0.0113039	0.00643723	0	0	0	0.00795599	0.0137209		0.234791	0.00953704	4.60639
	ENSG00000125648	SLC25A23	solute carrier family 25 member 23	4881		764	774	829	631	1030	833	934	1009	1171	951	605	569	667		-	-	-	-	-	-	-	-	Y	ATP/mg	-	-		7.50106	7.24227	6.75053	9.43462	8.76825	8.99261	9.22861	11.3549	13.5493	11.5295	7.6064	7.91406	7.99964		6.9964	9.10602	-0.463257
	ENSG00000259803	SLC22A31	solute carrier family 22 member 31	2646		328	243	253	66	129	111	93	2	0	0	1	0	1		-	-	-	-	-	-	-	-	Y	-	-	-		5.94049	4.19429	3.80035	1.82036	2.02574	2.21046	1.69508	0.0415185	0	0	0.0231922	0	0.022124		3.99732	1.93791	0.95524
	ENSG00000165794	SLC39A2	solute carrier family 39 member 2	1575		15	0	2	21	65	35	46	2	9	6	5	6	5		-	-	-	-	-	-	-	-	Y	-	-	-		0.456403	0	0.050471	0.973067	1.71481	1.17095	1.40856	0.069751	0.322724	0.225429	0.194815	0.258623	0.185842		0.0252355	1.31685	-5.71292
	ENSG00000147454	SLC25A37	solute carrier family 25 member 37	7996		333	974	1097	258	508	344	386	899	821	751	1177	1126	1132		-	-	-	-	-	-	-	-	Y	iron	-	-		1.99576	5.56325	5.45288	2.35478	2.63983	2.26692	2.32816	6.17573	5.79883	5.55784	9.03308	9.56008	8.28757		5.50807	2.39742	1.11208
	ENSG00000146477	SLC22A3	solute carrier family 22 member 3	3234		477	70	116	209	307	257	305	118	154	147	55	51	67		-	-	-	-	-	-	-	-	Y	organic cation transporters	-	-		7.06832	0.988554	1.42564	4.71639	3.94442	4.18738	4.54839	2.00421	2.68937	2.68978	1.04365	1.0706	1.2128		1.2071	4.34915	-1.91667
	ENSG00000136868	SLC31A1	solute carrier family 31 member 1	5145		4025	4697	5465	2271	4273	3110	3605	3684	3595	3454	4861	4440	4781		-	-	-	-	-	-	-	-	Y	copper	-	-		37.4903	41.6944	42.218	32.2133	34.509	31.8511	33.7923	39.331	39.4624	39.7261	57.9793	58.5859	54.3985		41.9562	33.0914	0.257596
	ENSG00000151229	SLC2A13	solute carrier family 2 member 13	10023		396	194	219	197	298	253	250	1398	1281	1114	518	404	534		-	-	-	-	-	-	-	-	Y	-	-	-		1.89337	0.883988	0.868438	1.43441	1.23539	1.33006	1.20293	7.66144	7.21807	6.57698	3.1715	2.7364	3.11887		0.876213	1.3007	-0.647335
	ENSG00000108932	SLC16A6	solute carrier family 16 member 6	4061		6	24	51	5	2	3	4	1	2	1	1	0	1		-	-	-	-	-	-	-	-	Y	-	-	-		0.0708037	0.269911	0.499148	0.0898547	0.0204636	0.0389258	0.0475035	0.013526	0.0278142	0.0145716	0.0151112	0	0.0144152		0.38453	0.0491869	2.99103
	ENSG00000182747	SLC35D3	solute carrier family 35 member D3	2343		0	23	21	1	0	0	0	0	1	1	0	2	0		-	-	-	-	-	-	-	-	Y	-	-	-		0	0.44833	0.356237	0.0311481	0	0	0	0	0.0241045	0.0252561	0	0.05795	0		0.402284	0.00778703	5.79501
	ENSG00000164414	SLC35A1	solute carrier family 35 member A1	1994		186	111	155	126	208	181	177	877	848	799	482	391	504		-	-	-	-	-	-	-	-	Y	nucleoside-sugar	-	-		4.47019	2.54238	3.08958	4.61157	4.33434	4.78303	4.28101	24.1588	24.0182	23.7116	14.8339	13.3121	14.7965		2.81598	4.50249	-0.753093
	ENSG00000118160	SLC8A2	solute carrier family 8 member A2	5271		3	23	36	2	2	3	4	3	1	5	0	3	4		-	-	-	-	-	-	-	-	Y	-	-	-		0.0272751	0.199286	0.271458	0.0276911	0.015766	0.0299901	0.0365987	0.0312629	0.0107146	0.0561327	0	0.0386388	0.0444243		0.235372	0.0275115	3.03765
	ENSG00000145248	SLC10A4	solute carrier family 10 member 4	2551		2	25	39	4	5	3	6	0	0	1	0	0	1		-	-	-	-	-	-	-	-	Y	-	-	-		0.0375714	0.447581	0.60764	0.114434	0.0814412	0.061967	0.113433	0	0	0.0231968	0	0	0.0229479		0.527611	0.0928187	2.44792
	ENSG00000164756	SLC30A8	solute carrier family 30 member 8	6279		1	7	19	0	0	0	0	0	3	2	0	4	6		-	-	-	-	-	-	-	-	Y	-	-	-		0.00763216	0.0509155	0.12027	0	0	0	0	0	0.0269836	0.0188486	0	0.0432479	0.0559389		0.0855925	0	5.72173
	ENSG00000163581	SLC2A2	solute carrier family 2 member 2	3411		277	117	93	216	338	261	305	387	280	379	208	173	244		-	-	-	-	-	-	-	-	Y	glucose	-	-		3.89167	1.56656	1.08366	4.62142	4.11737	4.03189	4.31237	6.23204	4.63603	6.57501	3.74209	3.44318	4.18756		1.32511	4.27076	-1.77912
	ENSG00000170615	SLC26A5	solute carrier family 26 member 5	3407		4	28	27	2	7	3	2	7	5	2	2	7	7		-	-	-	-	-	-	-	-	Y	-	-	-		0.0562634	0.375343	0.314981	0.0428412	0.085371	0.0463979	0.0283111	0.112857	0.0828834	0.0347374	0.0360239	0.139483	0.120276		0.345162	0.0507303	2.63938
	ENSG00000198246	SLC29A3	solute carrier family 29 member 3	5438		165	155	171	177	290	222	261	107	133	107	64	53	60		-	-	-	-	-	-	-	-	Y	nucleosides	-	-		1.45406	1.30177	1.24983	2.37541	2.21586	2.15111	2.31473	1.0808	1.38128	1.16435	0.722226	0.661656	0.6459		1.2758	2.26428	-0.909607
	ENSG00000164175	SLC45A2	solute carrier family 45 member 2	3223		1	32	31	2	10	8	5	0	0	0	2	0	1		-	-	-	-	-	-	-	-	Y	-	-	-		0.0148689	0.453453	0.382291	0.045287	0.128921	0.130791	0.0748183	0	0	0	0.0380805	0	0.0181632		0.417872	0.0949545	2.00296
	ENSG00000135740	SLC9A5	solute carrier family 9 member A5	5420		18	62	61	15	21	18	27	6	7	5	1	2	6		-	-	-	-	-	-	-	-	Y	-	-	-		0.159152	0.522438	0.447325	0.201974	0.160992	0.174994	0.24025	0.0608069	0.0729405	0.0545896	0.0113223	0.0250511	0.0648045		0.484881	0.194552	1.23666
	ENSG00000181830	SLC35C1	solute carrier family 35 member C1	4505		308	213	221	150	293	232	249	217	263	253	97	128	143		-	-	-	-	-	-	-	-	Y	nucleoside-sugar	-	-		3.27638	2.15937	1.9498	2.42997	2.70245	2.71358	2.66565	2.64585	3.29709	3.32326	1.32132	1.92891	1.85821		2.05459	2.62791	-0.445829
	ENSG00000142494	SLC47A1	solute carrier family 47 member 1	5719		23	50	60	19	19	16	17	3	3	0	3	7	6		-	-	-	-	-	-	-	-	Y	-	-	-		0.192728	0.399294	0.416988	0.242458	0.138044	0.147418	0.14336	0.0288139	0.0296259	0	0.0321909	0.0830948	0.0614164		0.408141	0.16782	1.23563
	ENSG00000197208	SLC22A4	solute carrier family 22 member 4	2721		69	31	31	101	157	124	142	355	356	339	228	213	277		-	-	-	-	-	-	-	-	Y	organic ion	-	-		1.21523	0.520326	0.45282	2.70892	2.39748	2.40128	2.51685	7.1664	7.38909	7.37242	5.14208	5.31431	5.95943		0.486573	2.50614	-2.44849
	ENSG00000139370	SLC15A4	solute carrier family 15 member 4	5468		643	547	596	400	695	510	577	284	267	286	201	152	188		-	-	-	-	-	-	-	-	Y	oligopeptide	-	-		5.63534	4.56879	4.33222	5.3387	5.2813	4.91464	5.08915	2.85293	2.75774	3.09511	2.2558	1.88717	2.01272		4.4505	5.15595	-0.296055
	ENSG00000137204	SLC22A7	solute carrier family 22 member 7	3527		8	1	1	12	13	11	6	1	1	0	0	0	2		-	-	-	-	-	-	-	-	Y	-	-	-		0.108698	0.012949	0.011269	0.248302	0.153152	0.164338	0.0820435	0.0155738	0.0160127	0	0	0	0.0331954		0.012109	0.161959	-3.80281
	ENSG00000163053	SLC16A14	solute carrier family 16 member 14	4932		5	10	22	1	4	0	0	7	4	2	5	5	11		-	-	-	-	-	-	-	-	Y	-	-	-		0.0485831	0.0926018	0.177293	0.0147972	0.0336993	0	0	0.0779608	0.0458043	0.0239964	0.0622127	0.0688244	0.130564		0.134947	0.0121241	3.33564
	ENSG00000165646	SLC18A2	solute carrier family 18 member A2	4125		6	31	36	6	12	6	11	6	1	1	5	2	2		-	-	-	-	-	-	-	-	Y	-	-	-		0.0697052	0.343226	0.346873	0.106153	0.120876	0.0766438	0.128608	0.0798966	0.0136913	0.0143455	0.0743838	0.0329156	0.0283831		0.34505	0.10807	1.58192
	ENSG00000106688	SLC1A1	solute carrier family 1 member 1	3974		1490	932	1053	1515	2331	2119	2350	889	816	809	612	554	703		-	-	-	-	-	-	-	-	Y	glutamate	-	-		17.9679	10.711	10.5316	27.822	24.3724	28.0965	28.5193	12.2878	11.5966	12.0465	9.45053	9.46406	10.3557		10.6213	27.2026	-1.43948
	ENSG00000085491	SLC25A24	solute carrier family 25 member 24	6726		3619	924	1099	1955	3648	2840	3335	1617	1488	1626	1084	965	1462		-	-	-	-	-	-	-	-	Y	ATP/mg	-	-		25.7852	6.27419	6.49431	21.2126	22.5363	22.249	23.9132	13.2055	12.4944	14.3055	9.89019	9.74016	12.7246		6.38425	22.4778	-1.90015
	ENSG00000063127	SLC6A16	solute carrier family 6 member 16	3589		1	15	12	2	1	0	1	3	8	0	0	1	3		-	-	-	-	-	-	-	-	Y	-	-	-		0.0133526	0.19088	0.132892	0.0406687	0.0115774	0	0.0134377	0.0459144	0.125889	0	0	0.0189157	0.0489329		0.161886	0.016421	3.36006
	ENSG00000157765	SLC34A2	solute carrier family 34 member 2	5045		1	18	11	0	0	2	0	4	0	6	22	14	12		-	-	-	-	-	-	-	-	Y	-	-	-		0.00949898	0.16295	0.0866611	0	0	0.020889	0	0.0435512	0	0.0703767	0.267605	0.188392	0.139243		0.124805	0.00522226	4.47104
	ENSG00000066230	SLC9A3	solute carrier family 9 member A3	5754		438	687	777	378	559	431	507	792	570	710	1029	896	1068		-	-	-	-	-	-	-	-	Y	-	-	-		3.64789	5.45292	5.36715	4.79431	4.0367	3.94691	4.24949	7.5606	5.59467	7.30176	10.9743	10.5714	10.8656		5.41004	4.25685	0.268781
	ENSG00000089060	SLC8B1	solute carrier family 8 member B1	6768		411	134	168	320	453	397	448	76	93	104	50	42	58		-	-	-	-	-	-	-	-	Y	K+-dependent Na/Ca exchanger	-	-		2.91018	0.904247	0.986601	3.45059	2.78114	3.09086	3.19239	0.616814	0.776055	0.90931	0.453359	0.421293	0.501673		0.945424	3.12875	-1.80131
	ENSG00000169026	SLC49A3	solute carrier family 49 member 3	2644		16	7	14	16	27	21	22	6	1	2	1	5	3		-	-	-	-	-	-	-	-	Y	-	-	-		0.289999	0.120915	0.210455	0.441634	0.424313	0.418512	0.401291	0.12465	0.0213603	0.0447618	0.0232098	0.128382	0.0664222		0.165685	0.421438	-1.41076
	ENSG00000138074	SLC5A6	solute carrier family 5 member 6	5588		1407	2574	2947	928	1800	1203	1410	131	135	118	148	170	179		-	-	-	-	-	-	-	-	Y	biotin/B7	-	-		12.0663	21.0375	20.9612	12.1198	13.3845	11.3438	12.1692	1.2877	1.36442	1.24958	1.62532	2.06532	1.87521		20.9994	12.2543	0.691314
	ENSG00000120519	SLC10A7	solute carrier family 10 member 7	6687		383	215	226	201	368	304	299	219	203	254	123	160	168		-	-	-	-	-	-	-	-	Y	-	-	-		2.74477	1.46842	1.34329	2.19366	2.28666	2.39548	2.15644	1.79893	1.71449	2.24772	1.12877	1.62437	1.47072		1.40585	2.25806	-0.77089
	ENSG00000177542	SLC25A22	solute carrier family 25 member 22	4595		217	620	663	160	311	204	231	11	11	6	17	27	23		-	-	-	-	-	-	-	-	Y	glutamate	-	-		2.26314	6.16238	5.73483	2.5412	2.81228	2.33935	2.42451	0.131495	0.1352	0.0772689	0.227037	0.398909	0.293019		5.94861	2.52934	1.14557
	ENSG00000141485	SLC13A5	solute carrier family 13 member 5	9020		5	5	8	9	19	12	23	1	2	2	8	4	4		-	-	-	-	-	-	-	-	Y	-	-	-		0.0265645	0.0253166	0.0352514	0.0728182	0.0875249	0.070101	0.122976	0.00608968	0.0125226	0.0131209	0.0544272	0.0301057	0.0259601		0.030284	0.088355	-1.62857
	ENSG00000115840	SLC25A12	solute carrier family 25 member 12	6126		58	127	153	28	28	30	31	26	29	30	43	52	45		-	-	-	-	-	-	-	-	Y	asparate/glutamate	-	-		0.453721	0.946824	0.992675	0.333568	0.189918	0.258044	0.244052	0.23313	0.267357	0.28979	0.430749	0.576265	0.43002		0.969749	0.256396	1.86834
	ENSG00000131183	SLC34A1	solute carrier family 34 member 1	4529		7	5	8	9	23	13	16	1	0	0	0	1	3		-	-	-	-	-	-	-	-	Y	-	-	-		0.0740685	0.0504208	0.070207	0.145025	0.211013	0.151248	0.170379	0.0121283	0	0	0	0.0149897	0.0387768		0.0603139	0.169417	-1.57617
	ENSG00000080493	SLC4A4	solute carrier family 4 member 4	9120		154	69	103	51	136	112	111	277	237	246	164	180	182		-	-	-	-	-	-	-	-	Y	bicarbonate	-	-		0.809215	0.345539	0.448885	0.408112	0.619624	0.647102	0.586984	1.66835	1.46765	1.59617	1.10352	1.3399	1.16823		0.397212	0.565456	-0.601203
	ENSG00000163393	SLC22A15	solute carrier family 22 member 15	5277		1	9	4	0	0	0	1	1	3	3	1	0	4		-	-	-	-	-	-	-	-	Y	-	-	-		0.00908136	0.0778929	0.0301277	0	0	0	0.00913926	0.0104091	0.0321073	0.0336413	0.0116291	0	0.0443738		0.0540103	0.00228482	4.05891
	ENSG00000196660	SLC30A10	solute carrier family 30 member 10	5770		237	8	8	111	194	191	229	898	800	584	547	562	531		-	-	-	-	-	-	-	-	Y	Zinc	-	-		1.96839	0.0633223	0.055107	1.40395	1.39704	1.74424	1.91407	8.54873	7.8304	5.9893	5.8176	6.61236	5.38731		0.0592146	1.61483	-4.862
	ENSG00000177058	SLC38A9	solute carrier family 38 member 9	8823		850	1805	2008	527	1054	726	862	220	219	215	274	233	271		-	-	-	-	-	-	-	-	Y	amino acids	-	-		4.61679	9.34337	9.04565	4.35911	4.96374	4.33581	4.71183	1.36964	1.40184	1.44199	1.90575	1.79281	1.79807		9.19451	4.59262	0.912759
	ENSG00000113073	SLC4A9	solute carrier family 4 member 9	3641		10	4	7	11	18	12	12	7	3	3	4	7	8		-	-	-	-	-	-	-	-	Y	-	-	-		0.131619	0.0501743	0.0764135	0.220483	0.205417	0.173664	0.158949	0.105604	0.046534	0.0487573	0.0674174	0.130519	0.128624		0.0632939	0.189628	-1.6457
	ENSG00000130304	SLC27A1	solute carrier family 27 member 1	8204		112	138	129	112	155	124	171	9	5	2	2	6	7		-	-	-	-	-	-	-	-	Y	-	-	-		0.65423	0.768238	0.624966	0.996314	0.785038	0.796426	1.00524	0.0602584	0.0344203	0.0144259	0.0149602	0.0496502	0.0499489		0.696602	0.895754	-0.444116
	ENSG00000164038	SLC9B2	solute carrier family 9 member B2	8611		204	395	449	172	325	252	326	2	3	4	3	4	1		-	-	-	-	-	-	-	-	Y	-	-	-		1.13531	2.09501	2.07246	1.45774	1.56825	1.54204	1.82584	0.0127578	0.019676	0.0274881	0.0213796	0.0315357	0.00679829		2.08373	1.59847	0.29355
	ENSG00000100036	SLC35E4	solute carrier family 35 member E4	5402		32	47	62	21	24	21	28	6	8	7	1	3	2		-	-	-	-	-	-	-	-	Y	-	-	-		0.283879	0.397361	0.456173	0.283706	0.184604	0.20484	0.249978	0.0610095	0.0836383	0.0766801	0.01136	0.0377018	0.0216735		0.426767	0.230782	0.825768
	ENSG00000162976	SLC66A3	solute carrier family 66 member 3	2271		454	122	174	329	574	496	562	235	229	249	56	122	169		-	-	-	-	-	-	-	-	Y	-	-	-		9.58025	2.45349	3.04526	10.5726	10.5022	11.5084	11.9349	5.68397	5.69493	6.48816	1.51322	3.64702	4.35635		2.74938	11.1295	-2.09509
	ENSG00000269743	SLC25A53	solute carrier family 25 member 53	6827		89	48	55	49	82	74	70	48	62	56	79	70	83		-	-	-	-	-	-	-	-	Y	-	-	-		0.624738	0.32111	0.320203	0.523805	0.499078	0.571152	0.4945	0.3862	0.512899	0.485397	0.710116	0.696088	0.711708		0.320656	0.522134	-0.785119
	ENSG00000196600	SLC22A25	solute carrier family 22 member 25	3752		3	0	2	5	7	9	4	0	0	0	1	0	0		-	-	-	-	-	-	-	-	Y	-	-	-		0.0383174	0	0.0211865	0.0972548	0.0775211	0.126395	0.0514157	0	0	0	0.0163557	0	0		0.0105933	0.0881466	-3.05117
	ENSG00000116704	SLC35D1	solute carrier family 35 member D1	6193		697	509	564	596	1002	798	894	2016	1571	1781	1487	1281	1366		-	-	-	-	-	-	-	-	Y	nucleoside-sugar	-	-		5.39349	3.7537	3.61968	7.02343	6.72281	6.78971	6.96201	17.8809	14.3267	17.0177	14.7347	14.0425	12.9123		3.68669	6.87449	-0.982153
	ENSG00000198569	SLC34A3	solute carrier family 34 member 3	2303		48	59	57	45	83	73	70	0	3	0	7	1	4		-	-	-	-	-	-	-	-	Y	-	-	-		0.998815	1.17004	0.983724	1.42601	1.49751	1.67024	1.46589	0	0.0735694	0	0.186525	0.0294783	0.101676		1.07688	1.51491	-0.582957
	ENSG00000149742	SLC22A9	solute carrier family 22 member 9	2366		51	101	126	83	128	132	133	0	1	3	0	8	5		-	-	-	-	-	-	-	-	Y	-	-	-		1.03298	1.94962	2.11665	2.56016	2.24791	2.93974	2.71104	0	0.0238701	0.0750318	0	0.229547	0.123711		2.03313	2.61471	-0.44213
	ENSG00000102100	SLC35A2	solute carrier family 35 member A2	3745		1383	994	1185	659	1253	968	1090	135	128	116	86	77	96		-	-	-	-	-	-	-	-	Y	nucleoside-sugar	-	-		17.6974	12.1221	12.5765	12.8421	13.9022	13.6199	14.037	1.98008	1.93031	1.83293	1.40922	1.39584	1.50063		12.3493	13.6003	-0.225028
	ENSG00000179520	SLC17A8	solute carrier family 17 member 8	4273		0	1	0	2	3	4	7	454	346	500	813	663	767		-	-	-	-	-	-	-	-	Y	glutamate	-	-		0	0.0106883	0	0.0341587	0.0291724	0.0493261	0.0790066	5.83612	4.57312	6.9243	11.6759	10.5336	10.5079		0.00534416	0.047916	-3.34863
	ENSG00000104635	SLC39A14	solute carrier family 39 member 14	6937		7989	15923	18026	5637	10377	7722	8565	3133	3328	2757	2273	2435	2721		-	-	-	-	-	-	-	-	Y	-	-	-		55.1898	104.832	103.281	59.3035	62.1562	58.6554	59.5462	24.8079	27.0945	23.5182	20.1076	23.8299	22.962		104.057	59.9153	0.711938
	ENSG00000125454	SLC25A19	solute carrier family 25 member 19	3316		287	469	462	156	303	227	237	71	84	65	41	50	45		-	-	-	-	-	-	-	-	Y	thiamine pyrophosphates	-	-		4.14768	6.45953	5.53758	3.43332	3.79675	3.60712	3.44693	1.1761	1.43065	1.15995	0.758755	1.02365	0.794422		5.99855	3.57103	0.657768
	ENSG00000122912	SLC25A16	solute carrier family 25 member 16	7865		719	1147	1201	559	962	821	885	216	207	233	267	242	268		-	-	-	-	-	-	-	-	Y	_	-	-		4.38095	6.6605	6.06927	5.18701	5.08231	5.5004	5.42679	1.50854	1.48642	1.75306	2.08327	2.08887	1.99475		6.36489	5.29913	0.178625
	ENSG00000158715	SLC45A3	solute carrier family 45 member 3	3752		149	127	206	167	253	209	287	14	11	16	2	3	9		-	-	-	-	-	-	-	-	Y	-	-	-		1.9031	1.54591	2.18221	3.24831	2.80183	2.93517	3.68907	0.204959	0.165577	0.252346	0.0327114	0.0542818	0.140421		1.86406	3.1686	-0.838979
	ENSG00000115084	SLC35F5	solute carrier family 35 member F5	13398		12422	5494	6342	8226	14023	11553	12869	3211	2895	3044	2613	2194	2671		-	-	-	-	-	-	-	-	Y	metabolite transporter superfamily	-	-		44.4313	18.728	18.8139	44.8077	43.4896	45.4365	46.3237	13.1644	12.2033	13.4445	11.9683	11.1171	11.6704		18.7709	45.0144	-1.34561
	ENSG00000164933	SLC25A32	solute carrier family 25 member 32	3654		4	12	14	1	6	3	2	3	1	1	0	4	2		-	-	-	-	-	-	-	-	Y	folate	-	-		0.0524601	0.149988	0.152283	0.0199726	0.0682287	0.0432616	0.0263973	0.0450976	0.0154561	0.0161946	0	0.0743168	0.0320417		0.151135	0.0394651	1.79404
	ENSG00000121073	SLC35B1	solute carrier family 35 member B1	5898		1441	3806	4149	937	1815	1343	1405	1131	1185	1158	1223	1130	1333		-	-	-	-	-	-	-	-	Y	nucleoside-sugar	-	-		11.7084	29.4718	27.9596	11.5941	12.7866	11.9983	11.4887	10.5332	11.3471	11.6183	12.7249	13.0068	13.2306		28.7157	11.9669	1.17581
	ENSG00000119899	SLC17A5	solute carrier family 17 member 5	3441		947	497	550	678	1164	958	1144	4172	4151	3944	3132	3235	3794		-	-	-	-	-	-	-	-	Y	sialic acid	-	-		13.1887	6.59651	6.35288	14.3797	14.0557	14.67	16.0339	66.5979	68.1299	67.8252	55.856	63.8242	64.5455		6.47469	14.7848	-1.27633
	ENSG00000169507	SLC38A11	solute carrier family 38 member 11	5552		56	40	64	51	84	65	78	30	23	21	51	32	32		-	-	-	-	-	-	-	-	Y	-	-	-		0.483366	0.329043	0.458166	0.670385	0.628658	0.616898	0.677553	0.296806	0.233964	0.223825	0.563707	0.391288	0.337407		0.393605	0.648374	-0.792571
	ENSG00000112499	SLC22A2	solute carrier family 22 member 2	5983		8	1	1	11	13	15	8	15	10	12	24	20	22		-	-	-	-	-	-	-	-	Y	-	-	-		0.064078	0.00763349	0.00664314	0.134177	0.0902836	0.132106	0.0644866	0.137712	0.0943954	0.118686	0.246164	0.226938	0.215257		0.00713832	0.105263	-3.95341
	ENSG00000101276	SLC52A3	solute carrier family 52 member 3	3776		38	50	48	16	33	28	24	943	1209	951	499	604	836		-	-	-	-	-	-	-	-	Y	0	-	-		0.482269	0.604756	0.505245	0.309237	0.363134	0.390729	0.306533	13.7177	18.0827	14.9035	8.10963	10.8593	12.9607		0.555	0.342408	0.602622
	ENSG00000117479	SLC19A2	solute carrier family 19 member 2	4364		903	2502	2715	706	1287	994	1021	128	124	140	96	73	109		-	-	-	-	-	-	-	-	Y	thiamine	-	-		9.9161	26.1845	24.7273	11.8066	12.254	12.0019	11.2834	1.61111	1.60475	1.89838	1.34995	1.13562	1.46216		25.4559	11.8365	1.01934
	ENSG00000139508	SLC46A3	solute carrier family 46 member 3	3776		70	21	35	63	107	96	109	794	872	852	1003	734	1006		-	-	-	-	-	-	-	-	Y	-	-	-		0.888391	0.253998	0.368408	1.21762	1.17743	1.33964	1.39217	11.5502	13.0423	13.352	16.3005	13.1965	15.5962		0.311203	1.28172	-2.11369
	ENSG00000138459	SLC35A5	solute carrier family 35 member A5	4828		929	559	629	636	1139	843	997	1025	890	869	974	926	1058		-	-	-	-	-	-	-	-	Y	solute c nucleoside-sugar transporter	-	-		9.22118	5.28795	5.17816	9.61377	9.80259	9.20047	9.95924	11.6616	10.411	10.651	12.3801	13.0209	12.8284		5.23306	9.64402	-0.966773
	ENSG00000100191	SLC5A4	solute carrier family 5 member 4	2030		2	1	0	6	7	9	4	39	50	46	55	68	62		-	-	-	-	-	-	-	-	Y	Na+/glucose co-transport	-	-		0.0472141	0.0224981	0	0.215704	0.14328	0.233613	0.0950303	1.05528	1.39105	1.34091	1.66264	2.2741	1.78792		0.0112491	0.171907	-4.09484
	ENSG00000158014	SLC30A2	solute carrier family 30 member 2	3483		174	28	41	148	232	166	190	4	8	6	12	10	18		-	-	-	-	-	-	-	-	Y	Zinc	-	-		2.39405	0.367153	0.467867	3.10107	2.7677	2.51133	2.63086	0.0630823	0.12972	0.101938	0.211427	0.194914	0.302533		0.41751	2.75274	-2.78948
	ENSG00000137571	SLCO5A1	solute carrier organic anion transporter family member 5A1	9907		0	5	10	0	1	1	2	3	3	1	0	2	5		-	-	-	-	-	-	-	-	Y	-	-	-		0	0.02305	0.040119	0	0.00419413	0.00531872	0.00973613	0.0166334	0.0171021	0.00597306	0	0.0137051	0.0295448		0.0315845	0.00481225	2.55687
	ENSG00000138463	SLC49A4	solute carrier family 49 member 4	3322		630	459	498	773	1189	1088	1221	209	192	203	257	221	211		-	-	-	-	-	-	-	-	Y	-	-	-		9.08822	6.31038	5.9583	16.9818	14.8719	17.2575	17.7261	3.45579	3.26416	3.61606	4.74751	4.51636	3.71823		6.13434	16.7093	-1.52896
	ENSG00000100156	SLC16A8	solute carrier family 16 member 8	2203		8	17	11	22	16	18	28	0	3	0	0	0	0		-	-	-	-	-	-	-	-	Y	-	-	-		0.174026	0.352433	0.198459	0.728806	0.30178	0.430534	0.612974	0	0.0769089	0	0	0	0		0.275446	0.518523	-0.984631
	ENSG00000132874	SLC14A2	solute carrier family 14 member 2	5409		1	19	6	1	4	4	1	11	9	15	3	0	8		-	-	-	-	-	-	-	-	Y	-	-	-		0.00885974	0.160428	0.0440886	0.0134923	0.0307275	0.0389666	0.00891623	0.111706	0.0939713	0.164102	0.0340359	0	0.0865818		0.102258	0.0230257	2.01512
	ENSG00000180251	SLC9A4	solute carrier family 9 member A4	4555		1	7	9	1	1	4	0	1	1	6	17	5	11		-	-	-	-	-	-	-	-	Y	-	-	-		0.0105208	0.0701863	0.078532	0.016022	0.00912213	0.0462723	0	0.012059	0.0123988	0.0779474	0.22903	0.0745208	0.14137		0.0743591	0.0178541	2.00787
	ENSG00000204385	SLC44A4	solute carrier family 44 member 4	3372		91	19	16	85	143	143	112	16681	19878	14385	12891	13569	14989		-	-	-	-	-	-	-	-	Y	-	-	-		1.29328	0.257341	0.188593	1.83965	1.76211	2.23459	1.60188	271.729	332.932	252.442	234.602	273.185	260.219		0.222967	1.85956	-3.15412
	ENSG00000155886	SLC24A2	solute carrier family 24 member 2	10749		3	1	1	2	7	8	2	0	0	0	3	3	2		-	-	-	-	-	-	-	-	Y	-	-	-		0.0133749	0.00424888	0.00369764	0.0135789	0.0270592	0.0392167	0.00897347	0	0	0	0.0171272	0.0189474	0.0108922		0.00397326	0.0222071	-2.58914
	ENSG00000105641	SLC5A5	solute carrier family 5 member 5	3680		2	10	16	0	5	3	6	2	0	3	0	3	6		-	-	-	-	-	-	-	-	Y	-	-	-		0.0260447	0.124107	0.172808	0	0.0564555	0.0429559	0.0786324	0.0298527	0	0.0482406	0	0.0553438	0.0954458		0.148457	0.044511	1.57881
	ENSG00000125520	SLC2A4RG	SLC2A4 regulator	2874		783	1422	1831	780	1234	1034	1112	17	9	14	15	23	29		-	-	-	-	-	-	-	-	Y	-	-	-		13.0561	22.5972	25.3218	19.8067	17.8407	18.9576	18.6602	0.32491	0.176858	0.288257	0.320285	0.543296	0.590697		23.9595	18.8163	0.26951
	ENSG00000110436	SLC1A2	solute carrier family 1 member 2	22800		6	179	182	1	9	5	3	7	15	9	17	15	23		-	-	-	-	-	-	-	-	Y	-	-	-		0.0126111	0.358559	0.31727	0.00320088	0.0164018	0.0115554	0.00634578	0.0168641	0.0371558	0.0233586	0.0457558	0.0446634	0.0590536		0.337914	0.00937597	4.9797
	ENSG00000141424	SLC39A6	solute carrier family 39 member 6	3683		657	1276	1422	366	741	517	628	116	134	138	97	84	104		-	-	-	-	-	-	-	-	Y	-	-	-		8.54873	15.8231	15.3458	7.25242	8.3599	7.39671	8.22349	1.73004	2.05482	2.21726	1.61623	1.54837	1.65305		15.5845	7.80813	0.907034
	ENSG00000075415	SLC25A3	solute carrier family 25 member 3	8896		21715	16862	20186	12772	23795	18487	19728	2198	2359	2110	2349	1921	2664		-	-	-	-	-	-	-	-	Y	phosphate/Cu+	-	-		116.978	86.5679	90.1878	104.777	111.141	109.502	106.951	13.5717	14.9762	14.0355	16.2039	14.6598	17.5304		88.3779	108.093	-0.374265
	ENSG00000145740	SLC30A5	solute carrier family 30 member 5	5481		1914	2035	2481	1120	2144	1637	1665	229	232	207	142	108	170		-	-	-	-	-	-	-	-	Y	Zinc	-	-		16.7348	16.9569	17.9912	14.9129	16.2536	15.7376	14.6505	2.29497	2.39055	2.23486	1.58987	1.3377	1.81569		17.474	15.3887	0.0989222
	ENSG00000029364	SLC39A9	solute carrier family 39 member 9	7138		4175	3538	4201	2370	4156	3222	3673	2923	2755	2515	2942	2520	2971		-	-	-	-	-	-	-	-	Y	-	-	-		28.0297	22.6373	23.3921	24.2312	24.1927	23.7848	24.8166	22.4933	21.7979	20.8497	25.2929	23.9673	24.3657		23.0147	24.2563	-0.159125
	ENSG00000164209	SLC25A46	solute carrier family 25 member 46	8270		732	1143	1385	572	1062	766	893	442	410	380	480	351	504		-	-	-	-	-	-	-	-	Y	-	-	-		4.24173	6.31223	6.65636	5.04771	5.33585	4.8806	5.20768	2.93574	2.79994	2.71905	3.56179	2.88136	3.56762		6.4843	5.11796	0.256968
	ENSG00000110660	SLC35F2	solute carrier family 35 member F2	3483		1107	1991	2326	508	1012	684	759	1101	915	910	1035	924	1103		-	-	-	-	-	-	-	-	Y	-	-	-		15.2311	26.1072	26.5429	10.6442	12.0729	10.3479	10.5096	17.3634	14.8367	15.4606	18.2356	18.01	18.5385		26.3251	10.8937	1.18606
	ENSG00000211584	SLC48A1	solute carrier family 48 member 1	4912		157	417	508	134	253	178	221	236	276	199	324	238	240		-	-	-	-	-	-	-	-	Y	-	-	-		1.53172	3.87722	4.11053	1.9909	2.14016	1.90946	2.16986	2.63909	3.17337	2.39736	4.0478	3.28938	2.86027		3.99387	2.0526	0.873979
	ENSG00000162241	SLC25A45	solute carrier family 25 member 45	7855		131	18	31	156	280	195	253	510	510	471	528	498	547		-	-	-	-	-	-	-	-	Y	solute carrier family 25 member 45 [Source:HGNC Symbol;Acc:HGNC:27442]	-	-		0.799214	0.104657	0.156858	1.44938	1.48114	1.30809	1.55336	3.56636	3.66686	3.54825	4.12496	4.30407	4.07657		0.130758	1.44799	-3.53654
	ENSG00000109667	SLC2A9	solute carrier family 2 member 9	6628		642	330	348	257	535	402	477	204	204	180	141	160	146		-	-	-	-	-	-	-	-	Y	-	-	-		4.64184	2.27391	2.08684	2.82979	3.35394	3.1959	3.47084	1.69063	1.73827	1.60705	1.30548	1.63883	1.28951		2.18038	3.21262	-0.651361
	ENSG00000108528	SLC25A11	solute carrier family 25 member 11	2471		641	729	779	357	604	444	506	444	588	527	329	376	533		-	-	-	-	-	-	-	-	Y	-	-	-		12.4315	13.474	12.5302	10.5439	10.1566	9.46804	9.87589	9.86987	13.4392	12.6205	8.17063	10.3303	12.6272		13.0021	10.0111	0.294194
	ENSG00000007216	SLC13A2	solute carrier family 13 member 2	3226		7	41	48	16	31	19	33	310	446	344	644	779	900		-	-	-	-	-	-	-	-	Y	Na+/carboxylate/sulfate	-	-		0.103985	0.580446	0.591384	0.361959	0.399284	0.310341	0.493342	5.27835	7.80801	6.31005	12.2505	16.3934	16.3317		0.585915	0.391231	0.49154
	ENSG00000196517	SLC6A9	solute carrier family 6 member 9	5159		41	180	184	32	60	42	67	21	29	21	11	12	17		-	-	-	-	-	-	-	-	Y	-	-	-		0.380852	1.59349	1.41757	0.452677	0.483248	0.428976	0.626336	0.223591	0.31747	0.240876	0.130846	0.157911	0.192902		1.50553	0.497809	1.50274
	ENSG00000013293	SLC7A14	solute carrier family 7 member 14	10496		2	0	0	1	4	0	3	4	4	1	1	6	5		-	-	-	-	-	-	-	-	Y	-	-	-		0.00913154	0	0	0.00695313	0.0158351	0	0.0137847	0.0209333	0.0215232	0.00563787	0.00584667	0.0388082	0.0278869		0	0.00914322	-3.72414
	ENSG00000169100	SLC25A6	solute carrier family 25 member 6	1553		14083	13359	15007	8709	14110	11688	13006	3781	4320	3781	3461	3779	5317		-	-	-	-	-	-	-	-	Y	-	-	-		434.572	392.866	384.074	409.261	377.52	396.569	403.897	133.732	157.102	144.07	136.761	165.197	200.423		388.47	396.812	-0.114295
	ENSG00000225697	SLC26A6	solute carrier family 26 member 6	6373		3328	2308	2582	2185	3852	3148	3346	1257	1505	1168	909	993	1337		-	-	-	-	-	-	-	-	Y	solute carrier chloride, oxalate, sulfate and bicarbonate	-	-		25.0252	16.54	16.1029	25.0214	25.1146	26.028	25.321	10.8341	13.3371	10.8452	8.75291	10.5779	12.2812		16.3214	25.3712	-0.720977
	ENSG00000070915	SLC12A3	solute carrier family 12 member 3	6180		19	20	32	5	17	12	11	4	8	1	2	2	11		-	-	-	-	-	-	-	-	Y	-	-	-		0.147334	0.147803	0.205804	0.0590453	0.1143	0.102316	0.0858425	0.0355527	0.0731091	0.00957526	0.0198598	0.0219704	0.104198		0.176804	0.0903758	0.86235
	ENSG00000185803	SLC52A2	solute carrier family 52 member 2	3063		459	1620	1855	263	470	287	358	21	18	21	9	12	12		-	-	-	-	-	-	-	-	Y	-	-	-		7.18131	24.1552	24.0707	6.26632	6.37581	4.93724	5.63682	0.376594	0.331891	0.405706	0.180313	0.265968	0.229344		24.113	5.80405	1.97211
	ENSG00000170190	SLC16A5	solute carrier family 16 member 5	3089		522	420	470	431	668	561	690	132	152	157	139	158	200		-	-	-	-	-	-	-	-	Y	monocarboxylate transporter family	-	-		8.09824	6.20975	6.04745	10.1827	8.98552	9.56962	10.7728	2.34724	2.77904	3.0076	2.7614	3.47244	3.79023		6.1286	9.87767	-0.77041
	ENSG00000118596	SLC16A7	solute carrier family 16 member 7	13703		1	7	11	1	4	5	2	13	11	27	33	32	40		-	-	-	-	-	-	-	-	Y	-	-	-		0.00349721	0.0233305	0.0319058	0.00532584	0.0121291	0.0192267	0.00703903	0.0521109	0.0453364	0.116597	0.147785	0.158537	0.170883		0.0276182	0.0109302	1.22898
	ENSG00000004809	SLC22A16	solute carrier family 22 member 16	3907		1	2	0	5	6	4	3	36	31	31	48	50	36		-	-	-	-	-	-	-	-	Y	-	-	-		0.0122658	0.0233792	0	0.0933965	0.0638105	0.0539469	0.0370319	0.506128	0.448114	0.469523	0.753929	0.868805	0.539402		0.0116896	0.0620464	-2.54365
	ENSG00000114544	SLC41A3	solute carrier family 41 member 3	6592		1164	1054	1269	756	1288	1057	1184	113	148	127	70	87	133		-	-	-	-	-	-	-	-	Y	-	-	-		8.46201	7.3024	7.65133	8.36967	8.11864	8.44904	8.66229	0.941591	1.26799	1.14005	0.651648	0.895979	1.1811		7.47687	8.39991	-0.25038
	ENSG00000076351	SLC46A1	solute carrier family 46 member 1	7954		1815	1164	1312	1711	2817	2138	2450	170	165	139	213	148	168		-	-	-	-	-	-	-	-	Y	folate aka PCFT	-	-		10.9353	6.68359	6.55603	15.6989	14.7159	14.1635	14.8552	1.17399	1.17157	1.03411	1.64334	1.2632	1.23645		6.61981	14.8584	-1.24863
	ENSG00000189339	SLC35E2B	solute carrier family 35 member E2B	8462		402	543	556	359	585	540	601	158	182	161	125	132	128		-	-	-	-	-	-	-	-	Y	-	-	-		2.27662	2.93069	2.61153	3.09617	2.87255	3.36256	3.42531	1.02562	1.2147	1.12588	0.906503	1.059	0.885504		2.77111	3.18915	-0.288502
	ENSG00000022567	SLC45A4	solute carrier family 45 member 4	8608		718	553	585	465	742	558	581	50	48	43	26	32	38		-	-	-	-	-	-	-	-	Y	-	-	-		3.99724	2.93403	2.70113	3.94234	3.58167	3.41571	3.25516	0.319057	0.314926	0.295601	0.185355	0.252373	0.258425		2.81758	3.54872	-0.413527
	ENSG00000122696	SLC25A51	solute carrier family 25 member 51	3397		213	239	304	151	339	222	259	217	223	184	137	129	183		-	-	-	-	-	-	-	-	Y	0	-	-		3.00484	3.21325	3.55689	3.24403	4.14657	3.44356	3.67708	3.50885	3.70748	3.20525	2.4749	2.57804	3.15362		3.38507	3.62781	-0.189641
	ENSG00000144290	SLC4A10	solute carrier family 4 member 10	7550		1	1	4	8	11	3	1	4	5	12	12	17	17		-	-	-	-	-	-	-	-	Y	-	-	-		0.00634733	0.00604917	0.0210574	0.0773298	0.0605383	0.0209375	0.0063878	0.0291014	0.0374018	0.0940531	0.0975364	0.152861	0.131812		0.0135533	0.0412983	-1.62684
	ENSG00000256870	SLC5A8	solute carrier family 5 member 8	4009		0	0	0	1	1	0	0	2	11	4	7	14	18		-	-	-	-	-	-	-	-	Y	-	-	-		0	0	0	0.018204	0.0103645	0	0	0.0274028	0.154962	0.0590423	0.107151	0.237076	0.262839		0	0.00714214	-1.80136
	ENSG00000115616	SLC9A2	solute carrier family 9 member A2	6175		215	315	392	195	339	210	236	384	318	362	221	196	243		-	-	-	-	-	-	-	-	Y	Na/H antiporter (NHE)family	-	-		1.66855	2.32979	2.52314	2.30463	2.28112	1.79198	1.8432	3.41582	2.90844	3.46905	2.19628	2.15484	2.30368		2.42646	2.05523	0.160983
	ENSG00000088836	SLC4A11	solute carrier family 4 member 11	4319		16	275	350	9	21	9	11	23	19	12	14	9	6		-	-	-	-	-	-	-	-	Y	-	-	-		0.177531	2.90798	3.2209	0.152077	0.202032	0.109802	0.122831	0.292513	0.248451	0.164413	0.198919	0.141467	0.0813245		3.06444	0.146685	4.28257
	ENSG00000127526	SLC35E1	solute carrier family 35 member E1	7290		1146	784	1005	687	1248	946	1124	985	957	939	996	947	997		-	-	-	-	-	-	-	-	Y	-	-	-		7.53347	4.91169	5.47937	6.87754	7.11331	6.83775	7.43596	7.42181	7.41403	7.62214	8.38425	8.81898	8.0061		5.19553	7.06614	-0.526385
	ENSG00000171612	SLC25A33	solute carrier family 25 member 33	3865		161	538	522	209	312	238	292	20	15	33	11	7	22		-	-	-	-	-	-	-	-	Y	-	-	-		1.99625	6.35734	5.36801	3.9464	3.3542	3.24472	3.64361	0.284238	0.219185	0.505247	0.174653	0.122954	0.333217		5.86267	3.54723	0.644676
	ENSG00000197375	SLC22A5	solute carrier family 22 member 5	12788		474	501	492	348	609	432	582	1521	1391	1285	1202	1078	1288		-	-	-	-	-	-	-	-	Y	-	-	-		1.77629	1.78928	1.52917	1.98601	1.97879	1.78004	2.19492	6.53323	6.14319	5.9462	5.76812	5.72284	5.89612		1.65922	1.98494	-0.346182
	ENSG00000112473	SLC39A7	solute carrier family 39 member 7	2845		6237	4866	5882	2978	5689	4175	4648	248	315	208	136	128	113		-	-	-	-	-	-	-	-	Y	-	-	-		105.059	78.1146	82.1741	76.3917	83.088	77.3257	78.792	4.78818	6.25314	4.32633	2.93352	3.05438	2.32514		80.1444	78.8993	-0.0615338
	ENSG00000100075	SLC25A1	solute carrier family 25 member 1	1999		3326	2540	2820	3240	5105	4117	4628	348	385	321	283	233	351		-	-	-	-	-	-	-	-	Y	citrate	-	-		79.7347	58.0314	56.0698	118.287	106.113	108.522	111.655	9.56241	10.8772	9.50236	8.68772	7.91296	10.2789		57.0506	111.144	-1.04477
	ENSG00000259224	SLC35G6	solute carrier family 35 member G6	1697		15	12	5	10	16	11	15	1	0	1	0	0	0		-	-	-	-	-	-	-	-	Y	-	-	-		0.423592	0.322955	0.117106	0.430053	0.391762	0.341555	0.426293	0.0323683	0	0.0348704	0	0	0		0.220031	0.397416	-0.959731
	ENSG00000188687	SLC4A5	solute carrier family 4 member 5	8025		20	28	26	9	16	13	13	2	2	2	3	3	1		-	-	-	-	-	-	-	-	Y	-	-	-		0.119433	0.159351	0.128772	0.0818467	0.0828437	0.0853587	0.0781262	0.0136895	0.0140752	0.0147477	0.0229408	0.0253789	0.00729472		0.144062	0.0820438	0.723879
	ENSG00000160785	SLC25A44	solute carrier family 25 member 44	7293		425	598	708	379	662	548	587	856	986	827	1015	1022	1061		-	-	-	-	-	-	-	-	Y	_	-	-		2.79268	3.74488	3.85851	3.7926	3.77169	3.95935	3.88177	6.44716	7.63555	6.71024	8.54068	9.5135	8.51653		3.80169	3.85135	-0.102017
	ENSG00000036565	SLC18A1	solute carrier family 18 member A1	3910		489	1732	1946	20	34	23	28	88	91	57	43	58	72		-	-	-	-	-	-	-	-	Y	-	-	-		5.99336	20.2308	19.7815	0.373299	0.361316	0.309956	0.345366	1.23625	1.31442	0.862655	0.674876	1.00704	1.07798		20.0061	0.347484	5.76674
	ENSG00000169241	SLC50A1	solute carrier family 50 member 1	2340		2775	823	915	1202	2212	1766	1916	3422	3367	3269	2737	2707	3279		-	-	-	-	-	-	-	-	Y	hexose transporter family	-	-		56.831	16.063	15.5417	37.488	39.2784	39.7672	39.4892	80.3277	81.2638	82.6681	71.778	78.5359	82.0312		15.8023	39.0057	-1.38944
	ENSG00000112053	SLC26A8	solute carrier family 26 member 8	6034		10	4	3	16	34	19	36	8	13	3	9	13	17		-	-	-	-	-	-	-	-	Y	-	-	-		0.0794205	0.0302759	0.019761	0.193517	0.234131	0.16592	0.287737	0.0728259	0.121677	0.0294208	0.0915313	0.146263	0.164929		0.0250184	0.220326	-3.24782
	ENSG00000158296	SLC13A3	solute carrier family 13 member 3	6055		3	8	8	3	4	1	0	1	2	0	1	1	1		-	-	-	-	-	-	-	-	Y	-	-	-		0.0237435	0.0603418	0.0525132	0.0361585	0.0274492	0.00870233	0	0.00907166	0.0186546	0	0.0101349	0.011212	0.00966806		0.0564275	0.0180775	1.61202
	ENSG00000146828	SLC12A9	solute carrier family 12 member 9	8901		671	1323	1510	536	939	688	855	10	15	10	18	14	19		-	-	-	-	-	-	-	-	Y	-	-	-		3.61261	6.78834	6.74265	4.39471	4.3834	4.07286	4.63261	0.061711	0.0951749	0.0664814	0.124098	0.106779	0.124959		6.76549	4.37089	0.54607
	ENSG00000174032	SLC25A30	solute carrier family 25 member 30	6794		217	326	367	149	265	176	207	52	36	47	33	25	37		-	-	-	-	-	-	-	-	Y	-	-	-		1.53064	2.19146	2.147	1.60053	1.62071	1.36501	1.46941	0.420416	0.299259	0.409366	0.298072	0.24981	0.318808		2.16923	1.51392	0.43583
	ENSG00000112337	SLC17A2	solute carrier family 17 member 2	2568		2	10	7	2	4	1	3	2	0	0	0	0	1		-	-	-	-	-	-	-	-	Y	-	-	-		0.0373227	0.177847	0.108342	0.056838	0.0647216	0.0205189	0.056341	0.0427795	0	0	0	0	0.022796		0.143095	0.0496049	1.42913
	ENSG00000157637	SLC38A10	solute carrier family 38 member 10	7907		1724	2193	2454	1484	2260	1903	2156	106	83	93	64	60	86		-	-	-	-	-	-	-	-	Y	amino acids	-	-		10.4487	12.6669	12.3355	13.697	11.8763	12.6817	13.1503	0.736368	0.592838	0.696002	0.496707	0.515152	0.636708		12.5012	12.8513	-0.12131
	ENSG00000134955	SLC37A2	solute carrier family 37 member 2	6371		12	72	82	5	6	9	14	7	3	9	4	11	18		-	-	-	-	-	-	-	-	Y	-	-	-		0.0902634	0.51614	0.511563	0.0572752	0.0391316	0.0744363	0.105979	0.060352	0.026594	0.0835938	0.0385287	0.117214	0.165393		0.513851	0.0692055	2.80943
	ENSG00000197658	SLC22A24	solute carrier family 22 member 24	2492		0	0	0	1	1	0	4	0	0	1	0	0	0		-	-	-	-	-	-	-	-	Y	-	-	-		0	0	0	0.0292857	0.0166739	0	0.0774124	0	0	0.023746	0	0	0		0	0.030843	-3.37925
	ENSG00000018280	SLC11A1	solute carrier family 11 member 1	8676		96	26	28	48	111	56	88	15	10	13	8	3	10		-	-	-	-	-	-	-	-	Y	-	-	-		0.530261	0.136866	0.128272	0.403762	0.531604	0.340109	0.489172	0.094967	0.0650954	0.0886672	0.0565852	0.0234746	0.0674736		0.132569	0.441162	-1.82893
	ENSG00000146411	SLC2A12	solute carrier family 2 member 12	5572		11	17	16	16	18	11	26	255	301	188	142	120	143		-	-	-	-	-	-	-	-	Y	-	-	-		0.0946062	0.139341	0.11413	0.209562	0.134229	0.104023	0.22504	2.5138	3.05088	1.99658	1.5639	1.46206	1.50238		0.126736	0.168214	-0.482508
	ENSG00000050438	SLC4A8	solute carrier family 4 member 8	17920		65	1617	1847	128	162	165	167	94	85	54	55	66	51		-	-	-	-	-	-	-	-	Y	-	-	-		0.173825	4.12111	4.09658	0.521286	0.375631	0.485172	0.449445	0.288132	0.267886	0.178318	0.188346	0.250036	0.166604		4.10885	0.457883	3.1003
	ENSG00000140199	SLC12A6	solute carrier family 12 member 6	10268		716	417	450	666	1017	863	912	359	350	304	331	300	416		-	-	-	-	-	-	-	-	Y	K+/Cl- cotransporter familty (KCC)	-	-		3.34168	1.85478	1.74188	4.73361	4.11547	4.42868	4.28358	1.92048	1.92509	1.75197	1.97822	1.9835	2.37171		1.79833	4.39034	-1.36877
	ENSG00000133065	SLC41A1	solute carrier family 41 member 1	6378		85	271	287	97	156	127	135	10	15	9	14	13	21		-	-	-	-	-	-	-	-	Y	-	-	-		0.638664	1.94056	1.7885	1.10992	1.01631	1.04923	1.02082	0.0861225	0.132824	0.083502	0.134703	0.138374	0.192747		1.86453	1.04907	0.748952
	ENSG00000174327	SLC16A13	solute carrier family 16 member 13	2143		49	42	54	51	79	87	103	22	30	34	30	32	44		-	-	-	-	-	-	-	-	Y	-	-	-		1.09575	0.895096	1.00153	1.73681	1.53176	2.13918	2.318	0.563899	0.790622	0.938849	0.859076	1.01373	1.20194		0.948313	1.93144	-1.10774
	ENSG00000074621	SLC24A1	solute carrier family 24 member 1	9084		222	110	123	164	241	207	247	82	59	76	76	70	97		-	-	-	-	-	-	-	-	Y	solute carrier family 24 member 1 [Source:HGNC Symbol;Acc:HGNC:10975]	-	-		1.17115	0.553042	0.538171	1.31756	1.10236	1.20072	1.31135	0.495836	0.366813	0.49508	0.513415	0.523139	0.625098		0.545607	1.233	-1.25536
	ENSG00000176463	SLCO3A1	solute carrier organic anion transporter family member 3A1	9422		1	5	7	0	2	4	1	118	124	110	68	87	95		-	-	-	-	-	-	-	-	Y	-	-	-		0.00508622	0.0242365	0.0295289	0	0.00882006	0.02237	0.00511865	0.687923	0.743273	0.690858	0.442892	0.626862	0.590247		0.0268827	0.00907718	1.43276
	ENSG00000103061	SLC7A6OS	solute carrier family 7 member 6 opposite strand	5230		250	404	427	137	263	225	251	34	41	18	13	13	37		-	-	-	-	-	-	-	-	Y	-	-	-		2.29074	3.52795	3.24503	1.91171	2.08948	2.26689	2.31457	0.35709	0.442743	0.203662	0.152537	0.168748	0.414146		3.38649	2.14566	0.567279
	ENSG00000059804	SLC2A3	solute carrier family 2 member 3	6071		75343	30823	53607	24507	47222	38710	38840	55	43	61	38	21	30		-	-	-	-	-	-	-	-	Y	glucose	-	-		594.731	231.877	350.957	294.601	323.198	335.979	308.544	0.497627	0.400017	0.594578	0.38411	0.234831	0.289277		291.417	315.581	-0.19511
	ENSG00000163959	SLC51A	solute carrier family 51 alpha subunit	5263		1717	97	106	812	1448	1168	1307	1155	1330	1165	1159	1124	1361		-	-	-	-	-	-	-	-	Y	organic solute_51B partner	-	-		15.6342	0.841745	0.800507	11.2597	11.4319	11.6939	11.9768	12.0545	14.2721	13.0988	13.514	14.4987	15.1383		0.821126	11.5906	-3.90536
	ENSG00000113504	SLC12A7	solute carrier family 12 member 7	6004		2320	1747	1880	1573	2458	1905	2202	185	197	157	141	135	168		-	-	-	-	-	-	-	-	Y	-	-	-		18.5176	13.2891	12.4454	19.1202	17.0108	16.7188	17.6878	1.69251	1.85308	1.54738	1.44116	1.52647	1.63803		12.8672	17.6344	-0.536759
	ENSG00000183048	SLC25A10	solute carrier family 25 member 10	2621		202	296	356	111	222	168	179	12	16	18	6	9	14		-	-	-	-	-	-	-	-	Y	-	-	-		3.69337	5.15783	5.39853	3.09072	3.51941	3.37747	3.2937	0.251487	0.344765	0.406391	0.140481	0.233116	0.31269		5.27818	3.32033	0.580288
	ENSG00000136867	SLC31A2	solute carrier family 31 member 2	2473		22	13	5	19	32	36	29	12	6	16	19	11	17		-	-	-	-	-	-	-	-	Y	-	-	-		0.426321	0.240083	0.0803597	0.560704	0.537663	0.767058	0.565552	0.266537	0.137024	0.382855	0.471478	0.30197	0.402419		0.160221	0.607744	-2.04129
	ENSG00000090020	SLC9A1	solute carrier family 9 member A1	6195		95	155	182	88	149	97	138	281	327	249	119	110	151		-	-	-	-	-	-	-	-	Y	Na/H antiporter (NHE)family	-	-		0.734886	1.1427	1.16768	1.03668	0.999377	0.82505	1.07433	2.49153	2.9811	2.37847	1.17879	1.20544	1.42689		1.15519	0.983859	0.149793
	ENSG00000083807	SLC27A5	solute carrier family 27 member 5	8025		88	209	231	67	122	84	104	28	28	22	30	35	28		-	-	-	-	-	-	-	-	Y	-	-	-		0.525503	1.18944	1.14409	0.609303	0.631683	0.551549	0.62501	0.191652	0.197053	0.162225	0.229408	0.296087	0.204252		1.16677	0.604386	0.862774
	ENSG00000132164	SLC6A11	solute carrier family 6 member 11	6680		0	0	0	2	0	0	3	1	2	2	2	9	2		-	-	-	-	-	-	-	-	Y	-	-	-		0	0	0	0.0218503	0	0	0.0216592	0.00822289	0.0169092	0.0177171	0.0183732	0.0914665	0.017527		0	0.0108774	-3.24608
	ENSG00000197496	SLC2A10	solute carrier family 2 member 10	4838		32	106	100	17	31	36	28	6	13	21	7	10	7		-	-	-	-	-	-	-	-	Y	-	-	-		0.316973	1.00065	0.821536	0.256441	0.266244	0.39209	0.27912	0.0681219	0.151756	0.256858	0.0887901	0.140323	0.0847004		0.911093	0.298474	1.51904
	ENSG00000154025	SLC5A10	solute carrier family 5 member 10	6451		2	3	0	7	3	5	0	2	1	1	5	2	2		-	-	-	-	-	-	-	-	Y	-	-	-		0.0148573	0.0212391	0	0.0791908	0.0193232	0.0408406	0	0.0170296	0.00875473	0.00917301	0.0475637	0.0210474	0.0181492		0.0106196	0.0348387	-1.79568
	ENSG00000148339	SLC25A25	solute carrier family 25 member 25	4936		431	753	840	254	506	332	392	67	56	66	63	65	80		-	-	-	-	-	-	-	-	Y	-	-	-		4.18447	6.96726	6.76389	3.75545	4.25951	3.54415	3.83009	0.745591	0.640741	0.791239	0.783245	0.893993	0.948786		6.86558	3.8473	0.746971
	ENSG00000140090	SLC24A4	solute carrier family 24 member 4	14412		0	0	1	2	2	3	0	3	3	4	8	7	10		-	-	-	-	-	-	-	-	Y	-	-	-		0	0	0.00275783	0.0101277	0.00576621	0.0109685	0	0.011434	0.0117562	0.0164238	0.0340642	0.0329738	0.040619		0.00137892	0.00671559	-2.2472
	ENSG00000136856	SLC2A8	solute carrier family 2 member 8	3928		803	869	991	563	947	723	772	143	134	134	78	82	72		-	-	-	-	-	-	-	-	Y	glucose	-	-		9.79675	10.1039	10.0275	10.4602	10.0176	9.69877	9.4786	1.9997	1.92665	2.0187	1.21858	1.41722	1.07304		10.0657	9.91379	-0.0594451
	ENSG00000004864	SLC25A13	solute carrier family 25 member 13	3710		2783	4773	5260	1725	3321	2522	2836	436	450	428	434	406	473		-	-	-	-	-	-	-	-	Y	-	-	-		35.9482	58.757	56.3513	33.9327	37.1946	35.8196	36.8664	6.45526	6.85028	6.82667	7.17874	7.4293	7.46347		57.5542	35.9533	0.592115
	ENSG00000213901	SLC23A3	solute carrier family 23 member 3	3601		490	23	29	505	843	745	721	29	22	24	16	14	24		-	-	-	-	-	-	-	-	Y	Na+-dependent vitamin C ?	-	-		6.52095	0.291707	0.320086	10.2346	9.72722	10.9014	9.65629	0.44236	0.34504	0.394391	0.272665	0.263937	0.390159		0.305897	10.1299	-5.12701
	ENSG00000142583	SLC2A5	solute carrier family 2 member 5	6632		12749	443	506	2954	4835	3782	4303	82	76	107	73	51	91		-	-	-	-	-	-	-	-	Y	fructose	-	-		92.1233	3.05071	3.03248	32.5065	30.2926	30.0488	31.2914	0.679157	0.647201	0.954725	0.675477	0.522061	0.803249		3.0416	31.0348	-3.4332
	ENSG00000173638	SLC19A1	solute carrier family 19 member 1	11235		272	863	981	155	234	194	197	75	109	96	74	63	91		-	-	-	-	-	-	-	-	Y	-	-	-		1.1602	3.50817	3.47047	1.00684	0.865421	0.909868	0.845652	0.366682	0.547928	0.505635	0.404195	0.380683	0.474157		3.48932	0.906946	1.86947
	ENSG00000141526	SLC16A3	solute carrier family 16 member 3	8995		658	1125	1228	334	530	416	466	271	253	198	177	169	266		-	-	-	-	-	-	-	-	Y	-	-	-		3.5056	5.71207	5.42612	2.70987	2.44827	2.43692	2.49852	1.65489	1.58851	1.30258	1.20755	1.2755	1.73115		5.5691	2.5234	1.06227
	ENSG00000169359	SLC33A1	solute carrier family 33 member 1	10040		530	280	342	325	667	507	602	410	308	370	316	263	356		-	-	-	-	-	-	-	-	Y	acetyl CoA/ ->O-acetylated (Ac) gangliosides	-	-		2.52976	1.2737	1.35389	2.3624	2.76043	2.66087	2.89175	2.24311	1.73255	2.18076	1.93146	1.77835	2.07572		1.3138	2.66886	-1.11007
	ENSG00000155287	SLC25A28	solute carrier family 25 member 28	1830		147	227	234	124	182	155	148	31	56	39	32	25	31		-	-	-	-	-	-	-	-	Y	-	-	-		3.8495	5.66523	5.08226	4.94509	4.13242	4.46303	3.9004	0.93049	1.72825	1.26111	1.07308	0.927438	0.991663		5.37374	4.36024	0.224813
	ENSG00000152683	SLC30A6	solute carrier family 30 member 6	5410		2967	1861	2151	1411	2672	2195	2562	488	488	506	428	405	458		-	-	-	-	-	-	-	-	Y	zinc	-	-		26.282	15.7106	15.8029	19.0342	20.5222	21.379	22.8392	4.95477	5.09439	5.53468	4.85488	5.08222	4.95589		15.7567	20.9436	-0.49642
	ENSG00000160190	SLC37A1	solute carrier family 37 member 1	6854		235	118	103	213	379	309	284	437	519	405	360	335	489		-	-	-	-	-	-	-	-	Y	solute carrier family 37 member 1 translocates glucose-6-phosphate from the cytoplasm into the lumen of the ER	-	-		1.64309	0.786286	0.59729	2.26798	2.29763	2.37555	1.99835	3.50218	4.27654	3.49663	3.22323	3.31815	4.17655		0.691788	2.23488	-1.78306
	ENSG00000165970	SLC6A5	solute carrier family 6 member 5	7114		0	1	0	2	1	0	5	1	1	1	0	1	3		-	-	-	-	-	-	-	-	Y	-	-	-		0	0.0064199	0	0.0205173	0.00584078	0	0.0338965	0.00772124	0.00793882	0.00831812	0	0.00954293	0.0246866		0.00320995	0.0150636	-2.37682
	ENSG00000198689	SLC9A6	solute carrier family 9 member A6	7465		534	467	503	359	706	475	604	302	335	285	275	231	292		-	-	-	-	-	-	-	-	Y	-	-	-		3.42807	2.85713	2.67812	3.50969	3.9297	3.35284	3.90216	2.22217	2.53446	2.2592	2.26066	2.10077	2.28985		2.76763	3.6736	-0.497405
	ENSG00000100372	SLC25A17	solute carrier family 25 member 17	3989		377	415	504	239	431	358	330	400	422	415	472	443	546		-	-	-	-	-	-	-	-	Y	_	-	-		4.52913	4.75145	5.02179	4.37258	4.4895	4.72899	3.98977	5.50804	5.97473	6.15635	7.26123	7.53938	8.01276		4.88662	4.39521	0.0702859
	ENSG00000138821	SLC39A8	solute carrier family 39 member 8	6480		24	376	433	21	27	21	27	12	8	15	14	9	21		-	-	-	-	-	-	-	-	Y	-	-	-		0.17749	2.65006	2.65586	0.236509	0.17313	0.170763	0.20095	0.10172	0.0697244	0.136979	0.132582	0.0942895	0.189713		2.65296	0.195338	3.70411
	ENSG00000126903	SLC10A3	solute carrier family 10 member 3	2247		375	419	548	262	437	313	364	124	129	116	95	80	106		-	-	-	-	-	-	-	-	Y	-	-	-		7.99772	8.51635	9.69326	8.50946	8.08096	7.33991	7.81262	3.03124	3.24232	3.05488	2.5945	2.41703	2.76157		9.1048	7.93574	0.120255
	ENSG00000122490	SLC66A2	solute carrier family 66 member 2	5218		305	731	879	214	402	355	432	25	25	30	16	18	27		-	-	-	-	-	-	-	-	Y	-	-	-		2.80113	6.39817	6.69541	2.99305	3.20115	3.58487	3.9928	0.26317	0.270586	0.340217	0.188169	0.234188	0.30291		6.54679	3.44297	0.838794
	ENSG00000188991	SLC15A5	solute carrier family 15 member 5	2923		2	0	0	1	0	1	2	2	0	2	1	1	2		-	-	-	-	-	-	-	-	Y	-	-	-		0.0327898	0	0	0.0249675	0	0.0180269	0.0329989	0.0375839	0	0.0404893	0.0209944	0.0232256	0.0400548		0	0.0189983	-2.87942
	ENSG00000163406	SLC15A2	solute carrier family 15 member 2	5984		144	47	45	91	178	175	153	36	26	31	17	23	32		-	-	-	-	-	-	-	-	Y	proton-coupled oligopeptide transporter family	-	-		1.15321	0.358714	0.298891	1.10982	1.23598	1.54098	1.2331	0.330455	0.245387	0.306556	0.174337	0.260935	0.313049		0.328803	1.27997	-2.05481
	ENSG00000089057	SLC23A2	solute carrier family 23 member 2	7526		301	808	951	323	490	366	487	33	33	31	33	35	38		-	-	-	-	-	-	-	-	Y	-	-	-		1.91664	4.90331	5.02237	3.13215	2.70531	2.56252	3.12078	0.240852	0.247639	0.243745	0.26908	0.315718	0.295578		4.96284	2.88019	0.706516
	ENSG00000176273	SLC35G1	solute carrier family 35 member G1	6829		565	208	240	594	991	828	912	234	204	241	213	191	282		-	-	-	-	-	-	-	-	Y	-	-	-		3.96487	1.39107	1.39684	6.34795	6.02977	6.38885	6.44074	1.88217	1.68711	2.08833	1.91406	1.89877	2.41738		1.39395	6.30183	-2.25885
	ENSG00000124140	SLC12A5	solute carrier family 12 member 5	8909		15	35	42	16	28	25	20	0	1	0	1	0	1		-	-	-	-	-	-	-	-	Y	-	-	-		0.0806864	0.179424	0.187375	0.131067	0.130591	0.147863	0.108268	0	0.00633929	0	0.00688816	0	0.00657089		0.1834	0.129447	0.42219
	ENSG00000105143	SLC1A6	solute carrier family 1 member 6	7646		0	1	0	0	1	1	0	6	2	6	9	11	6		-	-	-	-	-	-	-	-	Y	-	-	-		0	0.00597321	0	0	0.00543438	0.00689153	0	0.043104	0.0147729	0.0464361	0.0722338	0.0976684	0.0459378		0.00298661	0.00308148	-0.323274
	ENSG00000181045	SLC26A11	solute carrier family 26 member 11	4903		342	484	566	374	585	475	537	17	12	16	18	12	23		-	-	-	-	-	-	-	-	Y	-	-	-		3.34274	4.50844	4.58825	5.5669	4.95768	5.10483	5.28215	0.190453	0.138226	0.193107	0.225291	0.166156	0.274612		4.54834	5.22789	-0.280002
	ENSG00000174640	SLCO2A1	solute carrier organic anion transporter family member 2A1	9683		155	89	83	51	57	68	64	112	170	108	62	77	80		-	-	-	-	-	-	-	-	Y	-	-	-		0.767114	0.419781	0.340691	0.384383	0.244596	0.37004	0.318763	0.635344	0.991537	0.660014	0.392929	0.539854	0.483653		0.380236	0.329446	0.134434
	ENSG00000144741	SLC25A26	solute carrier family 25 member 26	5850		455	668	754	296	550	443	418	78	81	88	94	71	89		-	-	-	-	-	-	-	-	Y	-	-	-		3.72729	5.2151	5.12281	3.69266	3.90653	3.99023	3.44603	0.732386	0.781986	0.890155	0.986062	0.823945	0.89061		5.16896	3.75886	0.374258
	ENSG00000186334	SLC36A3	solute carrier family 36 member 3	4575		0	1	0	0	3	1	4	3	2	2	2	4	9		-	-	-	-	-	-	-	-	Y	-	-	-		0	0.00998278	0	0	0.0272467	0.0115175	0.0421665	0.036019	0.0246893	0.0258689	0.0268269	0.059356	0.115161		0.00499139	0.0202327	-2.24295
	ENSG00000125255	SLC10A2	solute carrier family 10 member 2	3350		9	11	11	7	12	11	12	3788	3738	4023	12565	11861	12240		-	-	-	-	-	-	-	-	Y	bile acids	-	-		0.128747	0.149965	0.130509	0.152496	0.14884	0.17302	0.172757	62.1107	63.0179	71.0631	230.171	240.366	213.89		0.140237	0.161778	-0.294639
	ENSG00000168917	SLC35G2	solute carrier family 35 member G2	4283		203	198	189	99	159	130	129	65	82	61	37	70	46		-	-	-	-	-	-	-	-	Y	-	-	-		2.27136	2.11135	1.75391	1.68691	1.54253	1.59936	1.45258	0.833617	1.08127	0.842793	0.530134	1.10955	0.628729		1.93263	1.57034	0.216771
	ENSG00000040487	SLC66A1	solute carrier family 66 member 1	2686		492	372	459	487	711	634	670	26	30	17	13	32	36		-	-	-	-	-	-	-	-	Y	-	-	-		8.77803	6.32527	6.79202	13.232	10.9989	12.4375	12.03	0.531702	0.63079	0.374526	0.297009	0.808797	0.784603		6.55865	12.1746	-0.969247
	ENSG00000137491	SLCO2B1	solute carrier organic anion transporter family member 2B1	10277		14306	6809	8193	11185	18070	15134	16950	994	1130	1108	949	869	1073		-	-	-	-	-	-	-	-	Y	solute carrier organic anion transporter family member 2B1 [Source:HGNC Symbol;Acc:HGNC:10962]	-	-		66.7098	30.2593	31.6861	79.428	73.0594	77.5956	79.543	5.31277	6.20986	6.37988	5.66673	5.74049	6.11205		30.9727	77.4065	-1.40438
	ENSG00000125434	SLC25A35	solute carrier family 25 member 35	3952		8	4	16	4	6	5	8	19	38	27	30	48	63		-	-	-	-	-	-	-	-	Y	_	-	-		0.0970088	0.0462259	0.160915	0.0738664	0.0630839	0.0666657	0.0976273	0.264081	0.543046	0.404283	0.46584	0.824556	0.933205		0.10357	0.0753109	0.400981
	ENSG00000162461	SLC25A34	solute carrier family 25 member 34	3338		10	6	11	9	11	16	9	55	42	58	64	53	59		-	-	-	-	-	-	-	-	Y	-	-	-		0.143566	0.0820932	0.130978	0.196771	0.136928	0.252571	0.130033	0.90506	0.710612	1.02821	1.17659	1.07792	1.03471		0.106536	0.179076	-0.806421
	ENSG00000183032	SLC25A21	solute carrier family 25 member 21	4757		34	58	86	19	28	25	33	9	12	9	2	12	7		-	-	-	-	-	-	-	-	Y	-	-	-		0.342518	0.556849	0.718551	0.29149	0.244573	0.276921	0.334564	0.103923	0.142468	0.111956	0.0258006	0.171255	0.0861427		0.6377	0.286887	1.07812
	ENSG00000147804	SLC39A4	solute carrier family 39 member 4	5033		556	588	600	190	349	230	262	435	411	433	348	352	439		-	-	-	-	-	-	-	-	Y	-	-	-		5.29402	5.33572	4.73824	2.75506	2.88126	2.40797	2.51057	4.74748	4.61195	5.09096	4.24311	4.74801	5.10612		5.03698	2.63871	0.846623
	ENSG00000221955	SLC12A8	solute carrier family 12 member 8	5586		673	577	653	453	759	582	607	111	135	103	112	99	138		-	-	-	-	-	-	-	-	Y	-	-	-		5.77367	4.71756	4.64627	5.91836	5.6458	5.48999	5.24066	1.0915	1.36491	1.09113	1.23041	1.20318	1.44621		4.68192	5.5737	-0.332706
	ENSG00000136052	SLC41A2	solute carrier family 41 member 2	5151		720	148	152	341	714	603	639	14118	11714	12167	12146	10324	14126		-	-	-	-	-	-	-	-	Y	Mg2+	-	-		6.69852	1.31224	1.17286	4.83133	5.75958	6.16844	5.98284	150.551	128.435	139.775	144.702	136.067	160.539		1.24255	5.68555	-2.28642
	ENSG00000102078	SLC25A14	solute carrier family 25 member 14	3009		71	75	92	63	103	76	80	84	87	105	91	90	112		-	-	-	-	-	-	-	-	Y	-	-	-		1.13077	1.13836	1.21523	1.528	1.42233	1.33089	1.28223	1.53341	1.63293	2.06493	1.85589	2.03056	2.17896		1.1768	1.39086	-0.317896
	ENSG00000176087	SLC35A4	solute carrier family 35 member A4	3648		910	1226	1335	623	1037	836	864	754	914	746	623	731	794		-	-	-	-	-	-	-	-	Y	-	-	-		11.9543	15.3489	14.5452	12.4634	11.8116	12.0754	11.4224	11.3532	14.1502	12.101	10.4801	13.6037	12.7415		14.9471	11.9432	0.241326
	ENSG00000168575	SLC20A2	solute carrier family 20 member 2	6424		982	1721	1865	577	1033	847	877	675	690	555	526	505	690		-	-	-	-	-	-	-	-	Y	-	-	-		7.32561	12.2354	11.5389	6.55502	6.68158	6.94748	6.58404	5.77164	6.06615	5.11242	5.02473	5.33681	6.28777		11.8872	6.69203	0.74322
	ENSG00000140284	SLC27A2	solute carrier family 27 member 2	2792		661	799	897	578	965	742	899	482	473	476	453	354	475		-	-	-	-	-	-	-	-	Y	-	-	-		11.3455	13.0699	12.7694	15.1083	14.3614	14.0035	15.529	9.48271	9.56788	10.0886	9.95669	8.60763	9.95936		12.9197	14.7506	-0.274147
	ENSG00000182902	SLC25A18	solute carrier family 25 member 18	4731		22	28	27	16	29	34	29	7	4	1	6	8	10		-	-	-	-	-	-	-	-	Y	-	-	-		0.222847	0.270301	0.226831	0.246815	0.2547	0.378683	0.295627	0.081273	0.0477504	0.0125079	0.0778271	0.114798	0.123737		0.248566	0.293956	-0.334351
	ENSG00000146409	SLC18B1	solute carrier family 18 member B1	2844		885	373	389	497	914	720	759	55	52	45	51	35	70		-	-	-	-	-	-	-	-	Y	solute carrier family 18 member B1 [Source:HGNC Symbol;Acc:HGNC:21573]	-	-		14.9125	5.98993	5.43641	12.7535	13.3537	13.3399	12.8709	1.06227	1.03263	0.936315	1.10046	0.835477	1.44086		5.71317	13.0795	-1.28256
	ENSG00000070214	SLC44A1	solute carrier family 44 member 1	12172		6911	5904	6727	6108	10876	8285	9580	3078	2572	2662	2629	2137	2757		-	-	-	-	-	-	-	-	Y	choline	-	-		27.2093	22.1527	21.966	36.6219	37.1272	35.8658	37.9579	13.8902	11.9338	12.9415	13.2544	11.919	13.2595		22.0594	36.8932	-0.826025
	ENSG00000091137	SLC26A4	solute carrier family 26 member 4	5607		8	6	2	4	5	8	6	1	1	1	2	5	7		-	-	-	-	-	-	-	-	Y	-	-	-		0.068375	0.0488723	0.0141772	0.0520635	0.037053	0.0751812	0.0516082	0.00979649	0.0100725	0.0105538	0.0218893	0.060539	0.0730838		0.0315248	0.0539765	-0.883627
	ENSG00000141873	SLC39A3	solute carrier family 39 member 3	4428		111	157	151	79	122	90	110	16	9	7	10	2	8		-	-	-	-	-	-	-	-	Y	-	-	-		1.20131	1.61933	1.35538	1.30204	1.14482	1.07099	1.19807	0.198478	0.11479	0.0935469	0.138588	0.0306633	0.105763		1.48735	1.17898	0.253787
	ENSG00000164889	SLC4A2	solute carrier family 4 member 2	7570		2079	4052	4565	1771	3008	2194	2426	50	67	41	48	29	59		-	-	-	-	-	-	-	-	Y	-	-	-		13.1612	24.4465	23.9683	17.0737	16.5107	15.2718	15.4559	0.362807	0.49986	0.320499	0.389115	0.260075	0.456257		24.2074	16.078	0.507888
	ENSG00000151729	SLC25A4	solute carrier family 25 member 4	4819		915	721	883	402	762	534	651	464	422	405	400	386	541		-	-	-	-	-	-	-	-	Y	-	-	-		9.09918	6.83315	7.28276	6.08798	6.57026	5.83894	6.51512	5.28886	4.94567	4.97321	5.09372	5.43784	6.57194		7.05796	6.25307	0.0896157
	ENSG00000129353	SLC44A2	solute carrier family 44 member 2	4952		654	1650	2000	588	1038	812	848	211	167	159	149	161	214		-	-	-	-	-	-	-	-	Y	-	-	-		6.329	15.2176	16.0525	8.66564	8.70966	8.64022	8.25874	2.34047	1.90461	1.90001	1.84645	2.2072	2.5298		15.635	8.56856	0.785127
	ENSG00000103042	SLC38A7	solute carrier family 38 member 7	6657		188	328	348	189	333	279	273	168	195	153	224	229	253		-	-	-	-	-	-	-	-	Y	amino acids	-	-		1.35337	2.25029	2.07775	2.07199	2.0785	2.20839	1.9778	1.38622	1.65434	1.36004	2.06491	2.33535	2.22482		2.16402	2.08417	-0.0310533
	ENSG00000137968	SLC44A5	solute carrier family 44 member 5	6299		2209	911	871	1074	1854	1524	1750	93	71	72	62	61	85		-	-	-	-	-	-	-	-	Y	choline	-	-		16.8059	6.60525	5.4959	12.4433	12.2299	12.7486	13.3988	0.810984	0.636585	0.676394	0.604022	0.657437	0.789952		6.05058	12.7051	-1.15824
	ENSG00000197506	SLC28A3	solute carrier family 28 member 3	5138		8	85	89	6	12	13	9	6	11	4	6	7	10		-	-	-	-	-	-	-	-	Y	-	-	-		0.0746163	0.755557	0.688475	0.0852238	0.0970446	0.133321	0.0844786	0.0641443	0.120912	0.0460686	0.0716621	0.0924911	0.113936		0.722016	0.100017	2.75994
	ENSG00000174669	SLC29A2	solute carrier family 29 member 2	2720		870	805	888	621	1066	740	906	45	66	58	50	54	63		-	-	-	-	-	-	-	-	Y	-	-	-		15.3281	13.5167	12.9759	16.662	16.2844	14.3355	16.0641	0.908751	1.37039	1.26182	1.12806	1.34779	1.35589		13.2463	15.8365	-0.340789
	ENSG00000157593	SLC35B2	solute carrier family 35 member B2	2363		1962	1456	1682	999	1884	1457	1678	226	282	241	216	218	239		-	-	-	-	-	-	-	-	Y	-	-	-		39.7899	28.141	28.2914	30.8536	33.1285	32.4897	34.2473	5.25346	6.73993	6.03521	5.60948	6.26309	5.9209		28.2162	32.6798	-0.297921
	ENSG00000205060	SLC35B4	solute carrier family 35 member B4	6988		432	880	954	266	517	328	382	58	58	51	50	30	68		-	-	-	-	-	-	-	-	Y	-	-	-		2.96257	5.75138	5.4261	2.778	3.07413	2.47326	2.63638	0.455907	0.468754	0.431873	0.439086	0.29145	0.569652		5.58874	2.74045	0.940879
	ENSG00000254827	SLC22A18AS	solute carrier family 22 member 18 antisense	2053		55	15	16	45	77	68	65	119	100	105	92	70	129		-	-	-	-	-	-	-	-	Y	-	-	-		1.28384	0.333691	0.309759	1.59966	1.55843	1.7453	1.52694	3.1839	2.75094	3.02649	2.74999	2.31475	3.67836		0.321725	1.60758	-2.40614
	ENSG00000147100	SLC16A2	solute carrier family 16 member 2	4292		3	13	10	1	2	2	2	26	28	33	18	27	29		-	-	-	-	-	-	-	-	Y	-	-	-		0.0334965	0.138333	0.0926046	0.0170037	0.0193622	0.0245539	0.0224734	0.332747	0.368441	0.454981	0.257362	0.427071	0.395541		0.115469	0.0208483	2.36735
	ENSG00000145832	SLC25A48	solute carrier family 25 member 48	8371		0	34	43	0	1	1	0	42	51	47	44	44	50		-	-	-	-	-	-	-	-	Y	-	-	-		0	0.1855	0.204166	0	0.00496372	0.00629466	0	0.275596	0.344083	0.332246	0.322558	0.356838	0.34966		0.194833	0.00281459	5.88401
	ENSG00000165915	SLC39A13	solute carrier family 39 member 13	4579		616	449	503	346	584	540	500	10	11	9	8	7	17		-	-	-	-	-	-	-	-	Y	-	-	-		6.44686	4.47835	4.36606	5.51454	5.2994	6.21402	5.2662	0.119958	0.135672	0.116308	0.107214	0.103782	0.217336		4.42221	5.57354	-0.417178
	ENSG00000014824	SLC30A9	solute carrier family 30 member 9	7199		2183	1831	2009	1323	2392	1872	2145	1204	1153	1158	1079	961	1298		-	-	-	-	-	-	-	-	Y	Zinc	-	-		14.5318	11.6161	11.0918	13.4119	13.8062	13.702	14.3699	9.18661	9.04538	9.51865	9.19775	9.06248	10.5549		11.3539	13.8225	-0.369643
	ENSG00000181035	SLC25A42	solute carrier family 25 member 42	4666		332	100	92	335	468	453	438	22	17	13	24	9	20		-	-	-	-	-	-	-	-	Y	coenzyme A (CoA) and adenosine 3',5'-diphosphate	-	-		3.40982	0.978808	0.783674	5.23967	4.1676	5.11568	4.52718	0.258988	0.205766	0.164868	0.315645	0.130946	0.250922		0.881241	4.76253	-2.51921
	ENSG00000100652	SLC10A1	solute carrier family 10 member 1	2002		93	40	34	238	307	348	321	41	36	21	38	30	28		-	-	-	-	-	-	-	-	Y	sodium/bile acid cotransporter family	-	-		2.22616	0.912511	0.675006	8.67594	6.37175	9.15935	7.73285	1.12492	1.01557	0.620718	1.1648	1.01731	0.818743		0.793758	7.98497	-3.4195
	ENSG00000064651	SLC12A2	solute carrier family 12 member 2	10653		1203	12411	13148	170	386	266	278	3383	3147	3303	3655	2573	2520		-	-	-	-	-	-	-	-	Y	-	-	-		5.41167	53.208	49.0547	1.16461	1.50557	1.31571	1.25855	17.4434	16.6838	18.3474	21.0546	16.397	13.8478		51.1313	1.31111	5.18463
	ENSG00000196950	SLC39A10	solute carrier family 39 member 10	6917		2587	3058	3599	1441	2738	2063	2311	131	165	169	134	142	143		-	-	-	-	-	-	-	-	Y	-	-	-		17.9232	20.1912	20.6803	15.2037	16.4475	15.7156	16.1132	1.04029	1.34721	1.4458	1.18883	1.39369	1.21024		20.4357	15.87	0.279411
	ENSG00000133460	SLC2A11	solute carrier family 2 member 11	8890		195	253	280	157	234	185	228	27	28	23	39	34	49		-	-	-	-	-	-	-	-	Y	-	-	-		1.05116	1.29975	1.25184	1.28885	1.0937	1.09653	1.23689	0.166826	0.17788	0.153096	0.269213	0.259641	0.322662		1.2758	1.17899	0.03562
	ENSG00000132517	SLC52A1	solute carrier family 52 member 1	3934		1	3	6	0	3	5	5	209	264	244	269	312	447		-	-	-	-	-	-	-	-	Y	0	-	-		0.0121816	0.0348281	0.0606191	0	0.0316863	0.0669708	0.0612963	2.91819	3.79	3.67024	4.19614	5.38414	6.65161		0.0477236	0.0399883	0.134232
	ENSG00000181856	SLC2A4	solute carrier family 2 member 4	3995		20	43	54	12	22	17	23	139	167	142	131	143	130		-	-	-	-	-	-	-	-	Y	-	-	-		0.239912	0.49158	0.537241	0.219214	0.228818	0.224224	0.277657	1.91117	2.36086	2.10335	2.01227	2.43005	1.90493		0.514411	0.237478	1.02772
	ENSG00000163798	SLC4A1AP	solute carrier family 4 member 1 adaptor protein	5207		1078	601	703	661	1406	943	1095	348	371	419	315	327	404		-	-	-	-	-	-	-	-	Y	solute carrier family 4 member 1 adaptor protein [Source:HGNC Symbol;Acc:HGNC:13813]	-	-		9.92131	5.27144	5.36612	9.26441	11.2197	9.54275	10.142	3.67107	4.02398	4.76174	3.71241	4.2634	4.542		5.31878	10.0422	-1.0043
	ENSG00000137266	SLC22A23	solute carrier family 22 member 23	8898		368	771	821	504	723	593	659	123	122	112	141	121	200		-	-	-	-	-	-	-	-	Y	organic ion	-	-		1.98195	3.95735	3.66727	4.13373	3.37622	3.51166	3.57183	0.759301	0.77435	0.744843	0.972432	0.923185	1.3158		3.81231	3.64836	-0.0148412
	ENSG00000175782	SLC35E3	solute carrier family 35 member E3	19432		520	509	604	431	707	574	673	52	56	63	51	42	71		-	-	-	-	-	-	-	-	Y	-	-	-		1.2824	1.19631	1.23541	1.61869	1.51177	1.55648	1.67031	0.14699	0.162757	0.19185	0.161059	0.146733	0.213892		1.21586	1.58931	-0.46777
	ENSG00000077713	SLC25A43	solute carrier family 25 member 43	2839		584	281	323	424	703	541	620	202	230	206	210	175	201		-	-	-	-	-	-	-	-	Y	mitochondrial solute carrier	-	-		9.85792	4.52047	4.52199	10.8994	10.289	10.0411	10.5323	3.90829	4.57543	4.29379	4.53927	4.18474	4.14461		4.52123	10.4405	-1.28873
	ENSG00000091138	SLC26A3	solute carrier family 26 member 3	3382		1651	99	109	1115	1705	1410	1744	31229	31697	27992	29054	26325	28213		-	-	-	-	-	-	-	-	Y	Cl-/HCO3 transporter	-	-		23.3944	1.33692	1.28099	24.0605	20.9476	21.9682	24.8697	507.207	529.315	489.778	527.187	528.434	488.348		1.30895	22.9615	-4.2156
	ENSG00000197818	SLC9A8	solute carrier family 9 member A8	6946		684	696	728	465	809	636	761	62	71	59	48	48	81		-	-	-	-	-	-	-	-	Y	-	-	-		4.7191	4.57633	4.16571	4.88565	4.83947	4.82472	5.28382	0.490296	0.577289	0.502639	0.424071	0.46914	0.682659		4.37102	4.95842	-0.268227
	ENSG00000172139	SLC9C1	solute carrier family 9 member C1	4208		15	29	40	4	15	12	14	6	11	7	6	4	14		-	-	-	-	-	-	-	-	Y	-	-	-		0.170826	0.314749	0.377813	0.0693726	0.148115	0.150264	0.160454	0.0783207	0.147634	0.0984377	0.0875	0.0645327	0.194763		0.346281	0.132052	1.27441
	ENSG00000162383	SLC1A7	solute carrier family 1 member 7	5407		11	6	7	5	13	9	15	23	21	13	15	11	20		-	-	-	-	-	-	-	-	Y	-	-	-		0.0974932	0.0506801	0.0514558	0.0674866	0.0999014	0.0877073	0.133793	0.233654	0.219348	0.142274	0.170242	0.138112	0.216534		0.0510679	0.0972221	-1.03096
	ENSG00000065054	SLC9A3R2	SLC9A3 regulator 2	3516		143	325	368	143	228	173	192	10	4	6	4	8	7		-	-	-	-	-	-	-	-	Y	-	-	-		1.94906	4.2216	4.15998	2.96819	2.69445	2.59267	2.63361	0.156226	0.0642511	0.100981	0.0698142	0.154467	0.116547		4.19079	2.72223	0.543991
	ENSG00000130958	SLC35D2	solute carrier family 35 member D2	3827		642	536	598	599	970	747	853	192	165	202	180	167	168		-	-	-	-	-	-	-	-	Y	nucleotide-sugar transporter	-	-		8.03923	6.39659	6.21062	11.4228	10.5317	10.2852	10.7495	2.75578	2.43498	3.12343	2.88633	2.96247	2.56983		6.30361	10.7473	-0.851035
	ENSG00000173262	SLC2A14	solute carrier family 2 member 14	5575		2382	953	1480	1073	1973	1748	1592	41	56	39	47	31	48		-	-	-	-	-	-	-	-	Y	-	-	-		20.4755	7.80711	10.5514	14.0462	14.7051	16.5214	13.772	0.403962	0.5673	0.41396	0.517351	0.377496	0.504022		9.17925	14.7612	-0.766482
	ENSG00000181240	SLC25A41	solute carrier family 25 member 41	1649		1	1	3	1	6	3	3	0	5	1	2	0	4		-	-	-	-	-	-	-	-	Y	-	-	-		0.0290615	0.0276963	0.0723091	0.0442571	0.151187	0.0958628	0.0877403	0	0.171245	0.0358854	0.0744289	0	0.142001		0.0500027	0.0947619	-1.02132
	ENSG00000215790	SLC35E2A	solute carrier family 35 member E2A	7713		654	737	925	602	918	701	862	134	106	79	98	91	106		-	-	-	-	-	-	-	-	Y	-	-	-		4.06343	4.36402	4.76662	5.69609	4.94543	4.78899	5.38992	0.954295	0.776162	0.606098	0.779714	0.800966	0.804518		4.56532	5.20511	-0.267016
	ENSG00000065923	SLC9A7	solute carrier family 9 member A7	9980		1163	1046	1227	752	1294	909	1019	10	16	10	11	8	16		-	-	-	-	-	-	-	-	Y	-	-	-		5.58454	4.78678	4.8866	5.49909	5.38751	4.79936	4.92427	0.055039	0.0905439	0.0592937	0.0676386	0.0544196	0.0938519		4.83669	5.15256	-0.172658
	ENSG00000134802	SLC43A3	solute carrier family 43 member 3	4517		0	5	2	1	2	2	0	0	3	1	7	3	4		-	-	-	-	-	-	-	-	Y	-	-	-		0	0.0505548	0.0175984	0.0161567	0.0183977	0.0233308	0	0	0.0375095	0.0131005	0.0951	0.0450886	0.0518398		0.0340766	0.0144713	1.14176
	ENSG00000074803	SLC12A1	solute carrier family 12 member 1	12839		0	3	1	0	2	0	0	1	1	1	2	4	4		-	-	-	-	-	-	-	-	Y	-	-	-		0	0.0106717	0.00309572	0	0.00647267	0	0	0.00427829	0.00439884	0.00460901	0.00955941	0.0211507	0.0182382		0.00688369	0.00161817	1.73494
	ENSG00000124786	SLC35B3	solute carrier family 35 member B3	2828		514	540	673	353	704	492	639	701	742	689	659	594	722		-	-	-	-	-	-	-	-	Y	-	-	-		8.71007	8.72081	9.45863	9.1096	10.3437	9.16717	10.8973	13.6157	14.8182	14.4171	14.3001	14.2595	14.9455		9.08972	9.87946	-0.206828
	ENSG00000111700	SLCO1B3	solute carrier organic anion transporter family member 1B3	3542		0	2	9	1	1	0	0	2	4	13	8	7	2		-	-	-	-	-	-	-	-	Y	-	-	-		0	0.0257884	0.100992	0.0206042	0.011731	0	0	0.0310158	0.0637795	0.217187	0.138603	0.134167	0.0330548		0.0633901	0.0080838	3.049
	ENSG00000164707	SLC13A4	solute carrier family 13 member 4	8015		67	100	96	36	92	71	66	8	1	6	5	7	8		-	-	-	-	-	-	-	-	Y	-	-	-		0.400598	0.569822	0.476058	0.327795	0.476945	0.466772	0.397136	0.0548261	0.00704638	0.0442983	0.0382824	0.0592912	0.0584305		0.52294	0.417162	0.223575
	ENSG00000141437	SLC25A52	solute carrier family 25 member 52	1319		1	0	2	1	2	4	0	0	0	3	0	2	0		-	-	-	-	-	-	-	-	Y	-	-	-		0.0363323	0	0.0602667	0.0553298	0.0630042	0.159796	0	0	0	0.134591	0	0.102939	0		0.0301334	0.0695324	-1.23323
	ENSG00000174502	SLC26A9	solute carrier family 26 member 9	5628		5	2	5	5	4	5	2	2	4	0	1	4	6		-	-	-	-	-	-	-	-	Y	-	-	-		0.0425749	0.01623	0.0353109	0.0648365	0.0295318	0.0468129	0.0171386	0.0195199	0.0401398	0	0.0109038	0.0482505	0.0624095		0.0257704	0.03958	-0.637429
	ENSG00000134538	SLCO1B1	solute carrier organic anion transporter family member 1B1	2787		1	1	4	0	3	0	1	1	2	2	2	3	3		-	-	-	-	-	-	-	-	Y	-	-	-		0.017195	0.0163872	0.0570447	0	0.0447269	0	0.0173046	0.019709	0.0405287	0.0424651	0.0440378	0.0730769	0.0630141		0.036716	0.0155079	1.0611
	ENSG00000147606	SLC26A7	solute carrier family 26 member 7	6257		4	12	6	2	4	5	9	11	13	7	4	9	8		-	-	-	-	-	-	-	-	Y	-	-	-		0.030636	0.0875906	0.0381134	0.0233275	0.0265631	0.0421069	0.0693705	0.0965667	0.11734	0.066202	0.0392307	0.09765	0.0748475		0.062852	0.040342	0.51959
	ENSG00000142319	SLC6A3	solute carrier family 6 member 3	4467		4	1	3	3	4	6	1	33	44	23	18	31	38		-	-	-	-	-	-	-	-	Y	-	-	-		0.0429123	0.0102241	0.026693	0.0490128	0.0372073	0.0707758	0.0107965	0.405788	0.556297	0.304685	0.24728	0.471131	0.497991		0.0184586	0.0419481	-1.22435
	ENSG00000135502	SLC26A10	solute carrier family 26 member 10	4276		0	2	2	0	1	2	0	0	0	0	0	0	0		-	-	-	-	-	-	-	-	Y	-	-	-		0	0.0213616	0.0185902	0	0.00971733	0.0246457	0	0	0	0	0	0	0		0.0199759	0.00859077	1.07991
	ENSG00000144671	SLC22A14	solute carrier family 22 member 14	3659		1	4	2	3	4	4	3	0	5	2	2	7	3		-	-	-	-	-	-	-	-	Y	-	-	-		0.0130971	0.0499275	0.021725	0.059836	0.0454237	0.0576033	0.0395419	0	0.0771751	0.032345	0.0335429	0.129877	0.0479968		0.0358263	0.0506012	-0.588756
	ENSG00000184999	SLC22A10	solute carrier family 22 member 10	3282		0	0	7	1	1	2	2	2	1	2	0	1	2		-	-	-	-	-	-	-	-	Y	-	-	-		0	0	0.0847719	0.0222364	0.0126604	0.0321101	0.0293893	0.0334728	0.017208	0.0360604	0	0.0206851	0.0356734		0.042386	0.024099	0.779543
	ENSG00000120329	SLC25A2	solute carrier family 25 member 2	1415		1	5	2	0	2	2	3	1	1	1	0	2	1		-	-	-	-	-	-	-	-	Y	-	-	-		0.0338674	0.161382	0.056178	0	0.0587297	0.0744772	0.10225	0.038819	0.0399129	0.0418199	0	0.0959554	0.0413711		0.10878	0.0588642	0.717538
	ENSG00000004939	SLC4A1	solute carrier family 4 member 1 (Diego blood group)	5125		2	2	3	2	0	1	1	1	4	1	0	4	5		-	-	-	-	-	-	-	-	Y	-	-	-		0.0187014	0.0178229	0.0232659	0.02848	0	0.0102815	0.00941032	0.0107178	0.0440794	0.0115464	0	0.0529861	0.0571123		0.0205444	0.012043	0.819171
	ENSG00000172940	SLC22A13	solute carrier family 22 member 13	2997		4	13	9	5	6	6	10	7	1	2	3	2	2		-	-	-	-	-	-	-	-	Y	-	-	-		0.0639604	0.198107	0.119357	0.121755	0.0831858	0.105491	0.160921	0.128296	0.0188444	0.0394896	0.0614281	0.0453043	0.0390658		0.158732	0.117838	0.342398
	ENSG00000157103	SLC6A1	solute carrier family 6 member 1	18242		1	0	2	2	1	3	2	2	14	6	9	4	6		-	-	-	-	-	-	-	-	Y	-	-	-		0.00262703	0	0.00435763	0.00800132	0.00227778	0.0086656	0.00528757	0.00602225	0.0433436	0.0194634	0.0302763	0.0148862	0.0192545		0.00217881	0.00605807	-1.46322
	ENSG00000143554	SLC27A3	solute carrier family 27 member 3	5470		326	569	695	338	557	453	541	7	12	6	5	3	11		-	-	-	-	-	-	-	-	Y	-	-	-		2.85607	4.75081	5.04998	4.50955	4.23109	4.36376	4.76989	0.070293	0.123898	0.0649087	0.0560938	0.0372331	0.117722		4.9004	4.46857	0.0518566
	ENSG00000140107	SLC25A47	solute carrier family 25 member 47	1840		0	2	2	0	2	0	2	6	1	1	1	3	3		-	-	-	-	-	-	-	-	Y	-	-	-		0	0.0496426	0.0432021	0	0.0451644	0	0.0524216	0.179116	0.0306939	0.0321604	0.0333514	0.110688	0.0954458		0.0464223	0.0243965	0.745196
	ENSG00000205359	SLCO6A1	solute carrier organic anion transporter family member 6A1	2960		7	5	5	4	8	2	6	1	2	0	3	1	3		-	-	-	-	-	-	-	-	Y	-	-	-		0.11333	0.0771473	0.0671384	0.0986216	0.112301	0.0356031	0.0977593	0.0185571	0.03816	0	0.0621959	0.0229353	0.0593312		0.0721428	0.0860712	-0.344905
	ENSG00000114923	SLC4A3	solute carrier family 4 member 3	4952		65	52	56	41	40	53	43	1	1	0	0	0	1		-	-	-	-	-	-	-	-	Y	-	-	-		0.629029	0.479584	0.449469	0.604237	0.335632	0.563956	0.41878	0.0110923	0.0114048	0	0	0	0.0118215		0.464527	0.480651	-0.112747
	ENSG00000114120	SLC25A36	solute carrier family 25 member 36	10322		3491	4783	5696	2831	4856	4122	4390	523	471	541	523	425	578		-	-	-	-	-	-	-	-	Y	-	-	-		16.2078	21.1631	21.933	20.0161	19.5479	21.0423	20.5116	2.78316	2.57707	3.1015	3.10935	2.79525	3.27806		21.5481	20.2795	0.00411524
	ENSG00000103546	SLC6A2	solute carrier family 6 member 2	5463		1	2	2	3	1	2	2	1	4	0	2	2	4		-	-	-	-	-	-	-	-	Y	-	-	-		0.00877216	0.0167202	0.0145509	0.0400769	0.00760595	0.0192907	0.0176562	0.0100547	0.0413522	0	0.0224663	0.0248539	0.042863		0.0156356	0.0211574	-0.452674
	ENSG00000141469	SLC14A1	solute carrier family 14 member 1 (Kidd blood group)	7182		1	0	1	0	3	0	0	4	9	14	8	7	5		-	-	-	-	-	-	-	-	Y	-	-	-		0.00667256	0	0.0055341	0	0.0173564	0	0	0.0305925	0.0707729	0.115351	0.0683561	0.0661681	0.0407547		0.00276705	0.00433911	-0.763883
	ENSG00000104888	SLC17A7	solute carrier family 17 member 7	5989		4	6	3	4	4	4	5	2	1	0	2	2	1		-	-	-	-	-	-	-	-	Y	-	-	-		0.0320069	0.0457551	0.0199095	0.0487427	0.0277517	0.0351929	0.0402637	0.0183433	0.00943008	0	0.0204931	0.022671	0.0097746		0.0328323	0.0379878	-0.291571
	ENSG00000119457	SLC46A2	solute carrier family 46 member 2	2465		8	7	7	3	9	11	3	0	0	0	0	0	1		-	-	-	-	-	-	-	-	Y	-	-	-		0.155529	0.129695	0.112869	0.0888195	0.151709	0.235139	0.0586952	0	0	0	0	0	0.0237485		0.121282	0.133591	-0.241929
	ENSG00000164037	SLC9B1	solute carrier family 9 member B1	2957		21	15	24	11	16	15	22	8	7	1	6	5	9		-	-	-	-	-	-	-	-	Y	-	-	-		0.340334	0.231677	0.322591	0.271485	0.224829	0.267294	0.358814	0.148607	0.133695	0.0200119	0.124518	0.114793	0.178174		0.277134	0.280606	-0.0919595
	ENSG00000011083	SLC6A7	solute carrier family 6 member 7	4277		4	6	2	3	3	2	2	9	17	3	0	2	4		-	-	-	-	-	-	-	-	Y	-	-	-		0.0448186	0.06407	0.0185859	0.0511901	0.0291452	0.02464	0.0225522	0.115586	0.224481	0.041507	0	0.0317458	0.0547487		0.0413279	0.0318819	0.305409
	ENSG00000197106	SLC6A17	solute carrier family 6 member 17	6636		3	1	2	2	2	0	2	0	0	0	0	0	1		-	-	-	-	-	-	-	-	Y	-	-	-		0.0216647	0.00688234	0.0119789	0.0219952	0.012523	0	0.0145352	0	0	0	0	0	0.00882159		0.00943061	0.0122634	-0.409202
	ENSG00000151812	SLC35F4	solute carrier family 35 member F4	4272		1	3	2	1	1	3	1	3	5	0	1	5	5		-	-	-	-	-	-	-	-	Y	-	-	-		0.0112178	0.0320725	0.0186076	0.0170833	0.00972642	0.0370032	0.0112893	0.0385737	0.0661011	0	0.0143649	0.0794574	0.068516		0.0253401	0.0187756	0.353097
	ENSG00000110446	SLC15A3	solute carrier family 15 member 3	6509		6	6	6	6	7	3	5	3	1	4	3	3	2		-	-	-	-	-	-	-	-	Y	-	-	-		0.0441748	0.0420997	0.0366378	0.067273	0.0446857	0.024286	0.0370471	0.0253168	0.00867672	0.0363651	0.0282839	0.0312898	0.0179874		0.0393688	0.0433229	-0.194988
	ENSG00000185052	SLC24A3	solute carrier family 24 member 3	3926		22	35	41	23	24	34	42	9	4	4	6	4	2		-	-	-	-	-	-	-	-	Y	-	-	-		0.268541	0.407155	0.415074	0.427545	0.254007	0.456329	0.515938	0.12592	0.0575413	0.0602905	0.093785	0.069168	0.0298218		0.411115	0.413455	-0.0812796
	ENSG00000253598	SLC10A5	solute carrier family 10 member 5	1452		15	32	49	23	35	26	32	26	22	32	18	29	31		-	-	-	-	-	-	-	-	Y	-	-	-		0.495065	1.00653	1.34129	1.15602	1.00158	0.943531	1.06287	0.983576	0.855708	1.30413	0.760744	1.3559	1.24982		1.17391	1.041	0.103406
	ENSG00000010379	SLC6A13	solute carrier family 6 member 13	4243		3	4	13	2	9	1	12	2	2	4	6	4	3		-	-	-	-	-	-	-	-	Y	-	-	-		0.0338833	0.0430556	0.121776	0.0344002	0.0881361	0.0124187	0.136398	0.0258915	0.0266211	0.0557861	0.0867782	0.0640004	0.0413906		0.0824159	0.0678381	0.179304
	ENSG00000100678	SLC8A3	solute carrier family 8 member A3	8444		1	2	2	1	1	1	2	5	3	3	4	3	7		-	-	-	-	-	-	-	-	Y	-	-	-		0.00567531	0.0108174	0.009414	0.00864282	0.00492081	0.00624024	0.011423	0.0325254	0.0200652	0.0210238	0.0290699	0.0241195	0.0485292		0.0101157	0.00780672	0.300952
	ENSG00000153291	SLC25A27	solute carrier family 25 member 27	3285		1	2	1	0	2	0	2	9	18	12	12	19	8		-	-	-	-	-	-	-	-	Y	-	-	-		0.0145882	0.0278059	0.0120992	0	0.0252976	0	0.0293625	0.15049	0.309462	0.216165	0.22417	0.392658	0.142563		0.0199526	0.013665	0.354895
	ENSG00000143570	SLC39A1	solute carrier family 39 member 1	3388		55	49	66	28	46	39	59	8	8	7	1	1	4		-	-	-	-	-	-	-	-	Y	zinc	-	-		0.77796	0.660534	0.774271	0.603141	0.564156	0.606556	0.83986	0.129702	0.133357	0.122263	0.0181129	0.0200379	0.0691146		0.717402	0.653428	0.0521098
	ENSG00000133195	SLC39A11	solute carrier family 39 member 11	5583		774	842	985	507	874	682	738	7775	6936	6859	6953	6418	6793		-	-	-	-	-	-	-	-	Y	-	-	-		6.64372	6.8879	7.01231	6.62742	6.50471	6.43675	6.3751	76.4951	70.1635	72.6996	76.4253	78.0419	71.2275		6.95011	6.48599	0.0174249
	ENSG00000160326	SLC2A6	solute carrier family 2 member 6	3531		76	147	132	91	137	100	121	18	18	23	22	16	16		-	-	-	-	-	-	-	-	Y	-	-	-		1.03146	1.90135	1.48583	1.88082	1.61216	1.49229	1.65267	0.280011	0.287902	0.385451	0.382347	0.307622	0.265262		1.69359	1.65948	-0.0525254
	ENSG00000174326	SLC16A11	solute carrier family 16 member 11	2041		6	9	7	5	7	5	6	3	1	1	3	2	2		-	-	-	-	-	-	-	-	Y	-	-	-		0.140879	0.201392	0.136316	0.178785	0.142508	0.129085	0.141777	0.0807382	0.0276711	0.0289932	0.0902009	0.0665247	0.0573641		0.168854	0.148039	0.110054
	ENSG00000162695	SLC30A7	solute carrier family 30 member 7	8600		1380	1307	1563	687	1459	1094	1260	4730	4078	4080	3824	3808	4051		-	-	-	-	-	-	-	-	Y	-	-	-		7.68986	6.94096	7.22359	5.82991	7.04922	6.70299	7.06595	30.2109	26.7805	28.0738	27.2868	30.0604	27.5751		7.08227	6.66202	0.000172495
	ENSG00000175003	SLC22A1	solute carrier family 22 member 1	2286		17	16	16	7	15	12	14	2	2	4	0	0	6		-	-	-	-	-	-	-	-	Y	-	-	-		0.356378	0.319658	0.278187	0.223473	0.272646	0.276602	0.295359	0.0480568	0.049411	0.103543	0	0	0.153649		0.298923	0.26702	0.064933
	ENSG00000162753	SLC9C2	solute carrier family 9 member C2 (putative)	5123		4	1	4	0	6	2	0	1	3	2	3	1	0		-	-	-	-	-	-	-	-	Y	-	-	-		0.0374174	0.00891493	0.0310333	0	0.0486644	0.020571	0	0.010722	0.0330725	0.0231017	0.035936	0.0132517	0		0.0199741	0.0173088	0.0641482
	ENSG00000091664	SLC17A6	solute carrier family 17 member 6	4615		0	0	0	1	0	0	0	2	0	1	0	1	4		-	-	-	-	-	-	-	-	Y	-	-	-		0	0	0	0.0158137	0	0	0	0.0238045	0	0.0128223	0	0.0147104	0.050739		0	0.00395341	-1.11174
	ENSG00000101438	SLC32A1	solute carrier family 32 member 1	2550		0	0	1	0	0	0	2	0	0	0	0	0	0		-	-	-	-	-	-	-	-	Y	-	-	-		0	0	0.0155866	0	0	0	0.0378258	0	0	0	0	0	0		0.00779332	0.00945645	-0.406769
	ENSG00000113396	SLC27A6	solute carrier family 27 member 6	3133		0	0	0	1	0	1	0	0	3	2	0	1	0		-	-	-	-	-	-	-	-	Y	-	-	-		0	0	0	0.023294	0	0.0168186	0	0	0.0540792	0.0377754	0	0.0216688	0		0	0.0100281	-1.93965
	ENSG00000115665	SLC5A7	solute carrier family 5 member 7	5168		0	0	0	1	2	0	1	0	0	1	0	1	2		-	-	-	-	-	-	-	-	Y	-	-	-		0	0	0	0.0141215	0.0160802	0	0.00933202	0	0	0.0114503	0	0.0131363	0.0226548		0	0.00988344	-2.78332
	ENSG00000139155	SLCO1C1	solute carrier organic anion transporter family member 1C1	4860		0	0	0	0	1	0	2	2	2	1	0	1	0		-	-	-	-	-	-	-	-	Y	-	-	-		0	0	0	0	0.00854965	0	0.0198469	0.0226045	0.0232415	0.0121759	0	0.0139688	0		0	0.00709913	-2.27504
	ENSG00000145283	SLC10A6	solute carrier family 10 member 6	1623		1	0	2	0	0	0	1	0	0	0	0	1	1		-	-	-	-	-	-	-	-	Y	-	-	-		0.029527	0	0.0489783	0	0	0	0.0297153	0	0	0	0	0.041829	0.0360691		0.0244892	0.00742882	1.26601
	ENSG00000148482	SLC39A12	solute carrier family 39 member 12	2808		2	1	1	0	1	0	1	1	4	5	4	3	5		-	-	-	-	-	-	-	-	Y	-	-	-		0.0341327	0.0162647	0.0141545	0	0.0147975	0	0.0171752	0.0195616	0.0804512	0.105369	0.0874169	0.0725304	0.104238		0.0152096	0.00799316	0.660816
	ENSG00000151475	SLC25A31	solute carrier family 25 member 31	1812		0	0	0	0	0	0	0	1	1	2	0	4	3		-	-	-	-	-	-	-	-	Y	-	-	-		0	0	0	0	0	0	0	0.030314	0.0311682	0.0653147	0	0.149864	0.0969207		0	0	NA
	ENSG00000152779	SLC16A12	solute carrier family 16 member 12	4873		2	0	1	1	1	0	0	3	2	3	3	1	6		-	-	-	-	-	-	-	-	Y	-	-	-		0.0196685	0	0.00815635	0.0149764	0.00852684	0	0	0.0338163	0.0231795	0.0364304	0.0377796	0.0139315	0.0720789		0.00407818	0.00587581	-0.37956
	ENSG00000162426	SLC45A1	solute carrier family 45 member 1	2888		2	2	1	1	0	0	0	1	3	1	0	1	1		-	-	-	-	-	-	-	-	Y	-	-	-		0.0331872	0.0316283	0.0137624	0.0252701	0	0	0	0.0190197	0.058667	0.02049	0	0.0235071	0.0202701		0.0226953	0.00631752	1.93804
	ENSG00000164729	SLC35G3	solute carrier family 35 member G3	2004		0	0	0	1	0	0	0	0	0	0	0	2	4		-	-	-	-	-	-	-	-	Y	-	-	-		0	0	0	0.0364172	0	0	0	0	0	0	0	0.0677529	0.116846		0	0.00910429	-1.11174
	ENSG00000164893	SLC7A13	solute carrier family 7 member 13	2235		0	0	0	0	0	0	0	0	0	0	0	1	3		-	-	-	-	-	-	-	-	Y	-	-	-		0	0	0	0	0	0	0	0	0	0	0	0.0303751	0.0785773		0	0	NA
	ENSG00000166558	SLC38A8	solute carrier family 38 member 8	1819		1	1	0	0	1	1	0	0	2	1	0	0	0		-	-	-	-	-	-	-	-	Y	-	-	-		0.0263454	0.0251079	0	0	0.0228429	0.0289679	0	0	0.0620965	0.0325317	0	0	0		0.0125539	0.0129527	-0.323274
	ENSG00000174899	SLC66A1L	solute carrier family 66 member 1 like	3343		0	3	2	0	0	0	0	0	1	1	0	2	0		-	-	-	-	-	-	-	-	Y	-	-	-		0	0.0409852	0.0237786	0	0	0	0	0	0.016894	0.0177012	0	0.0406153	0		0.0323819	0	3.38965
	ENSG00000177710	SLC35G5	solute carrier family 35 member G5	1321		1	2	1	0	0	0	0	0	5	1	0	1	2		-	-	-	-	-	-	-	-	Y	-	-	-		0.0362773	0.0691464	0.0300877	0	0	0	0	0	0.213765	0.0447957	0	0.0513917	0.08863		0.0496171	0	2.66183
	ENSG00000181804	SLC9A9	solute carrier family 9 member A9	4041		0	0	1	0	1	0	0	1	1	4	2	4	0		-	-	-	-	-	-	-	-	Y	-	-	-		0	0	0.00983566	0	0.0102824	0	0	0.0135929	0.0139759	0.0585747	0.030372	0.0671996	0		0.00491783	0.00257061	0.309106
	ENSG00000183780	SLC35F3	solute carrier family 35 member F3	3447		1	0	0	0	1	0	0	0	0	2	0	0	0		-	-	-	-	-	-	-	-	Y	-	-	-		0.0139026	0	0	0	0.0120543	0	0	0	0	0.0343343	0	0	0		0	0.00301358	-1.11174
	ENSG00000187714	SLC18A3	solute carrier family 18 member A3	2411		0	0	0	0	0	0	0	0	0	0	0	0	0		-	-	-	-	-	-	-	-	Y	-	-	-		0	0	0	0	0	0	0	0	0	0	0	0	0		0	0	NA
	ENSG00000188467	SLC24A5	solute carrier family 24 member 5	4760		0	1	0	0	0	1	0	0	0	0	0	1	0		-	-	-	-	-	-	-	-	Y	-	-	-		0	0.00959479	0	0	0	0.0110699	0	0	0	0	0	0.0142623	0		0.00479739	0.00276747	0.37813
	ENSG00000196376	SLC35F1	solute carrier family 35 member F1	5117		0	0	2	0	2	0	0	2	4	1	3	1	3		-	-	-	-	-	-	-	-	Y	-	-	-		0	0	0.0155348	0	0.0162405	0	0	0.0214692	0.0441483	0.0115644	0.0359781	0.0132672	0.0343209		0.00776742	0.00406012	0.654944
	ENSG00000197891	SLC22A12	solute carrier family 22 member 12	3380		0	0	2	0	0	0	0	0	3	0	1	0	1		-	-	-	-	-	-	-	-	Y	-	-	-		0	0	0.0235183	0	0	0	0	0	0.0501273	0	0.0181558	0	0.0173196		0.0117591	0	1.98102
	ENSG00000197901	SLC22A6	solute carrier family 22 member 6	2407		1	0	1	0	1	0	1	4	2	5	1	3	6		-	-	-	-	-	-	-	-	Y	-	-	-		0.0199096	0	0.0165126	0	0.0172627	0	0.0200365	0.091282	0.0469271	0.122923	0.0254951	0.0846138	0.145925		0.00825632	0.0093248	-0.354517
	ENSG00000205754	SLCO1B7	solute carrier organic anion transporter family member 1B7 (putative)	2822		0	0	0	0	0	0	0	0	0	0	0	1	0		-	-	-	-	-	-	-	-	Y	-	-	-		0	0	0	0	0	0	0	0	0	0	0	0.0240569	0		0	0	NA
	ENSG00000236396	SLC35G4	solute carrier family 35 member G4	1017		0	0	0	0	0	0	0	1	0	0	0	0	2		-	-	-	-	-	-	-	-	Y	-	-	-		0	0	0	0	0	0	0	0.0540107	0	0	0	0	0.115123		0	0	NA
	ENSG00000257046	SLCO1B3-SLCO1B7	SLCO1B3-SLCO1B7 readthrough	3774		0	0	0	0	0	0	0	0	0	0	0	0	0		-	-	-	-	-	-	-	-	Y	-	-	-		0	0	0	0	0	0	0	0	0	0	0	0	0		0	0	NA
	ENSG00000105398	SULT2A1	sulfotransferase family 2A member 1	1904		278	89	112	971	1575	1263	1441	107	109	140	1912	1518	1560		-	-	-	-	-	-	-	-	-	-	-	-		6.99706	2.13484	2.33799	37.2183	34.3715	34.9531	36.5002	3.08687	3.23318	4.35111	61.6245	54.1253	47.9635		2.23642	35.7608	-4.07657
	ENSG00000168955	TM4SF20	transmembrane 4 L six family member 20	2875		166	12	5	396	686	542	619	34761	31818	31793	137586	119921	132781		-	-	-	-	-	-	-	-	-	-	-	-		2.76699	0.190628	0.0691233	10.0522	9.9145	9.9337	10.3837	664.134	625.036	654.384	2936.76	2831.74	2703.66		0.129875	10.071	-6.40595
	ENSG00000115419	GLS	glutaminase	9827		10263	5697	6221	12513	22933	19688	21101	1373	1128	1244	3842	3208	3741		-	-	-	-	-	-	-	-	-	-	-	-		50.0485	26.4769	25.1612	92.9275	96.9671	105.568	103.557	7.67451	6.48273	7.49098	23.9921	22.162	22.2854		25.8191	99.7548	-2.03509
	ENSG00000081320	STK17B	serine/threonine kinase 17b	6566		4016	1574	1820	2138	4082	3231	3447	9459	7765	8192	20991	18814	21878		-	-	-	-	-	-	-	-	-	-	-	-		29.311	10.9483	11.017	23.7635	25.8319	25.929	25.3185	79.1308	66.7898	73.8292	196.184	194.525	195.056		10.9826	25.2107	-1.28404
	ENSG00000118515	SGK1	serum/glucocorticoid regulated kinase 1	9992		1037	463	483	1211	1915	1553	1789	4185	3833	3841	9888	9073	9515		-	-	-	-	-	-	-	-	-	-	-	-		4.97352	2.11627	1.92126	8.84495	7.96344	8.18971	8.63488	23.0062	21.6649	22.7474	60.7279	61.6445	55.7455		2.01877	8.40825	-2.14236
	ENSG00000178301	AQP11	aquaporin 11	2125		339	234	289	418	800	652	637	630	658	617	1848	1718	2259		-	-	-	-	-	-	-	-	-	-	-	-		7.64502	5.0292	5.40544	14.3556	15.6428	16.1673	14.457	16.2848	17.4879	17.1817	53.3673	54.8858	62.2316		5.21732	15.1557	-1.6223
	ENSG00000175329	ISX	intestine specific homeobox	3384		1146	425	437	964	1751	1506	1657	131	156	135	525	676	656		-	-	-	-	-	-	-	-	-	-	-	-		16.229	5.73589	5.13267	20.7898	21.5001	23.4501	23.6151	2.12639	2.60354	2.36071	9.52053	13.5616	11.3482		5.43428	22.3388	-2.12771
	ENSG00000171766	GATM	glycine amidinotransferase	6398		1815	57	78	2421	3938	3197	3727	3418	3259	3038	6727	6340	7100		-	-	-	-	-	-	-	-	-	-	-	-		13.5947	0.406886	0.484555	27.6156	25.575	26.3298	28.094	29.3446	28.768	28.0985	64.5223	67.273	64.9632		0.445721	26.9036	-5.98965
	ENSG00000076258	FMO4	flavin containing dimethylaniline monoxygenase 4	2542		205	49	52	230	369	345	346	681	580	592	1568	1419	1659		-	-	-	-	-	-	-	-	-	-	-	-		3.8647	0.880365	0.813056	6.60323	6.03164	7.15144	6.56446	14.7154	12.8861	13.7811	37.8532	37.8968	38.2054		0.846711	6.58769	-3.04436
	ENSG00000119917	IFIT3	interferon induced protein with tetratricopeptide repeats 3	2537		131	13	27	190	335	284	297	246	264	233	738	715	784		-	-	-	-	-	-	-	-	-	-	-	-		2.47451	0.234027	0.422996	5.46559	5.48667	5.89858	5.64591	5.32618	5.87697	5.43469	17.8512	19.1329	18.0904		0.328511	5.62419	-4.15624
	ENSG00000132437	DDC	dopa decarboxylase	3084		1843	2106	2223	2587	4302	3562	4040	1343	1339	1505	3190	2955	3612		-	-	-	-	-	-	-	-	-	-	-	-		28.6384	31.1879	28.6495	61.219	57.9616	60.8596	63.1779	23.9201	24.5209	28.8776	63.4759	65.0487	68.5625		29.9187	60.8045	-1.10799
	ENSG00000163032	VSNL1	visinin like 1	3790		1187	21	26	1596	2586	2235	2452	347	292	230	1014	934	987		-	-	-	-	-	-	-	-	-	-	-	-		15.0089	0.253059	0.272663	30.7325	28.3514	31.0733	31.2018	5.02911	4.35124	3.5911	16.4184	16.7303	15.2451		0.262861	30.3397	-6.92923
	ENSG00000141504	SAT2	spermidine/spermine N1-acetyltransferase family member 2	1643		883	260	312	982	1563	1322	1528	860	970	861	1981	1851	2149		-	-	-	-	-	-	-	-	-	-	-	-		25.755	7.22734	7.54761	43.6192	39.5281	42.3978	44.8522	28.7516	33.3429	31.0102	73.9911	76.483	76.5689		7.38747	42.5993	-2.60813
	ENSG00000172689	MS4A10	membrane spanning 4-domains A10	2311		493	4	5	858	1173	972	1174	5319	4957	4893	10614	9698	10429		-	-	-	-	-	-	-	-	-	-	-	-		10.2232	0.0790501	0.0859929	27.0951	21.0903	22.1624	24.5	126.424	121.14	125.289	281.846	284.891	264.178		0.0825215	23.7119	-8.24069
	ENSG00000164406	LEAP2	liver enriched antimicrobial peptide 2	1283		267	39	39	254	514	408	435	2095	1982	1801	4314	3676	4233		-	-	-	-	-	-	-	-	-	-	-	-		9.97292	1.38829	1.20818	14.4481	16.6464	16.7565	16.3516	89.693	87.2463	83.0665	206.341	194.511	193.141		1.29823	16.0507	-3.72171
	ENSG00000197165	SULT1A2	sulfotransferase family 1A member 2	2216		178	38	29	240	379	277	350	740	791	697	1565	1457	1686		-	-	-	-	-	-	-	-	-	-	-	-		3.84936	0.78317	0.520141	7.90397	7.10647	6.58658	7.61722	18.3427	20.1593	18.6124	43.3388	44.636	44.5391		0.651655	7.30356	-3.58281
	ENSG00000164124	TMEM144	transmembrane protein 144	9248		1061	653	755	767	1468	1059	1255	3164	2549	2780	6622	5842	6369		-	-	-	-	-	-	-	-	-	-	-	-		5.49801	3.22484	3.24483	6.05273	6.59573	6.0339	6.54477	18.7927	15.5665	17.7884	43.9414	42.8854	40.3159		3.23483	6.30678	-1.04912
	ENSG00000075651	PLD1	phospholipase D1	12860		1732	656	667	1406	2408	1767	2168	4906	4123	4540	9745	8597	9637		-	-	-	-	-	-	-	-	-	-	-	-		6.45424	2.32973	2.06147	7.979	7.78036	7.24011	8.13049	20.955	18.1068	20.8907	46.5022	45.3839	43.8687		2.1956	7.78249	-1.9117
	ENSG00000171174	RBKS	ribokinase	3153		956	143	204	880	1526	1266	1282	750	650	634	1489	1266	1706		-	-	-	-	-	-	-	-	-	-	-	-		14.5302	2.07135	2.57157	20.3687	20.1101	21.1573	19.6093	13.0659	11.6428	11.8988	28.9803	27.2587	31.6744		2.32146	20.3113	-3.20431
	ENSG00000100079	LGALS2	galectin 2	833		1401	228	244	1542	2522	2247	2276	2421	1831	2350	5861	5047	5474		-	-	-	-	-	-	-	-	-	-	-	-		80.5993	12.5006	11.6423	135.096	125.801	142.137	131.773	159.643	124.14	166.941	431.777	411.324	384.692		12.0715	133.702	-3.55436
	ENSG00000097021	ACOT7	acyl-CoA thioesterase 7	4124		1170	909	1054	1205	2135	1949	1945	374	395	413	835	881	1073		-	-	-	-	-	-	-	-	-	-	-	-		13.5958	10.0667	10.1581	21.3242	21.5112	24.9025	22.7457	4.98143	5.40939	5.92612	12.4251	14.5028	15.2312		10.1124	22.6209	-1.24614
	ENSG00000172197	MBOAT1	membrane bound O-acyltransferase domain containing 1	4325		1122	85	123	743	1319	1139	1264	826	787	956	2222	1947	2046		-	-	-	-	-	-	-	-	-	-	-	-		12.4321	0.897584	1.13035	12.5374	12.6719	13.8767	14.0948	10.4905	10.2768	13.0801	31.5276	30.5616	27.6932		1.01397	13.2952	-3.7884
	ENSG00000119686	FLVCR2	feline leukemia virus subgroup C cellular receptor family member 2	4910		493	149	179	665	1011	916	998	123	116	135	469	374	413		-	-	-	-	-	-	-	-	-	-	-	-		4.81175	1.38595	1.44899	9.88426	8.55567	9.83023	9.80274	1.37602	1.33428	1.62701	5.8617	5.17114	4.92404		1.41747	9.51822	-2.82658
	ENSG00000173890	GPR160	G protein-coupled receptor 160	4381		2975	291	323	3520	5833	4654	5589	1137	1001	1168	2253	1922	2600		-	-	-	-	-	-	-	-	-	-	-	-		32.5426	3.03363	2.93037	58.6372	55.3227	55.9761	61.5261	14.2557	12.9042	15.7764	31.5588	29.7835	34.7419		2.982	57.8655	-4.36235
	ENSG00000196141	SPATS2L	spermatogenesis associated serine rich 2 like	10453		8070	3975	4684	5579	10165	8116	8431	3630	3218	3319	5869	5542	6483		-	-	-	-	-	-	-	-	-	-	-	-		36.9973	17.3676	17.8102	38.9511	40.4065	40.912	38.8988	19.0751	17.3866	18.7891	34.4553	35.9933	36.3068		17.5889	39.7921	-1.26164
	ENSG00000119125	GDA	guanine deaminase	7904		575	300	313	398	767	487	592	1909	1800	1779	3804	3646	4568		-	-	-	-	-	-	-	-	-	-	-	-		3.48625	1.73347	1.57395	3.67485	4.03211	3.24662	3.61221	13.2666	12.8616	13.3189	29.5343	31.3159	33.8324		1.65371	3.64145	-1.22642
	ENSG00000185745	IFIT1	interferon induced protein with tetratricopeptide repeats 1	4614		48	3	5	140	205	179	224	178	163	192	613	572	551		-	-	-	-	-	-	-	-	-	-	-	-		0.498542	0.0296952	0.043071	2.21439	1.84612	2.04421	2.34136	2.11906	1.99517	2.46242	8.15296	8.41617	6.99081		0.0363831	2.11152	-5.92048
	ENSG00000023445	BIRC3	baculoviral IAP repeat containing 3	7518		779	112	118	411	754	631	650	17913	14379	17100	37232	32033	34528		-	-	-	-	-	-	-	-	-	-	-	-		4.96562	0.68039	0.623838	3.98973	4.16729	4.42259	4.16974	130.878	108.018	134.596	303.911	289.262	268.858		0.652114	4.18734	-2.77106
	ENSG00000243955	GSTA1	glutathione S-transferase alpha 1	1262		9142	3168	3635	14528	22946	19113	21398	950	833	1019	2891	2097	2275		-	-	-	-	-	-	-	-	-	-	-	-		347.152	114.648	114.482	840.137	755.496	798.03	817.734	41.349	37.2782	47.7808	140.579	112.807	105.53		114.565	802.849	-2.89228
	ENSG00000173821	RNF213	ring finger protein 213	28570		1677	1551	1584	1988	2992	2421	2724	1385	1434	1229	3084	2830	2735		-	-	-	-	-	-	-	-	-	-	-	-		2.81294	2.47939	2.20362	5.0782	4.35147	4.46513	4.59828	2.66281	2.83471	2.54554	6.62425	6.72469	5.60403		2.3415	4.62327	-1.06465
	ENSG00000256162	SMLR1	small leucine rich protein 1	2512		975	467	536	1932	3071	2583	2794	502	470	469	1192	953	1085		-	-	-	-	-	-	-	-	-	-	-	-		18.6004	8.49063	8.48082	56.1295	50.7978	54.1819	53.642	10.977	10.5669	11.0482	29.1198	25.7554	25.285		8.48572	53.6878	-2.74321
	ENSG00000162817	C1orf115	chromosome 1 open reading frame 115	2891		3401	293	414	3527	5402	4215	4908	2269	1990	2076	4185	3554	4161		-	-	-	-	-	-	-	-	-	-	-	-		56.3763	4.62873	5.69174	89.0351	77.641	76.8244	81.8757	43.1109	38.8754	42.4931	88.8341	83.4575	84.2564		5.16023	81.344	-4.05387
	ENSG00000196954	CASP4	caspase 4	6665		1181	368	415	831	1501	1262	1264	1046	1018	1093	2275	2005	2136		-	-	-	-	-	-	-	-	-	-	-	-		8.49156	2.52168	2.4748	9.09923	9.35761	9.9772	9.1463	8.6205	8.62616	9.70418	20.9466	20.4226	18.7609		2.49824	9.39509	-1.99596
	ENSG00000154803	FLCN	folliculin	9786		1099	795	884	952	1643	1397	1456	461	327	433	1035	885	1056		-	-	-	-	-	-	-	-	-	-	-	-		5.38184	3.71026	3.59037	7.09963	6.97617	7.52213	7.17554	2.5876	1.88718	2.61831	6.49034	6.13951	6.31702		3.65032	7.19337	-1.06304
	ENSG00000189157	FAM47E	family with sequence similarity 47 member E	9511		118	47	58	196	346	266	335	307	288	296	778	640	688		-	-	-	-	-	-	-	-	-	-	-	-		0.594557	0.225691	0.242379	1.50395	1.51159	1.47369	1.6987	1.77302	1.71016	1.84164	5.01979	4.56825	4.23463		0.234035	1.54698	-2.80649
	ENSG00000203857	HSD3B1	hydroxy-delta-5-steroid dehydrogenase, 3 beta- and steroid delta-isomerase 1	2443		1332	74	88	1920	3510	2549	2966	2250	2608	2288	4958	4313	4587		-	-	-	-	-	-	-	-	-	-	-	-		26.1288	1.38341	1.4317	57.3564	59.6991	54.9789	58.5526	50.5895	60.2912	55.4206	124.542	119.854	109.915		1.40755	57.6467	-5.43793
	ENSG00000146376	ARHGAP18	Rho GTPase activating protein 18	4592		2317	1370	1608	2096	3663	3046	3305	3912	3463	3542	6379	5600	6640		-	-	-	-	-	-	-	-	-	-	-	-		24.1803	13.6258	13.918	33.3114	33.1451	34.9525	34.7111	46.7948	42.5913	45.6442	85.2478	82.7908	84.6486		13.7719	34.03	-1.38865
	ENSG00000144959	NCEH1	neutral cholesterol ester hydrolase 1	4808		856	533	514	594	1007	812	832	1055	1048	1038	1894	1842	1975		-	-	-	-	-	-	-	-	-	-	-	-		8.53193	5.06297	4.24904	9.01625	8.70261	8.899	8.34559	12.0528	12.3102	12.7753	24.174	26.0088	24.0467		4.65601	8.74086	-0.995086
	ENSG00000145476	CYP4V2	cytochrome P450 family 4 subfamily V member 2	9767		213	42	56	227	318	277	293	332	294	329	683	598	807		-	-	-	-	-	-	-	-	-	-	-	-		1.0451	0.196395	0.227887	1.69617	1.35285	1.4944	1.44679	1.86714	1.70003	1.9933	4.29133	4.15658	4.83689		0.212141	1.49755	-2.88973
	ENSG00000163541	SUCLG1	succinate-CoA ligase alpha subunit	4162		5412	2898	3280	5274	9344	7362	8120	3427	3328	3392	5994	5279	5974		-	-	-	-	-	-	-	-	-	-	-	-		62.3152	31.8008	31.3231	92.4787	93.2857	93.2059	94.0919	45.2286	45.1597	48.2273	88.3786	86.1084	84.0266		31.562	93.2656	-1.64733
	ENSG00000144820	ADGRG7	adhesion G protein-coupled receptor G7	4079		1457	94	115	2071	3572	2932	3508	2129	2013	1932	3621	3126	3631		-	-	-	-	-	-	-	-	-	-	-	-		17.1176	1.05249	1.12056	37.0536	36.3867	37.8756	41.4767	28.6697	27.8715	28.028	54.4763	52.0273	52.1106		1.08653	38.1981	-5.21651
	ENSG00000178802	MPI	mannose phosphate isomerase	9090		1401	937	1221	962	1717	1408	1514	627	670	545	1254	1203	1336		-	-	-	-	-	-	-	-	-	-	-	-		7.38605	4.7078	5.33881	7.72352	7.84858	8.16185	8.03268	3.78883	4.16275	3.5479	8.46576	8.98458	8.60391		5.0233	7.94165	-0.742725
	ENSG00000139433	GLTP	glycolipid transfer protein	2747		570	324	359	546	914	716	777	724	595	717	1308	1188	1514		-	-	-	-	-	-	-	-	-	-	-	-		9.94384	5.38677	5.19431	14.5057	13.8252	13.7342	13.6415	14.4771	12.2329	15.4454	29.2201	29.3598	32.2642		5.29054	13.9266	-1.4789
	ENSG00000023839	ABCC2	ATP binding cassette subfamily C member 2	7837		7193	5814	6516	7777	13272	10099	11420	139	136	110	466	377	345		-	-	-	-	-	-	-	-	-	-	-	-		43.9843	33.8819	33.0464	72.4213	70.3673	67.9013	70.2772	0.97424	0.980074	0.830581	3.64895	3.26578	2.57705		33.4641	70.2418	-1.15337
	ENSG00000198087	CD2AP	CD2 associated protein	6751		5755	3941	4462	3265	6205	4978	5296	7502	6395	6244	10844	10349	12160		-	-	-	-	-	-	-	-	-	-	-	-		40.8522	26.6613	26.2696	35.2955	38.1907	38.8541	37.8336	61.0394	53.4986	54.7311	98.5721	104.07	105.443		26.4654	37.5435	-0.589826
	ENSG00000146386	ABRACL	ABRA C-terminal like	1137		1041	789	983	764	1555	1154	1339	4598	4005	4563	8250	6679	8593		-	-	-	-	-	-	-	-	-	-	-	-		43.8761	31.6927	34.3626	49.0385	56.827	53.4804	56.7961	222.131	198.935	237.481	445.272	398.792	442.423		33.0276	54.0355	-0.796038
	ENSG00000107242	PIP5K1B	phosphatidylinositol-4-phosphate 5-kinase type 1 beta	6082		384	198	209	266	436	356	390	847	925	820	1705	1482	1793		-	-	-	-	-	-	-	-	-	-	-	-		3.02568	1.48683	1.36582	3.19183	2.97868	3.08428	3.09255	7.64959	8.58944	7.97823	17.2032	16.5424	17.2579		1.42632	3.08683	-1.19741
	ENSG00000165841	CYP2C19	cytochrome P450 family 2 subfamily C member 19	6263		58	10	14	100	141	126	140	630	615	554	1314	999	1252		-	-	-	-	-	-	-	-	-	-	-	-		0.443796	0.0729222	0.088846	1.16526	0.935451	1.06008	1.07806	5.52534	5.54578	5.23439	12.8749	10.8288	11.7024		0.0808841	1.05971	-3.77954
	ENSG00000177879	AP3S1	adaptor related protein complex 3 subunit sigma 1	2929		1928	1595	1846	1378	2445	1944	2180	1587	1366	1566	2975	2518	3429		-	-	-	-	-	-	-	-	-	-	-	-		31.5446	24.8705	25.0498	34.3347	34.6852	34.9725	35.8951	29.7618	26.3391	31.6382	62.3304	58.3623	68.5333		24.9601	34.9719	-0.570752
	ENSG00000185015	CA13	carbonic anhydrase 13	5597		501	418	558	509	839	746	807	1490	1290	1256	3175	2920	3920		-	-	-	-	-	-	-	-	-	-	-	-		4.28964	3.41086	3.96252	6.63692	6.22861	7.02317	6.95371	14.6228	13.0168	13.2792	34.8113	35.4179	41		3.68669	6.7106	-0.943702
	ENSG00000170231	FABP6	fatty acid binding protein 6	1164		115	38	49	116	166	145	166	15641	12296	15154	31154	23495	31045		-	-	-	-	-	-	-	-	-	-	-	-		4.73459	1.49098	1.67315	7.27292	5.9257	6.56394	6.87786	738.096	596.596	770.395	1642.45	1370.31	1561.32		1.58207	6.66011	-2.14662
	ENSG00000176928	GCNT4	glucosaminyl (N-acetyl) transferase 4	6096		212	40	26	493	719	564	737	8713	7409	7399	15452	12683	14156		-	-	-	-	-	-	-	-	-	-	-	-		1.66659	0.29968	0.16952	5.90209	4.90082	4.8751	5.8307	78.5098	68.6411	71.8236	155.551	141.245	135.941		0.2346	5.37718	-4.62191
	ENSG00000016391	CHDH	choline dehydrogenase	7787		3139	2641	2811	2483	3751	3000	3513	1236	1324	1192	2238	2181	2450		-	-	-	-	-	-	-	-	-	-	-	-		19.3179	15.4896	14.3477	23.2708	20.0153	20.3002	21.7574	8.71865	9.60257	9.05827	17.6369	19.0143	18.4183		14.9187	21.3359	-0.598826
	ENSG00000119922	IFIT2	interferon induced protein with tetratricopeptide repeats 2	4074		72	5	16	64	138	88	105	655	619	582	1229	1169	1215		-	-	-	-	-	-	-	-	-	-	-	-		0.846934	0.056052	0.156096	1.14647	1.40748	1.13818	1.24299	8.83123	8.58103	8.45359	18.5124	19.48	17.4586		0.106074	1.23378	-3.58993
	ENSG00000138308	PLA2G12B	phospholipase A2 group XIIB	1564		1269	693	928	1176	2029	1778	1866	1359	1474	1300	2349	2106	2476		-	-	-	-	-	-	-	-	-	-	-	-		38.8833	20.2367	23.5833	54.875	53.9051	59.9025	57.5404	47.7292	53.2268	49.1865	92.1677	91.415	92.676		21.91	56.5557	-1.44886
	ENSG00000156587	UBE2L6	ubiquitin conjugating enzyme E2 L6	2062		89	40	44	103	165	146	147	1036	1180	989	1979	1881	2005		-	-	-	-	-	-	-	-	-	-	-	-		2.06842	0.885959	0.848118	3.64546	3.32491	3.7309	3.43817	27.5977	32.3194	28.3822	58.8965	61.9293	56.9219		0.867039	3.53486	-2.10927
	ENSG00000164749	HNF4G	hepatocyte nuclear factor 4 gamma	4797		159	41	33	137	220	174	186	4139	3430	3873	6422	6170	6865		-	-	-	-	-	-	-	-	-	-	-	-		1.58842	0.390352	0.273424	2.08427	1.90562	1.9113	1.87	47.3944	40.3826	47.7768	82.1548	87.3195	83.7769		0.331888	1.9428	-2.64213
	ENSG00000025039	RRAGD	Ras related GTP binding D	5095		198	150	192	288	348	332	383	31	40	38	170	130	164		-	-	-	-	-	-	-	-	-	-	-	-		1.86234	1.34459	1.49779	4.12527	2.83805	3.43355	3.62537	0.334209	0.44339	0.441345	2.04756	1.73219	1.88431		1.42119	3.50556	-1.37445
	ENSG00000134716	CYP2J2	cytochrome P450 family 2 subfamily J member 2	2973		85	10	19	74	107	82	115	1100	1085	1090	2908	2557	2930		-	-	-	-	-	-	-	-	-	-	-	-		1.37013	0.15362	0.25401	1.81652	1.49545	1.45334	1.86553	20.3235	20.6113	21.6955	60.025	58.3891	57.6934		0.203815	1.65771	-3.08223
	ENSG00000109099	PMP22	peripheral myelin protein 22	3191		234	61	106	129	269	237	222	8008	7427	7724	13937	12431	15296		-	-	-	-	-	-	-	-	-	-	-	-		3.5142	0.873063	1.3203	2.9503	3.50276	3.91355	3.35525	137.847	131.449	143.237	268.025	264.469	280.611		1.09668	3.43047	-1.7225
	ENSG00000172296	SPTLC3	serine palmitoyltransferase long chain base subunit 3	8527		2112	1195	1511	4551	7099	5999	6821	128	127	125	327	282	326		-	-	-	-	-	-	-	-	-	-	-	-		11.8696	6.4005	7.04305	38.9506	34.5928	37.0708	38.5789	0.824546	0.841157	0.867467	2.35334	2.24517	2.23808		6.72178	37.2983	-2.55304
	ENSG00000178573	MAF	MAF bZIP transcription factor	6999		718	73	91	871	1161	1060	1279	5806	4025	5286	11981	8920	10766		-	-	-	-	-	-	-	-	-	-	-	-		4.91616	0.476353	0.516771	9.08209	6.89256	7.98031	8.81319	45.5661	32.4788	44.692	105.048	86.5216	90.0475		0.496562	8.19204	-4.12054
	ENSG00000173406	DAB1	DAB adaptor protein 1	7548		136	13	22	127	205	141	195	184	166	162	424	394	386		-	-	-	-	-	-	-	-	-	-	-	-		0.863465	0.07866	0.115847	1.22794	1.12851	0.984321	1.24595	1.33902	1.24207	1.27005	3.4472	3.54373	2.9937		0.0972533	1.14668	-3.62397
	ENSG00000157837	SPPL3	signal peptide peptidase like 3	6659		718	618	710	686	1026	846	975	365	342	354	691	600	718		-	-	-	-	-	-	-	-	-	-	-	-		5.16718	4.23859	4.23781	7.51829	6.40211	6.69439	7.06145	3.01082	2.90059	3.14582	6.36798	6.11699	6.31203		4.2382	6.91906	-0.786359
	ENSG00000196975	ANXA4	annexin A4	11060		14231	1694	2185	10672	18023	13706	16494	12910	12178	12457	18548	16469	20506		-	-	-	-	-	-	-	-	-	-	-	-		61.6621	6.99521	7.85215	70.4198	67.7106	65.2988	71.9232	64.1169	62.1857	66.6496	102.914	101.09	108.537		7.42368	68.8381	-3.29409
	ENSG00000104325	DECR1	2,4-dienoyl-CoA reductase 1	5048		502	384	471	434	790	680	755	3542	3398	3372	5574	4780	5623		-	-	-	-	-	-	-	-	-	-	-	-		4.76565	3.4742	3.70846	6.27443	6.50268	7.09805	7.21317	38.5416	38.0166	39.5282	67.761	64.2842	65.2082		3.59133	6.77208	-0.999525
	ENSG00000102174	PHEX	phosphate regulating endopeptidase homolog X-linked	6500		508	18	45	450	770	675	744	831	834	855	1454	1287	1491		-	-	-	-	-	-	-	-	-	-	-	-		3.74531	0.126474	0.275164	5.05246	4.92223	5.47192	5.52024	7.02245	7.2464	7.7838	13.7272	13.4419	13.4282		0.200819	5.24171	-4.75709
	ENSG00000158019	BABAM2	BRISC and BRCA1 A complex member 2	3392		550	359	441	475	792	694	755	526	515	480	867	834	948		-	-	-	-	-	-	-	-	-	-	-	-		7.77043	4.83371	5.16744	10.2198	9.70183	10.7809	10.7347	8.51787	8.57474	8.37384	15.6854	16.6919	16.3609		5.00058	10.3593	-1.13214
	ENSG00000168306	ACOX2	acyl-CoA oxidase 2	3823		621	321	303	791	1429	1073	1150	336	336	296	631	559	648		-	-	-	-	-	-	-	-	-	-	-	-		7.7844	3.8348	3.15015	15.1	15.5315	14.7892	14.5075	4.82765	4.96369	4.5817	10.1288	9.92666	9.92257		3.49248	14.982	-2.1906
	ENSG00000163399	ATP1A1	ATPase Na+/K+ transporting subunit alpha 1	7277		42403	22595	27862	27062	42858	32174	37908	4600	4972	4136	8055	7206	7559		-	-	-	-	-	-	-	-	-	-	-	-		279.243	141.809	152.178	271.401	244.717	232.971	251.233	34.7221	38.5877	33.6331	67.9275	67.2261	60.8087		146.993	250.081	-0.849129
	ENSG00000173559	NABP1	nucleic acid binding protein 1	13811		1460	745	763	1242	2218	1814	1880	2747	2963	2433	4600	4427	4539		-	-	-	-	-	-	-	-	-	-	-	-		5.06601	2.46362	2.1958	6.56297	6.673	6.92089	6.56494	10.9253	12.1165	10.4245	20.4393	21.7611	19.2393		2.32971	6.68045	-1.60681
	ENSG00000117280	RAB29	RAB29, member RAS oncogene family	3904		333	189	236	493	815	681	754	206	196	212	509	386	459		-	-	-	-	-	-	-	-	-	-	-	-		4.08764	2.21103	2.40267	9.21597	8.67426	9.19151	9.31451	2.8984	2.83541	3.2134	8.00093	6.71233	6.88266		2.30685	9.09906	-2.05923
	ENSG00000244067	GSTA2	glutathione S-transferase alpha 2	1221		3176	4294	5371	5866	9620	7856	8936	171	139	178	538	374	391		-	-	-	-	-	-	-	-	-	-	-	-		124.653	160.616	174.836	350.615	327.374	339.028	352.96	7.69275	6.42938	8.62667	27.0395	20.7947	18.7463		167.726	342.494	-1.11212
	ENSG00000153071	DAB2	DAB adaptor protein 2	7717		1084	995	1045	1281	2098	1636	2037	726	722	718	1344	1199	1257		-	-	-	-	-	-	-	-	-	-	-	-		6.73161	5.88867	5.38221	12.1145	11.2964	11.1708	12.7304	5.1676	5.28395	5.50573	10.6877	10.5479	9.53543		5.63544	11.828	-1.15417
	ENSG00000183044	ABAT	4-aminobutyrate aminotransferase	9713		161	148	161	396	618	473	510	255	267	226	512	493	508		-	-	-	-	-	-	-	-	-	-	-	-		0.794347	0.695906	0.658817	2.9754	2.64374	2.566	2.5323	1.44208	1.55249	1.37687	3.23481	3.44579	3.06171		0.677362	2.67936	-2.06408
	ENSG00000138744	NAAA	N-acylethanolamine acid amidase	4416		236	241	323	470	726	607	683	803	650	767	1394	1224	1380		-	-	-	-	-	-	-	-	-	-	-	-		2.56107	2.49247	2.90714	7.76735	6.83112	7.24285	7.45916	9.98821	8.31293	10.2779	19.3716	18.8169	18.2938		2.69981	7.32512	-1.51584
	ENSG00000151090	THRB	thyroid hormone receptor beta	10968		1376	1337	1495	1811	3053	2406	2717	297	312	308	599	690	616		-	-	-	-	-	-	-	-	-	-	-	-		6.01214	5.56732	5.41759	12.0502	11.566	11.5589	11.947	1.48741	1.60656	1.66174	3.35144	4.27088	3.28781		5.49246	11.7806	-1.18422
	ENSG00000179750	APOBEC3B	apolipoprotein B mRNA editing enzyme catalytic subunit 3B	1896		407	196	266	500	852	689	798	89	145	112	298	282	329		-	-	-	-	-	-	-	-	-	-	-	-		10.2871	4.72128	5.57617	19.2458	18.6718	19.1483	20.2985	2.57841	4.31916	3.49558	9.64518	10.0973	10.1581		5.14873	19.3411	-1.9875
	ENSG00000006042	TMEM98	transmembrane protein 98	5187		2170	2241	2678	1845	3278	2725	2841	3863	3756	3809	6296	5732	6349		-	-	-	-	-	-	-	-	-	-	-	-		20.0485	19.7319	20.5204	25.9588	26.2589	27.6822	26.4152	40.9081	40.8958	43.4544	74.4871	75.0215	71.6543		20.1262	26.5788	-0.484825
	ENSG00000088256	GNA11	G protein subunit alpha 11	6285		3191	1373	1678	2870	4525	3467	4313	349	253	300	612	548	658		-	-	-	-	-	-	-	-	-	-	-	-		24.331	9.97718	10.6116	33.3258	29.9156	29.0669	33.0958	3.05015	2.27345	2.82459	5.97556	5.91931	6.12878		10.2944	31.351	-1.68775
	ENSG00000114125	RNF7	ring finger protein 7	3102		957	781	925	923	1807	1383	1495	1364	1246	1383	2073	1903	2404		-	-	-	-	-	-	-	-	-	-	-	-		14.7845	11.4988	11.852	21.7152	24.2048	23.4925	23.2433	24.1531	22.6854	26.3827	41.01	41.6479	45.3676		11.6754	23.1639	-1.07416
	ENSG00000167117	ANKRD40CL	ANKRD40 C-terminal like	3663		811	65	75	652	1117	937	976	1402	1302	1166	2455	1999	2218		-	-	-	-	-	-	-	-	-	-	-	-		10.6102	0.810436	0.813798	12.9902	12.6707	13.4788	12.8502	21.0238	20.0745	18.8365	41.1289	37.0486	35.4469		0.812117	12.9975	-4.08288
	ENSG00000118777	ABCG2	ATP binding cassette subfamily G member 2 (Junior blood group)	5602		2278	1843	2162	1633	2964	2238	2611	8026	7587	7024	12330	10726	11912		-	-	-	-	-	-	-	-	-	-	-	-		19.4872	15.0254	15.3393	21.2739	21.9846	21.0507	22.4782	78.6968	76.4886	74.196	135.068	129.984	124.479		15.1823	21.6969	-0.599312
	ENSG00000159228	CBR1	carbonyl reductase 1	2450		896	829	906	809	1262	969	1169	2962	3009	3413	5585	4532	6932		-	-	-	-	-	-	-	-	-	-	-	-		17.5259	15.4536	14.6979	24.0983	21.4032	20.8405	23.0116	66.4079	69.3627	82.4345	139.891	125.58	165.633		15.0758	22.3384	-0.648611
	ENSG00000158125	XDH	xanthine dehydrogenase	6064		68	19	18	58	104	80	120	806	776	844	1388	1491	1627		-	-	-	-	-	-	-	-	-	-	-	-		0.537388	0.143099	0.117979	0.698028	0.712621	0.695153	0.954378	7.30091	7.22724	8.23611	14.0463	16.6922	15.7066		0.130539	0.765045	-2.64531
	ENSG00000006715	VPS41	VPS41 subunit of HOPS complex	7752		1574	1726	2016	1429	2599	1968	2280	1389	1170	1225	2068	1970	2153		-	-	-	-	-	-	-	-	-	-	-	-		9.73036	10.1688	10.3364	13.4531	13.9308	13.3771	14.1847	9.84214	8.52397	9.35107	16.3708	17.2524	16.2586		10.2526	13.7364	-0.506435
	ENSG00000143149	ALDH9A1	aldehyde dehydrogenase 9 family member A1	3308		1311	810	954	1033	1839	1348	1582	1528	1345	1453	2172	2065	2861		-	-	-	-	-	-	-	-	-	-	-	-		18.9922	11.1831	11.4624	22.7897	23.0994	21.4721	23.0642	25.3722	22.9629	25.992	40.2927	42.379	50.6298		11.3227	22.6064	-1.08068
	ENSG00000185432	METTL7A	methyltransferase like 7A	4076		1338	102	120	1402	2451	2186	2593	636	602	645	1512	1461	1114		-	-	-	-	-	-	-	-	-	-	-	-		15.7311	1.1429	1.17014	25.1025	24.9858	28.2596	30.6808	8.57085	8.34127	9.36407	22.7641	24.3339	15.9994		1.15652	27.2572	-4.6422
	ENSG00000153721	CNKSR3	CNKSR family member 3	21579		1141	642	747	1141	1870	1459	1626	1196	1167	1048	1884	1703	1886		-	-	-	-	-	-	-	-	-	-	-	-		2.53392	1.35877	1.37588	3.85885	3.60076	3.56265	3.63402	3.04439	3.05428	2.87388	5.35774	5.35771	5.11639		1.36733	3.66407	-1.50315
	ENSG00000170439	METTL7B	methyltransferase like 7B	1374		2163	424	592	2438	4282	3286	3590	870	1049	914	1778	1549	1647		-	-	-	-	-	-	-	-	-	-	-	-		75.4411	14.0936	17.1249	129.494	129.492	126.017	126.01	34.7803	43.118	39.3639	79.4104	76.5351	70.1714		15.6092	127.754	-3.11028
	ENSG00000155324	GRAMD2B	GRAM domain containing 2B	5051		206	196	204	265	376	310	350	1320	1264	1204	3164	2866	3093		-	-	-	-	-	-	-	-	-	-	-	-		1.95446	1.77223	1.60526	3.82889	3.09311	3.23396	3.34187	14.3548	14.1332	14.1055	38.4407	38.5207	35.8473		1.68875	3.37445	-1.07726
	ENSG00000138796	HADH	hydroxyacyl-CoA dehydrogenase	12086		923	784	932	835	1379	1058	1208	1283	1251	1305	1996	1764	2184		-	-	-	-	-	-	-	-	-	-	-	-		3.6598	2.96262	3.06497	5.04206	4.74096	4.61267	4.8204	5.83103	5.84581	6.3895	10.1347	9.90859	10.5785		3.01379	4.80402	-0.753382
	ENSG00000143344	RGL1	ral guanine nucleotide dissociation stimulator like 1	5305		331	162	180	652	1085	837	931	78	82	81	204	208	220		-	-	-	-	-	-	-	-	-	-	-	-		2.99006	1.39467	1.34859	8.96946	8.49824	8.31361	8.46375	0.807626	0.872968	0.903522	2.35981	2.66179	2.42768		1.37163	8.56126	-2.7244
	ENSG00000198959	TGM2	transglutaminase 2	7948		493	834	961	859	1345	963	1205	155	155	146	352	435	552		-	-	-	-	-	-	-	-	-	-	-	-		2.97254	4.79237	4.80571	7.8875	7.03151	6.38437	7.31185	1.07121	1.1014	1.08701	2.7178	3.71559	4.06569		4.79904	7.15381	-0.656036
	ENSG00000138430	OLA1	Obg like ATPase 1	6001		4596	3908	4450	3021	5274	4013	4651	898	736	819	1429	1227	1491		-	-	-	-	-	-	-	-	-	-	-	-		36.7024	29.7422	29.4733	36.7393	36.5175	35.2367	37.3784	8.21966	6.92666	8.07606	14.6131	13.8809	14.5448		29.6078	36.468	-0.384449
	ENSG00000141574	SECTM1	secreted and transmembrane 1	2909		115	47	84	111	186	154	183	89	69	69	220	175	227		-	-	-	-	-	-	-	-	-	-	-	-		1.89449	0.737898	1.1477	2.78473	2.65677	2.7895	3.03393	1.68053	1.3396	1.4036	4.641	4.08404	4.5681		0.942799	2.81623	-1.64873
	ENSG00000034693	PEX3	peroxisomal biogenesis factor 3	2830		588	561	728	572	987	833	836	290	238	267	612	570	698		-	-	-	-	-	-	-	-	-	-	-	-		9.95701	9.05355	10.2244	14.7507	14.4916	15.5099	14.2468	5.62876	4.74964	5.58295	13.2708	13.6736	14.4385		9.63897	14.7497	-0.694236
	ENSG00000135124	P2RX4	purinergic receptor P2X 4	8159		1046	731	912	1392	2263	2005	2062	2297	2647	2114	3603	3576	3916		-	-	-	-	-	-	-	-	-	-	-	-		6.14374	4.09188	4.44273	12.4511	11.5248	12.9487	12.1885	15.4641	18.3226	15.3323	27.0994	29.7548	28.0969		4.26731	12.2783	-1.60546
	ENSG00000119862	LGALSL	galectin like	3933		382	367	418	454	871	616	683	462	475	507	929	776	860		-	-	-	-	-	-	-	-	-	-	-	-		4.65455	4.26172	4.2242	8.42434	9.20192	8.2529	8.3752	6.45237	6.82086	7.62822	14.4952	13.3947	12.8005		4.24296	8.56359	-1.09904
	ENSG00000204310	AGPAT1	1-acylglycerol-3-phosphate O-acyltransferase 1	3593		641	477	593	537	888	740	795	636	741	568	1123	1087	1147		-	-	-	-	-	-	-	-	-	-	-	-		8.54946	6.06322	6.55979	10.9074	10.2693	10.8524	10.6711	9.72302	11.6474	9.35471	19.1803	20.5385	18.6879		6.31151	10.675	-0.838207
	ENSG00000121858	TNFSF10	TNF superfamily member 10	3441		614	3	7	677	1066	759	819	5570	5145	5632	8857	7265	8809		-	-	-	-	-	-	-	-	-	-	-	-		8.55109	0.039818	0.0808548	14.3585	12.8723	11.6227	11.4788	88.9143	84.4443	96.8539	157.955	143.333	149.863		0.0603364	12.5831	-7.75001
	ENSG00000162882	HAAO	3-hydroxyanthranilate 3,4-dioxygenase	2726		1013	283	323	1211	1889	1712	1771	231	240	259	415	449	678		-	-	-	-	-	-	-	-	-	-	-	-		17.8083	4.74136	4.70944	32.4207	28.7932	33.0923	31.3322	4.65465	4.97228	5.62229	9.34232	11.1819	14.5599		4.7254	31.4096	-2.81455
	ENSG00000150593	PDCD4	programmed cell death 4	4547		3722	1984	2489	3144	5388	4286	4947	8743	7140	7699	11879	10496	13035		-	-	-	-	-	-	-	-	-	-	-	-		39.2274	19.9278	21.7567	50.4617	49.2365	49.668	52.4705	105.618	88.6835	100.196	160.32	156.709	167.818		20.8422	50.4592	-1.3576
	ENSG00000076641	PAG1	phosphoprotein membrane anchor with glycosphingolipid microdomains 1	11023		1917	633	711	1426	2314	1881	2105	2527	2477	2356	3557	3156	3797		-	-	-	-	-	-	-	-	-	-	-	-		8.33413	2.62269	2.56367	9.44112	8.72264	8.99163	9.20981	12.5923	12.691	12.6478	19.8023	19.4372	20.1648		2.59318	9.0913	-1.89217
	ENSG00000162949	CAPN13	calpain 13	5191		68	10	14	106	164	124	110	331	395	312	561	600	718		-	-	-	-	-	-	-	-	-	-	-	-		0.627763	0.0879815	0.107194	1.49025	1.31274	1.25869	1.02197	3.5025	4.2975	3.55666	6.632	7.84686	8.09705		0.0975876	1.27091	-3.77039
	ENSG00000159200	RCAN1	regulator of calcineurin 1	6964		1503	1009	994	818	1671	1237	1347	1818	1982	1541	2755	2681	2921		-	-	-	-	-	-	-	-	-	-	-	-		10.3428	6.61721	5.6731	8.57232	9.97016	9.35967	9.3284	14.3396	16.0737	13.0943	24.277	26.1357	24.5542		6.14515	9.30764	-0.689129
	ENSG00000148584	A1CF	APOBEC1 complementation factor	9603		2265	602	726	2086	3556	2952	3079	1823	1714	1645	2661	2269	2727		-	-	-	-	-	-	-	-	-	-	-	-		11.3031	2.86307	3.00485	15.853	15.3865	16.1979	15.4633	10.4275	10.0803	10.1367	17.0048	16.0407	16.6239		2.93396	15.7252	-2.5038
	ENSG00000104808	DHDH	dihydrodiol dehydrogenase	1064		113	31	30	105	127	124	122	36	47	60	137	133	188		-	-	-	-	-	-	-	-	-	-	-	-		5.0895	1.33065	1.12066	7.20197	4.9596	6.14087	5.52989	1.8585	2.49474	3.33694	7.90153	8.48605	10.3436		1.22565	5.95808	-2.35801
	ENSG00000145384	FABP2	fatty acid binding protein 2	2226		86	1	3	63	110	91	106	15995	12662	14858	28013	21706	24049		-	-	-	-	-	-	-	-	-	-	-	-		1.85145	0.0205172	0.0535659	2.06547	2.0533	2.1541	2.29657	394.694	321.253	394.979	772.266	661.989	632.449		0.0370415	2.14236	-5.89557
	ENSG00000112782	CLIC5	chloride intracellular channel 5	10400		979	119	160	518	944	796	844	7600	6821	7112	12402	9758	11295		-	-	-	-	-	-	-	-	-	-	-	-		4.51115	0.522584	0.611476	3.63497	3.77158	4.03301	3.91388	40.1404	37.0412	40.4667	73.1797	63.6976	63.5779		0.56703	3.83836	-2.83839
	ENSG00000099139	PCSK5	proprotein convertase subtilisin/kexin type 5	12705		2167	634	788	1659	2761	2573	2624	1697	1643	1452	2501	2362	2467		-	-	-	-	-	-	-	-	-	-	-	-		8.17377	2.27907	2.46515	9.52962	9.02976	10.6712	9.96065	7.33683	7.30353	6.76287	12.0801	12.6212	11.3671		2.37211	9.79782	-2.12828
	ENSG00000143183	TMCO1	transmembrane and coiled-coil domains 1	5584		3433	2324	2792	2102	3784	3049	3297	8644	7387	8479	14337	11824	12946		-	-	-	-	-	-	-	-	-	-	-	-		29.4623	19.0079	19.873	27.4721	28.1572	28.7714	28.4755	85.0297	74.7124	89.8542	157.56	143.752	135.72		19.4404	28.2191	-0.621305
	ENSG00000152952	PLOD2	procollagen-lysine,2-oxoglutarate 5-dioxygenase 2	7663		12698	2944	4650	11011	19505	16822	18999	4732	3712	4075	6691	5501	7366		-	-	-	-	-	-	-	-	-	-	-	-		79.4099	17.5461	24.1183	104.865	105.762	115.672	119.572	33.9193	27.3577	31.4679	53.5827	48.7347	56.2712		20.8322	111.468	-2.50059
	ENSG00000176171	BNIP3	BCL2 interacting protein 3	5325		9328	1650	2708	9072	15099	13311	14506	2056	1908	2053	2827	2638	3720		-	-	-	-	-	-	-	-	-	-	-	-		83.9473	14.1516	20.2126	124.333	117.818	131.717	131.379	21.2082	20.2362	22.8144	32.5791	33.6319	40.8956		17.1821	126.312	-2.95826
	ENSG00000092010	PSME1	proteasome activator subunit 1	1776		1674	1342	1517	1242	2225	1832	1981	7276	6951	6828	10215	9064	10364		-	-	-	-	-	-	-	-	-	-	-	-		45.17	34.5106	33.9496	51.0367	52.0561	54.3541	53.7947	225.035	221.042	227.504	352.962	346.476	341.616		34.2301	52.8104	-0.710616
	ENSG00000188994	ZNF292	zinc finger protein 292	14861		5466	3614	4493	3648	6336	5100	5591	1933	1677	1661	2807	2352	2809		-	-	-	-	-	-	-	-	-	-	-	-		17.6262	11.1066	12.0166	17.9147	17.7154	18.0831	18.1443	7.14471	6.37316	6.61395	11.5912	10.7445	11.0651		11.5616	17.9644	-0.718369
	ENSG00000217128	FNIP1	folliculin interacting protein 1	7942		2955	1809	2080	2231	3704	3099	3224	1574	1423	1385	2484	1912	2421		-	-	-	-	-	-	-	-	-	-	-	-		17.8306	10.4028	10.4094	20.5009	19.3787	20.5609	19.5778	10.8862	10.1192	10.3195	19.1935	16.3438	17.8451		10.4061	20.0046	-1.0256
	ENSG00000155111	CDK19	cyclin dependent kinase 19	7645		937	699	847	810	1436	1040	1228	686	681	547	988	984	1104		-	-	-	-	-	-	-	-	-	-	-	-		5.87354	4.17582	4.4035	7.73235	7.80479	7.16812	7.74674	4.92887	5.03083	4.23398	7.93071	8.73803	8.45366		4.28966	7.613	-0.909916
	ENSG00000196177	ACADSB	acyl-CoA dehydrogenase short/branched chain	6255		602	821	942	1119	1851	1495	1642	793	692	691	1028	1126	1308		-	-	-	-	-	-	-	-	-	-	-	-		4.61219	5.99457	5.98572	13.0559	12.296	12.594	12.6603	6.96381	6.24811	6.53717	10.0855	12.221	12.2415		5.99014	12.6515	-1.16067
	ENSG00000138030	KHK	ketohexokinase	3050		69	41	60	112	126	117	145	259	273	307	842	760	932		-	-	-	-	-	-	-	-	-	-	-	-		1.08414	0.613941	0.781887	2.67992	1.71654	2.02132	2.2928	4.66446	5.05513	5.95631	16.9412	16.9165	17.8883		0.697914	2.17765	-1.70483
	ENSG00000170456	DENND5B	DENN domain containing 5B	11346		2476	1531	1585	2224	3772	2879	3465	1188	1306	1106	1861	1610	1926		-	-	-	-	-	-	-	-	-	-	-	-		10.4579	6.16275	5.55238	14.3053	13.8138	13.3705	14.7285	5.75142	6.50085	5.76835	10.0655	9.63338	9.93727		5.85757	14.0545	-1.34795
	ENSG00000143257	NR1I3	nuclear receptor subfamily 1 group I member 3	3305		184	68	50	264	441	317	322	86	69	74	216	172	185		-	-	-	-	-	-	-	-	-	-	-	-		2.66799	0.93968	0.6013	5.82957	5.54436	5.05403	4.69875	1.42932	1.17909	1.32495	4.01065	3.53307	3.27683		0.77049	5.28168	-2.87304
	ENSG00000164039	BDH2	3-hydroxybutyrate dehydrogenase 2	5213		332	312	353	441	723	608	697	476	348	416	838	692	746		-	-	-	-	-	-	-	-	-	-	-	-		3.05203	2.73344	2.69141	6.17383	5.76282	6.14562	6.44827	5.01557	3.77017	4.7222	9.86481	9.01185	8.37731		2.71242	6.13264	-1.25968
	ENSG00000100889	PCK2	phosphoenolpyruvate carboxykinase 2, mitochondrial	4177		1502	1279	1372	1013	1728	1363	1610	1860	2222	2005	4005	4425	5959		-	-	-	-	-	-	-	-	-	-	-	-		17.2323	13.9845	13.0552	17.699	17.1895	17.1942	18.5892	24.4596	30.0434	28.4046	58.8397	71.9192	83.5146		13.5199	17.668	-0.470916
	ENSG00000166128	RAB8B	RAB8B, member RAS oncogene family	5103		990	643	804	697	1320	1118	1236	766	716	708	1025	1052	1242		-	-	-	-	-	-	-	-	-	-	-	-		9.2971	5.75477	6.26214	9.96807	10.7481	11.5443	11.6813	8.24526	7.92423	8.21007	12.3262	13.9954	14.2479		6.00846	10.9854	-0.955253
	ENSG00000198919	DZIP3	DAZ interacting zinc finger protein 3	6943		1192	1046	1029	934	1781	1473	1566	106	90	84	204	187	238		-	-	-	-	-	-	-	-	-	-	-	-		8.22748	6.88061	5.89062	9.81756	10.6586	11.1791	10.8778	0.838609	0.732091	0.715931	1.80308	1.82848	2.0067		6.38561	10.6333	-0.824913
	ENSG00000148154	UGCG	UDP-glucose ceramide glucosyltransferase	4567		5569	1665	1835	3096	5278	4248	4634	7050	5874	6180	9753	8585	9720		-	-	-	-	-	-	-	-	-	-	-	-		58.4365	16.6504	15.9697	49.4736	48.0201	49.0121	48.9354	84.7928	72.6395	80.0749	131.051	127.616	124.592		16.3101	48.8603	-1.66701
	ENSG00000116833	NR5A2	nuclear receptor subfamily 5 group A member 2	7543		4027	602	678	2904	5142	4225	4514	1245	1293	1271	1782	1658	2015		-	-	-	-	-	-	-	-	-	-	-	-		25.5844	3.64498	3.57255	28.0968	28.3252	29.5143	28.8613	9.06622	9.68109	9.97104	14.4976	14.9223	15.6381		3.60876	28.6994	-3.07588
	ENSG00000140832	MARVELD3	MARVEL domain containing 3	6446		959	849	875	1009	1515	1175	1394	1789	1724	1513	2636	2367	2516		-	-	-	-	-	-	-	-	-	-	-	-		7.12962	6.01533	5.39523	11.4236	9.76578	9.605	10.4297	15.2448	15.1049	13.8895	25.095	24.9289	22.8493		5.70528	10.306	-0.9351
	ENSG00000181467	RAP2B	RAP2B, member of RAS oncogene family	8402		785	822	915	868	1313	1109	1280	6828	5490	5953	10154	8600	9337		-	-	-	-	-	-	-	-	-	-	-	-		4.47739	4.46819	4.32843	7.53947	6.49332	6.95502	7.34726	44.6387	36.9028	41.9268	74.1629	69.4883	65.0546		4.39831	7.08377	-0.768587
	ENSG00000108055	SMC3	structural maintenance of chromosomes 3	4275		4416	3194	3776	2844	5308	4489	4563	1213	1019	1128	1899	1533	1813		-	-	-	-	-	-	-	-	-	-	-	-		49.5029	34.1225	35.1066	48.5509	51.5916	55.3303	51.4769	15.5857	13.4619	15.6139	27.2597	24.3446	24.8265		34.6145	51.7374	-0.664433
	ENSG00000116954	RRAGC	Ras related GTP binding C	5116		245	173	208	262	442	330	364	311	363	321	573	501	597		-	-	-	-	-	-	-	-	-	-	-	-		2.29495	1.54439	1.61594	3.73744	3.58985	3.39886	3.43138	3.33911	4.00724	3.7129	6.87316	6.64818	6.8312		1.58017	3.53938	-1.24319
	ENSG00000113583	C5orf15	chromosome 5 open reading frame 15	2301		2041	1376	1663	1175	2280	1809	1894	3216	2781	3012	4102	3785	5145		-	-	-	-	-	-	-	-	-	-	-	-		42.5074	27.3114	28.7255	37.2671	41.1721	41.4259	39.6974	76.7716	68.2581	77.46	109.399	111.672	130.895		28.0185	39.8906	-0.594834
	ENSG00000204267	TAP2	transporter 2, ATP binding cassette subfamily B member	6380		76	21	17	53	96	56	75	85	86	90	273	226	249		-	-	-	-	-	-	-	-	-	-	-	-		0.570862	0.150328	0.105906	0.60626	0.625223	0.462506	0.566942	0.731812	0.761285	0.834759	2.62588	2.40483	2.28472		0.128117	0.565233	-2.23639
	ENSG00000069329	VPS35	VPS35 retromer complex component	9733		4010	3014	3626	3313	6045	4657	5096	6199	5853	6033	8528	7429	8867		-	-	-	-	-	-	-	-	-	-	-	-		19.744	14.1429	14.8072	24.8415	25.8068	25.2121	25.2511	34.9845	33.9627	36.6797	53.7691	51.8179	53.3315		14.4751	25.2779	-0.887812
	ENSG00000071073	MGAT4A	alpha-1,3-mannosyl-glycoprotein 4-beta-N-acetylglucosaminyltransferase A	9636		7284	2997	3287	4277	8006	6195	7178	5922	5480	5749	7569	7052	8615		-	-	-	-	-	-	-	-	-	-	-	-		36.2252	14.2047	13.558	32.3926	34.5226	33.8762	35.9257	33.7577	32.1184	35.3049	48.203	49.6834	52.3374		13.8814	34.1793	-1.38545
	ENSG00000166801	FAM111A	family with sequence similarity 111 member A	7221		1876	733	898	1227	2263	1744	1951	394	445	422	718	691	692		-	-	-	-	-	-	-	-	-	-	-	-		12.4501	4.63606	4.94278	12.4008	13.0218	12.7262	13.0304	2.99709	3.48043	3.45823	6.10182	6.49646	5.60999		4.78942	12.7948	-1.50091
	ENSG00000108381	ASPA	aspartoacylase	5845		98	16	10	155	202	218	198	120	74	75	266	211	205		-	-	-	-	-	-	-	-	-	-	-	-		0.803488	0.12502	0.0679999	1.93531	1.43599	1.96527	1.63373	1.12771	0.715018	0.759304	2.79273	2.45072	2.05316		0.0965097	1.74257	-4.27612
	ENSG00000087086	FTL	ferritin light chain	871		83876	64157	78339	59601	103899	79907	89360	77359	72139	74332	116606	104207	105930		-	-	-	-	-	-	-	-	-	-	-	-		4614.85	3364.1	3574.8	4993.89	4956.53	4834.11	4947.93	4878.58	4677.59	5050.06	8215.52	8122.22	7119.58		3469.45	4933.11	-0.590924
	ENSG00000166869	CHP2	calcineurin like EF-hand protein 2	1967		70	0	0	104	120	129	123	5599	5631	5351	7929	7990	10155		-	-	-	-	-	-	-	-	-	-	-	-		1.70542	0	0	3.85863	2.5349	3.45569	3.01578	156.353	161.678	160.979	247.37	275.764	302.224		0	3.21625	-9.72935
	ENSG00000167107	ACSF2	acyl-CoA synthetase family member 2	5797		1807	1270	1449	2369	3675	3056	3403	342	316	260	543	490	540		-	-	-	-	-	-	-	-	-	-	-	-		14.938	10.0056	9.93476	29.824	26.3414	27.7779	28.3111	3.24059	3.0786	2.65405	5.74816	5.73837	5.45311		9.97018	28.0636	-1.57484
	ENSG00000181826	RELL1	RELT like 1	4214		1160	1026	1173	956	1701	1363	1543	7114	5948	5917	9493	8318	9466		-	-	-	-	-	-	-	-	-	-	-	-		13.1917	11.1198	11.0636	16.5565	16.7724	17.0432	17.6591	92.73	79.7161	83.0895	138.242	134.005	131.5		11.0917	17.0078	-0.701446
	ENSG00000117228	GBP1	guanylate binding protein 1	4862		33	4	4	35	49	50	46	507	526	526	932	901	1037		-	-	-	-	-	-	-	-	-	-	-	-		0.325265	0.037574	0.0326992	0.52536	0.41876	0.541882	0.45629	5.72788	6.10999	6.40191	11.7634	12.5807	12.4858		0.0351366	0.485573	-3.87056
	ENSG00000168781	PPIP5K1	diphosphoinositol pentakisphosphate kinase 1	8075		501	477	542	417	721	594	673	171	173	167	377	404	398		-	-	-	-	-	-	-	-	-	-	-	-		2.97326	2.69785	2.66778	3.76875	3.71003	3.87609	4.01949	1.1632	1.20997	1.22381	2.86504	3.39652	2.88532		2.68281	3.84359	-0.602999
	ENSG00000040199	PHLPP2	PH domain and leucine rich repeat protein phosphatase 2	12493		369	377	368	512	775	589	746	1019	1197	972	1732	1355	1800		-	-	-	-	-	-	-	-	-	-	-	-		1.41546	1.37822	1.17078	2.99094	2.57762	2.48427	2.87985	4.48031	5.41124	4.60403	8.50773	7.36323	8.4345		1.2745	2.73317	-1.18418
	ENSG00000138018	SELENOI	selenoprotein I	8552		5379	4292	4732	3520	6420	5011	5406	670	621	620	1122	889	1003		-	-	-	-	-	-	-	-	-	-	-	-		30.142	22.921	21.9922	30.0385	31.1926	30.875	30.4864	4.30336	4.10104	4.29006	8.05114	7.05716	6.86573		22.4566	30.6481	-0.533752
	ENSG00000125730	C3	complement C3	8296		2746	275	266	2053	3364	2277	2757	176	132	160	364	278	304		-	-	-	-	-	-	-	-	-	-	-	-		15.8624	1.51393	1.2744	18.0603	16.8489	14.4625	16.0275	1.16532	0.898618	1.14127	2.69256	2.27495	2.14515		1.39417	16.3498	-3.63863
	ENSG00000107201	DDX58	DExD/H-box helicase 58	4640		378	188	233	245	443	331	367	665	580	630	1038	884	986		-	-	-	-	-	-	-	-	-	-	-	-		3.90402	1.85047	1.99586	3.85347	3.96707	3.75889	3.81458	7.87236	7.0596	8.03455	13.7281	12.9339	12.4398		1.92317	3.8485	-1.08284
	ENSG00000127554	GFER	growth factor, augmenter of liver regeneration	2701		1070	639	722	924	1489	1152	1241	658	543	720	989	979	1140		-	-	-	-	-	-	-	-	-	-	-	-		18.9844	10.8048	10.6244	24.9661	22.9063	22.4739	22.1588	13.3814	11.3539	15.7742	22.4701	24.6067	24.7078		10.7146	23.1263	-1.19077
	ENSG00000133424	LARGE1	LARGE xylosyl- and glucuronyltransferase 1	10687		711	198	216	744	1155	844	1053	198	223	211	361	330	405		-	-	-	-	-	-	-	-	-	-	-	-		3.18825	0.846159	0.803323	5.08067	4.49066	4.16137	4.75194	1.01768	1.17847	1.16833	2.07293	2.0963	2.21847		0.824741	4.62116	-2.56773
	ENSG00000165092	ALDH1A1	aldehyde dehydrogenase 1 family member A1	2840		11512	2227	2750	10766	18844	15452	16889	8717	7755	7906	10849	9481	12308		-	-	-	-	-	-	-	-	-	-	-	-		194.254	35.8133	38.4864	276.656	275.702	286.692	286.803	168.597	154.217	164.732	234.425	226.637	253.701		37.1498	281.463	-3.00401
	ENSG00000127334	DYRK2	dual specificity tyrosine phosphorylation regulated kinase 2	9494		2356	1843	1890	1502	2540	1993	2296	1813	1692	1602	2433	2058	2575		-	-	-	-	-	-	-	-	-	-	-	-		11.8922	8.86581	7.91234	11.5458	11.1165	11.0613	11.6633	10.4894	10.0652	9.9851	15.7263	14.7161	15.8775		8.38908	11.3467	-0.520885
	ENSG00000148057	IDNK	IDNK gluconokinase	1814		180	55	63	88	164	153	167	284	249	304	471	442	500		-	-	-	-	-	-	-	-	-	-	-	-		4.75525	1.38474	1.38037	3.54037	3.75657	4.4443	4.43994	8.59968	7.75232	9.91689	15.9337	16.5417	16.1356		1.38255	4.0453	-1.63699
	ENSG00000134709	HOOK1	hook microtubule tethering protein 1	6662		2439	1976	2217	1626	2863	2284	2660	484	411	479	799	669	749		-	-	-	-	-	-	-	-	-	-	-	-		17.5447	13.5464	13.2268	17.8123	17.8567	18.0651	19.2564	3.99063	3.48423	4.25471	7.35994	6.81738	6.58159		13.3866	18.2476	-0.531746
	ENSG00000071794	HLTF	helicase like transcription factor	6024		5344	2967	3640	2954	5438	4379	4657	197	150	186	338	315	335		-	-	-	-	-	-	-	-	-	-	-	-		42.5128	22.4944	24.0165	35.7873	37.5093	38.3036	37.2838	1.79631	1.40629	1.82712	3.44321	3.54994	3.25547		23.2554	37.221	-0.762158
	ENSG00000143401	ANP32E	acidic nuclear phosphoprotein 32 family member E	3605		1102	710	893	623	1196	957	1095	3498	2725	3120	4617	3919	5057		-	-	-	-	-	-	-	-	-	-	-	-		14.6492	8.99488	9.84552	12.6121	13.7851	13.988	14.649	53.2986	42.6905	51.214	78.5936	73.8016	82.1185		9.4202	13.7585	-0.631513
	ENSG00000120913	PDLIM2	PDZ and LIM domain 2	12388		792	260	386	845	1279	1142	1175	149	149	133	288	218	302		-	-	-	-	-	-	-	-	-	-	-	-		3.06381	0.95855	1.23845	4.97805	4.28997	4.85752	4.57441	0.660672	0.679289	0.635316	1.42667	1.19468	1.42712		1.0985	4.67499	-2.16364
	ENSG00000128335	APOL2	apolipoprotein L2	3417		564	46	54	289	491	381	407	2217	2076	1934	3235	2737	2953		-	-	-	-	-	-	-	-	-	-	-	-		7.90992	0.61483	0.628118	6.17244	5.97064	5.87529	5.74444	35.6387	34.3125	33.4927	58.0981	54.3783	50.5908		0.621474	5.9407	-3.33741
	ENSG00000166035	LIPC	lipase C, hepatic type	4992		1343	236	277	1144	1846	1796	1731	18	20	15	71	58	79		-	-	-	-	-	-	-	-	-	-	-	-		12.8926	2.15914	2.20545	16.7246	15.3653	18.9575	16.7233	0.198061	0.226269	0.17781	0.872803	0.788768	0.926416		2.18229	16.9427	-3.03917
	ENSG00000155906	RMND1	required for meiotic nuclear division 1 homolog	4724		1604	886	944	1349	2354	1899	2060	820	759	837	1251	1041	1257		-	-	-	-	-	-	-	-	-	-	-	-		16.2717	8.56577	7.94245	20.8404	20.7053	21.1819	21.0308	9.53466	9.07406	10.4847	16.251	14.9602	15.5768		8.25411	20.9396	-1.42857
	ENSG00000112796	ENPP5	ectonucleotide pyrophosphatase/phosphodiesterase family member 5	4275		42	10	16	32	60	63	57	531	561	514	842	871	1070		-	-	-	-	-	-	-	-	-	-	-	-		0.470816	0.106833	0.148757	0.546283	0.583176	0.776523	0.643039	6.82275	7.41134	7.11485	12.0867	13.8318	14.6521		0.127795	0.637255	-2.39385
	ENSG00000023697	DERA	deoxyribose-phosphate aldolase	2813		5967	2584	3006	3862	6947	5701	6239	4339	4032	4307	5765	5145	6074		-	-	-	-	-	-	-	-	-	-	-	-		101.654	41.9532	42.4729	100.195	102.615	106.79	106.965	84.7268	80.9507	90.6033	125.766	124.169	126.403		42.213	104.141	-1.38699
	ENSG00000100348	TXN2	thioredoxin 2	1650		1386	990	1201	1008	1564	1213	1370	2139	2170	1971	2805	2714	2967		-	-	-	-	-	-	-	-	-	-	-	-		40.2548	27.4027	28.9302	44.5841	39.3856	38.737	40.0438	71.2079	74.2755	70.6873	104.323	111.666	105.266		28.1665	40.6876	-0.609505
	ENSG00000196704	AMZ2	archaelysin family metallopeptidase 2	3858		946	620	769	810	1422	1132	1285	335	319	316	510	443	562		-	-	-	-	-	-	-	-	-	-	-	-		11.7508	7.33959	7.9224	15.3224	15.3152	15.4609	16.0635	4.76962	4.6698	4.8469	8.11223	7.79538	8.52761		7.63099	15.5405	-1.10824
	ENSG00000113494	PRLR	prolactin receptor	13006		1329	82	136	2111	3174	2397	2941	353	259	311	569	471	534		-	-	-	-	-	-	-	-	-	-	-	-		4.89688	0.287947	0.415612	11.8454	10.1402	9.71122	10.9056	1.49084	1.12467	1.415	2.68473	2.45852	2.40354		0.351779	10.6506	-4.99267
	ENSG00000143458	GABPB2	GA binding protein transcription factor subunit beta 2	9189		145	74	100	118	193	140	145	756	676	630	1015	1005	1077		-	-	-	-	-	-	-	-	-	-	-	-		0.756202	0.367795	0.432538	0.937168	0.872717	0.802804	0.761024	4.51913	4.15478	4.05706	6.77845	7.42495	6.86121		0.400167	0.843428	-1.14954
	ENSG00000161217	PCYT1A	phosphate cytidylyltransferase 1, choline, alpha	7967		1902	1367	1543	1550	2700	1962	2298	752	706	642	952	924	1107		-	-	-	-	-	-	-	-	-	-	-	-		11.4407	7.83639	7.69775	14.1984	14.0816	12.9764	13.9108	5.18471	5.00472	4.76847	7.33288	7.87359	8.13404		7.76707	13.7918	-0.911787
	ENSG00000055163	CYFIP2	cytoplasmic FMR1 interacting protein 2	10498		73	51	45	148	198	151	176	82	102	97	181	185	207		-	-	-	-	-	-	-	-	-	-	-	-		0.333238	0.221874	0.170372	1.02887	0.783688	0.757914	0.808545	0.42905	0.548736	0.546769	1.05805	1.19636	1.1543		0.196123	0.844753	-2.18835
	ENSG00000115365	LANCL1	LanC like 1	5254		1594	1049	1135	983	1819	1297	1494	321	308	349	473	497	586		-	-	-	-	-	-	-	-	-	-	-	-		14.5391	9.11859	8.58615	13.6542	14.3856	13.0077	13.7138	3.35595	3.31078	3.93074	5.52463	6.42188	6.52922		8.85237	13.6903	-0.714974
	ENSG00000128394	APOBEC3F	apolipoprotein B mRNA editing enzyme catalytic subunit 3F	5215		118	39	58	127	148	140	142	30	33	23	90	83	89		-	-	-	-	-	-	-	-	-	-	-	-		1.08434	0.341549	0.442045	1.77727	1.17921	1.41457	1.3132	0.315986	0.357379	0.260983	1.05906	1.08049	0.999054		0.391797	1.42106	-1.92056
	ENSG00000164096	C4orf3	chromosome 4 open reading frame 3	2960		4871	1375	2163	3951	6770	5651	6463	14730	11551	14328	21078	17898	20502		-	-	-	-	-	-	-	-	-	-	-	-		78.8614	21.2155	29.0441	97.4135	95.0345	100.597	105.303	273.346	220.393	286.439	436.989	410.496	405.469		25.1298	99.5869	-2.06695
	ENSG00000153902	LGI4	leucine rich repeat LGI family member 4	4532		1782	98	183	1850	2895	2265	2843	33	35	32	96	75	117		-	-	-	-	-	-	-	-	-	-	-	-		18.8432	0.987594	1.60492	29.791	26.5426	26.3347	30.2542	0.399968	0.436162	0.417829	1.29991	1.12348	1.5113		1.29626	28.2306	-4.51877
	ENSG00000164181	ELOVL7	ELOVL fatty acid elongase 7	4461		565	388	464	551	954	785	832	324	382	429	572	584	697		-	-	-	-	-	-	-	-	-	-	-	-		6.06952	3.9723	4.13407	9.01412	8.88588	9.27229	8.99476	3.98946	4.83616	5.69068	7.86858	8.88743	9.14648		4.05319	9.04176	-1.23975
	ENSG00000138109	CYP2C9	cytochrome P450 family 2 subfamily C member 9	4058		43	17	32	55	86	56	75	2736	3060	2689	5542	5738	4683		-	-	-	-	-	-	-	-	-	-	-	-		0.507802	0.191328	0.313423	0.989133	0.880584	0.727153	0.891349	37.0344	42.5872	39.2119	83.8083	95.994	67.5563		0.252376	0.872055	-1.85077
	ENSG00000164879	CA3	carbonic anhydrase 3	2279		101	29	25	96	134	136	115	46	33	30	92	85	129		-	-	-	-	-	-	-	-	-	-	-	-		2.12381	0.58116	0.436002	3.07419	2.44312	3.14445	2.43361	1.1087	0.817785	0.778961	2.47728	2.53204	3.31359		0.508581	2.77384	-2.53329
	ENSG00000102081	FMR1	FMRP translational regulator 1	8919		827	740	835	656	1231	1034	1132	758	613	732	1100	901	1150		-	-	-	-	-	-	-	-	-	-	-	-		4.44352	3.78929	3.72103	5.36774	5.73491	6.10877	6.12109	4.66825	3.88163	4.85662	7.56848	6.85811	7.54806		3.75516	5.83313	-0.722318
	ENSG00000107611	CUBN	cubilin	13270		560	740	858	882	1292	900	1329	2582	2723	2203	3799	3882	3449		-	-	-	-	-	-	-	-	-	-	-	-		2.02234	2.54685	2.56986	4.85067	4.04554	3.57373	4.83006	10.6878	11.589	9.82387	17.5683	19.8601	15.2151		2.55835	4.325	-0.837727
	ENSG00000078043	PIAS2	protein inhibitor of activated STAT 2	17535		799	406	430	744	1227	1030	1080	361	216	350	561	561	572		-	-	-	-	-	-	-	-	-	-	-	-		2.18363	1.05746	0.974665	3.0965	2.90752	3.09515	2.97041	1.13084	0.695693	1.18114	1.96331	2.17197	1.90961		1.01606	3.01739	-1.65445
	ENSG00000250722	SELENOP	selenoprotein P	5502		2632	1204	1296	2635	4647	4040	4061	5339	4725	4960	7359	6338	6855		-	-	-	-	-	-	-	-	-	-	-	-		22.9247	9.99421	9.36218	34.9513	35.0943	38.691	35.5968	53.3016	48.501	53.3458	82.0787	78.2037	72.9357		9.67819	36.0834	-1.98414
	ENSG00000073008	PVR	PVR cell adhesion molecule	6098		5190	2677	3014	4281	6881	5560	5940	697	655	579	963	963	928		-	-	-	-	-	-	-	-	-	-	-	-		40.7866	20.0495	19.6448	51.2344	46.8866	48.0438	46.9783	6.27836	6.0663	5.61863	9.69106	10.721	8.90869		19.8472	48.2858	-1.36545
	ENSG00000100292	HMOX1	heme oxygenase 1	2299		475	409	489	677	1088	829	959	655	720	574	930	789	1230		-	-	-	-	-	-	-	-	-	-	-	-		9.90131	8.12506	8.454	21.4908	19.6641	19.0005	20.1177	15.6496	17.6874	14.7745	24.8243	23.2988	31.3198		8.28953	20.0683	-1.35495
	ENSG00000135336	ORC3	origin recognition complex subunit 3	3689		2094	1519	1756	1129	2097	1733	1796	521	506	505	788	645	791		-	-	-	-	-	-	-	-	-	-	-	-		27.2023	18.8058	18.9194	22.3352	23.6197	24.7537	23.4799	7.75765	7.74661	8.10068	13.1084	11.8699	12.5522		18.8626	23.5471	-0.405414
	ENSG00000057294	PKP2	plakophilin 2	7043		2610	3266	3532	2284	4249	3348	3565	365	308	357	566	452	587		-	-	-	-	-	-	-	-	-	-	-	-		17.7591	21.1788	19.9322	23.6669	25.0676	25.0483	24.4118	2.84666	2.46981	2.9995	4.93164	4.35689	4.87903		20.5555	24.5487	-0.342123
	ENSG00000221963	APOL6	apolipoprotein L6	10065		1816	132	149	1601	2816	2041	2554	4089	3814	3993	5288	5005	5387		-	-	-	-	-	-	-	-	-	-	-	-		8.64649	0.598967	0.58839	11.6086	11.6253	10.6851	12.2379	22.3154	21.4011	23.476	32.2411	33.7587	31.3319		0.593678	11.5392	-4.36455
	ENSG00000147121	KRBOX4	KRAB box domain containing 4	3685		428	176	171	272	507	428	489	158	146	140	271	216	288		-	-	-	-	-	-	-	-	-	-	-	-		5.56601	2.18131	1.84438	5.38685	5.71683	6.12006	6.39985	2.35516	2.23761	2.24817	4.51299	3.97935	4.57518		2.01285	5.9059	-1.64471
	ENSG00000118096	IFT46	intraflagellar transport 46	3814		635	423	543	465	876	706	797	134	148	148	296	234	252		-	-	-	-	-	-	-	-	-	-	-	-		7.97868	5.06526	5.65863	8.89767	9.5435	9.7538	10.078	1.92986	2.19155	2.29625	4.76259	4.16515	3.86788		5.36195	9.56825	-0.919381
	ENSG00000010704	HFE	homeostatic iron regulator	5675		248	36	57	229	420	359	332	155	167	119	231	265	299		-	-	-	-	-	-	-	-	-	-	-	-		2.09423	0.28972	0.39921	2.94492	3.07516	3.33333	2.82144	1.50026	1.66196	1.24085	2.49792	3.17012	3.08432		0.344465	3.04371	-3.21528
	ENSG00000105516	DBP	D-box binding PAR bZIP transcription factor	6485		172	287	340	307	432	406	435	33	33	30	84	81	96		-	-	-	-	-	-	-	-	-	-	-	-		1.27103	2.02122	2.08383	3.45487	2.76795	3.29887	3.23502	0.279515	0.287391	0.273748	0.79488	0.847951	0.866592		2.05252	3.18918	-0.712661
	ENSG00000115310	RTN4	reticulon 4	6644		4909	2834	3248	3616	6114	5049	5581	18287	15982	17183	26059	21722	23295		-	-	-	-	-	-	-	-	-	-	-	-		35.408	19.4811	19.4303	39.7194	38.2367	40.0429	40.5117	151.187	135.854	153.041	240.691	221.956	205.252		19.4557	39.6277	-1.10986
	ENSG00000147164	SNX12	sorting nexin 12	2595		1827	1420	1624	1411	2320	1927	2100	262	262	293	502	398	436		-	-	-	-	-	-	-	-	-	-	-	-		33.7395	24.9916	24.8737	39.682	37.148	39.1286	39.0284	5.54581	5.70209	6.68143	11.8713	10.4122	9.83564		24.9327	38.7467	-0.718468
	ENSG00000124508	BTN2A2	butyrophilin subfamily 2 member A2	6398		157	128	131	144	249	215	196	58	66	47	141	118	127		-	-	-	-	-	-	-	-	-	-	-	-		1.17596	0.91371	0.813803	1.64256	1.61711	1.7707	1.47744	0.497949	0.582599	0.434703	1.35241	1.25208	1.16202		0.863756	1.62695	-0.998964
	ENSG00000152782	PANK1	pantothenate kinase 1	7638		514	689	832	852	1448	1071	1186	290	232	318	469	411	496		-	-	-	-	-	-	-	-	-	-	-	-		3.22494	4.11986	4.32948	8.14074	7.87723	7.38855	7.48865	2.08554	1.71545	2.46369	3.76813	3.65307	3.8015		4.22467	7.72379	-0.951132
	ENSG00000184009	ACTG1	actin gamma 1	2920		47425	32105	37960	28232	53372	43230	42253	23732	25818	24223	28659	30392	41241		-	-	-	-	-	-	-	-	-	-	-	-		778.328	502.149	516.697	705.607	759.478	780.103	697.868	446.429	499.355	490.89	602.297	706.598	826.799		509.423	735.764	-0.614405
	ENSG00000152778	IFIT5	interferon induced protein with tetratricopeptide repeats 5	4029		26	12	17	44	81	59	58	134	99	131	255	212	224		-	-	-	-	-	-	-	-	-	-	-	-		0.309253	0.136027	0.167704	0.797002	0.835357	0.771622	0.694271	1.82687	1.38774	1.92404	3.88396	3.57219	3.25465		0.151866	0.774563	-2.42592
	ENSG00000144035	NAT8	N-acetyltransferase 8 (putative)	1085		44	2	4	66	116	101	109	12	14	18	71	57	48		-	-	-	-	-	-	-	-	-	-	-	-		1.94339	0.0841865	0.146529	4.43934	4.44235	4.90503	4.84501	0.607509	0.728732	0.981707	4.0157	3.56649	2.58979		0.115358	4.65793	-5.39429
	ENSG00000188243	COMMD6	COMM domain containing 6	2897		2757	1504	1766	1739	3179	2574	2697	1196	857	1172	1850	1466	1709		-	-	-	-	-	-	-	-	-	-	-	-		45.6064	23.7106	24.229	43.8082	45.596	46.8177	44.8984	22.6769	16.7071	23.9397	39.1882	34.3543	34.534		23.9698	45.28	-1.00193
	ENSG00000125952	MAX	MYC associated factor X	6257		623	780	860	593	1027	874	944	1405	1379	1414	1922	1687	2119		-	-	-	-	-	-	-	-	-	-	-	-		4.77155	5.69339	5.46292	6.9166	6.82007	7.36029	7.27619	12.3342	12.4471	13.3728	18.8504	18.3039	19.8252		5.57815	7.09329	-0.431674
	ENSG00000119711	ALDH6A1	aldehyde dehydrogenase 6 family member A1	6682		3012	1875	2238	2983	4805	4043	4282	2137	2049	2190	3137	2647	2928		-	-	-	-	-	-	-	-	-	-	-	-		21.6016	12.8155	13.3121	32.58	29.8794	31.8821	30.9057	17.5671	17.3183	19.3944	28.8098	26.8932	25.6518		13.0638	31.3118	-1.34295
	ENSG00000151914	DST	dystonin	47883		13604	2863	3012	14666	23713	19101	20410	4162	4075	3541	5631	5226	5209		-	-	-	-	-	-	-	-	-	-	-	-		13.6152	2.73075	2.50015	22.3529	20.5774	21.0196	20.557	4.77443	4.80636	4.37606	7.21667	7.40941	6.36834		2.61545	21.1267	-3.09875
	ENSG00000093217	XYLB	xylulokinase	6327		808	283	302	574	1038	821	948	67	71	72	141	127	162		-	-	-	-	-	-	-	-	-	-	-	-		6.12	2.04282	1.89715	6.62091	6.81685	6.83746	7.22618	0.581672	0.633768	0.673401	1.36758	1.3627	1.49889		1.96999	6.87535	-1.89053
	ENSG00000135390	ATP5MC2	ATP synthase membrane subunit c locus 2	3996		3388	2531	3071	2492	4070	3395	3799	2630	2582	2366	3308	3017	3424		-	-	-	-	-	-	-	-	-	-	-	-		40.6308	28.9274	30.5455	45.5121	42.3208	44.7676	45.8503	36.1519	36.4922	35.0371	50.801	51.2561	50.1605		29.7364	44.6127	-0.667259
	ENSG00000151882	CCL28	C-C motif chemokine ligand 28	4524		456	56	100	347	523	460	509	448	373	373	603	539	622		-	-	-	-	-	-	-	-	-	-	-	-		4.83037	0.565338	0.878557	5.59771	4.80356	5.35778	5.42617	5.43947	4.65646	4.87894	8.17951	8.08839	8.04862		0.721947	5.29631	-2.93937
	ENSG00000073803	MAP3K13	mitogen-activated protein kinase kinase kinase 13	12604		1257	396	514	1120	1802	1469	1648	2586	2525	2316	3279	2829	3439		-	-	-	-	-	-	-	-	-	-	-	-		4.77931	1.43493	1.62087	6.48505	5.94061	6.14134	6.3059	11.2699	11.3142	10.8735	15.9649	15.2377	15.9727		1.5279	6.21822	-2.10308
	ENSG00000014919	COX15	cytochrome c oxidase assembly homolog COX15	4177		1129	882	1155	800	1379	1109	1085	1106	1046	1034	1333	1458	1546		-	-	-	-	-	-	-	-	-	-	-	-		12.9529	9.64376	10.9903	13.9775	13.7178	13.99	12.5275	14.5443	14.1429	14.6486	19.5838	23.6968	21.667		10.317	13.5532	-0.47375
	ENSG00000170542	SERPINB9	serpin family B member 9	4143		601	134	178	385	625	503	627	2346	2023	2012	2939	2718	2908		-	-	-	-	-	-	-	-	-	-	-	-		6.9518	1.47718	1.70764	6.78187	6.2683	6.39739	7.29879	31.1038	27.5772	28.7377	43.5328	44.538	41.0897		1.59241	6.68659	-2.14761
	ENSG00000172456	FGGY	FGGY carbohydrate kinase domain containing	12174		228	156	144	175	312	221	261	237	232	220	358	337	378		-	-	-	-	-	-	-	-	-	-	-	-		0.89751	0.58524	0.470134	1.04908	1.06489	0.956552	1.03396	1.06934	1.07628	1.06937	1.8046	1.87928	1.81766		0.527687	1.02612	-1.04907
	ENSG00000064012	CASP8	caspase 8	7243		1949	560	624	1294	2341	1786	2191	524	444	485	706	612	774		-	-	-	-	-	-	-	-	-	-	-	-		12.8953	3.53112	3.4242	13.0383	13.4297	12.9931	14.5889	3.97387	3.46206	3.96244	5.98162	5.73626	6.2557		3.47766	13.5125	-2.04359
	ENSG00000112851	ERBIN	erbb2 interacting protein	10216		5462	3544	3986	5025	8502	6874	7724	4661	3855	3996	6024	4953	5905		-	-	-	-	-	-	-	-	-	-	-	-		25.6217	15.8437	15.5078	35.8971	34.58	35.4551	36.4636	25.0611	21.3115	23.1464	36.1857	32.9142	33.837		15.6757	35.5989	-1.26713
	ENSG00000127184	COX7C	cytochrome c oxidase subunit 7C	1969		12420	7275	8693	6883	12144	10085	10969	9956	7679	9255	14025	11528	12723		-	-	-	-	-	-	-	-	-	-	-	-		302.283	168.745	175.475	255.115	256.272	269.886	268.67	277.741	220.256	278.144	437.109	397.47	378.266		172.11	262.486	-0.692594
	ENSG00000155827	RNF20	ring finger protein 20	4692		1361	1259	1664	1082	1833	1443	1620	509	453	426	685	623	692		-	-	-	-	-	-	-	-	-	-	-	-		13.9007	12.2549	14.0957	16.8296	16.2326	16.2053	16.6516	5.95883	5.45268	5.37268	8.95911	9.01417	8.63379		13.1753	16.4798	-0.403234
	ENSG00000023041	ZDHHC6	zinc finger DHHC-type containing 6	3748		1286	933	1136	759	1444	1026	1251	1552	1493	1370	2019	1797	2013		-	-	-	-	-	-	-	-	-	-	-	-		16.4429	11.3691	12.0468	14.779	16.0086	14.4244	16.0974	22.7454	22.4973	21.6302	33.0574	32.5495	31.4411		11.7079	15.3273	-0.473374
	ENSG00000137274	BPHL	biphenyl hydrolase like	5780		970	626	663	924	1540	1280	1430	1680	1789	1613	2142	1955	2441		-	-	-	-	-	-	-	-	-	-	-	-		8.04233	4.9464	4.55909	11.6667	11.0708	11.669	11.9318	15.9655	17.4804	16.5137	22.7418	22.9623	24.7226		4.75274	11.5846	-1.37021
	ENSG00000146416	AIG1	androgen induced 1	8431		2692	333	407	2492	4392	3492	3787	3106	2928	2825	3976	3482	3966		-	-	-	-	-	-	-	-	-	-	-	-		15.3015	1.80388	1.9187	21.5711	21.6455	21.8245	21.6628	20.2359	19.6138	19.828	28.9401	28.0379	27.5377		1.86129	21.676	-3.62288
	ENSG00000154518	ATP5MC3	ATP synthase membrane subunit c locus 3	6780		8374	4915	5758	4428	8258	6392	6790	4910	4792	4661	5834	5261	6731		-	-	-	-	-	-	-	-	-	-	-	-		59.189	33.1083	33.7547	47.663	50.6092	49.6772	48.299	39.7789	39.9169	40.6807	52.8043	52.6786	58.117		33.4315	49.0621	-0.637631
	ENSG00000155097	ATP6V1C1	ATPase H+ transporting V1 subunit C1	5851		1340	1546	1799	1113	2100	1549	1814	999	897	876	1344	1143	1375		-	-	-	-	-	-	-	-	-	-	-	-		10.9752	12.0676	12.2206	13.8825	14.9133	13.9499	14.9522	9.37857	8.65829	8.85958	14.0962	13.2621	13.7571		12.1441	14.4245	-0.333744
	ENSG00000225940	C5orf67	chromosome 5 open reading frame 67	767		11	1	2	21	38	29	36	9	12	3	60	61	54		-	-	-	-	-	-	-	-	-	-	-	-		0.687282	0.0595452	0.10364	1.99815	2.0586	1.99229	2.26363	0.644538	0.8836	0.231454	4.80052	5.39921	4.12147		0.0815926	2.07817	-4.73101
	ENSG00000115350	POLE4	DNA polymerase epsilon 4, accessory subunit	2000		872	531	632	624	1164	961	998	174	149	164	279	228	304		-	-	-	-	-	-	-	-	-	-	-	-		20.8941	12.1257	12.5597	22.7698	24.1828	25.3188	24.0657	4.77882	4.20752	4.85236	8.56065	7.73928	8.89809		12.3427	24.0843	-1.04933
	ENSG00000175311	ANKS4B	ankyrin repeat and sterile alpha motif domain containing 4B	4323		977	621	586	725	1128	871	1030	3389	3189	2933	3934	3752	4323		-	-	-	-	-	-	-	-	-	-	-	-		10.8305	6.56068	5.38772	12.2393	10.842	10.6165	11.4908	43.0613	41.6619	40.1482	55.8446	58.9214	58.5401		5.9742	11.2972	-1.0039
	ENSG00000152256	PDK1	pyruvate dehydrogenase kinase 1	14883		4555	1277	1843	3561	5521	5357	5905	1875	1538	1501	2455	1935	2411		-	-	-	-	-	-	-	-	-	-	-	-		14.6668	3.91871	4.92184	17.4617	15.4139	18.9662	19.135	6.92009	5.83627	5.96801	10.1226	8.82645	9.48331		4.42027	17.7442	-2.08668
	ENSG00000100342	APOL1	apolipoprotein L1	3519		27	3	0	23	31	24	49	1181	1161	1071	1898	1986	2102		-	-	-	-	-	-	-	-	-	-	-	-		0.367691	0.0389354	0	0.476993	0.366039	0.35937	0.671545	18.4345	18.633	18.0098	33.0986	38.3138	34.9677		0.0194677	0.468487	-4.76369
	ENSG00000251493	FOXD1	forkhead box D1	2863		117	58	95	220	278	219	311	27	22	23	68	59	83		-	-	-	-	-	-	-	-	-	-	-	-		1.9584	0.925229	1.31885	5.60796	4.03467	4.03063	5.23887	0.518016	0.433981	0.475385	1.45754	1.39903	1.69711		1.12204	4.72803	-2.14026
	ENSG00000203859	HSD3B2	hydroxy-delta-5-steroid dehydrogenase, 3 beta- and steroid delta-isomerase 2	2277		13	0	0	21	34	29	37	1594	1603	1379	4658	4181	4365		-	-	-	-	-	-	-	-	-	-	-	-		0.273601	0	0	0.67307	0.620441	0.671096	0.783677	38.4527	39.7594	35.8377	125.536	124.656	112.221		0	0.687071	-7.72497
	ENSG00000156345	CDK20	cyclin dependent kinase 20	5727		69	62	52	77	106	116	112	33	47	34	142	122	185		-	-	-	-	-	-	-	-	-	-	-	-		0.577377	0.494432	0.360885	0.981222	0.769065	1.06729	0.943168	0.31651	0.46349	0.35131	1.52158	1.4462	1.89103		0.427659	0.940185	-1.22287
	ENSG00000036473	OTC	ornithine carbamoyltransferase	1683		23	0	1	63	81	60	69	1060	1059	1159	1944	1601	1800		-	-	-	-	-	-	-	-	-	-	-	-		0.65491	0	0.0236161	2.73187	1.99979	1.87852	1.97726	34.5958	35.5371	40.751	70.8834	64.5807	62.6097		0.0118081	2.14686	-7.47869
	ENSG00000134240	HMGCS2	3-hydroxy-3-methylglutaryl-CoA synthase 2	2571		5294	2664	3501	5642	9870	7197	8128	144	154	112	215	225	268		-	-	-	-	-	-	-	-	-	-	-	-		98.6779	47.3232	54.1231	160.153	159.514	147.502	152.468	3.07653	3.38289	2.57783	5.13179	5.94123	6.1022		50.7232	154.91	-1.69197
	ENSG00000228716	DHFR	dihydrofolate reductase	4411		3418	1321	1606	1400	2651	2172	2472	86	64	63	157	132	144		-	-	-	-	-	-	-	-	-	-	-	-		37.1341	13.6775	14.4711	23.163	24.9722	25.9461	27.0277	1.07093	0.819432	0.845167	2.18421	2.03157	1.91108		14.0743	25.2773	-0.929561
	ENSG00000053254	FOXN3	forkhead box N3	11033		818	1186	1294	946	1432	1227	1413	826	720	671	1095	942	1080		-	-	-	-	-	-	-	-	-	-	-	-		3.55302	4.90946	4.66158	6.25751	5.39304	5.86004	6.17656	4.11233	3.6856	3.59888	6.0905	5.79633	5.73038		4.78552	5.92179	-0.389062
	ENSG00000070087	PFN2	profilin 2	3709		2322	919	1046	1569	2643	2202	2456	2146	1824	2106	2597	2390	3067		-	-	-	-	-	-	-	-	-	-	-	-		30.0015	11.3162	11.209	30.8724	29.6091	31.2831	31.9352	31.7815	27.774	33.6001	42.9682	43.7459	48.4072		11.2626	30.9249	-1.54069
	ENSG00000244187	TMEM141	transmembrane protein 141	1514		6056	1004	1254	3615	6742	5591	5784	1000	1080	990	1214	1294	1678		-	-	-	-	-	-	-	-	-	-	-	-		191.689	30.2866	32.9203	174.255	185.032	194.587	184.247	36.2807	40.2873	38.6944	49.2068	58.0235	64.8813		31.6035	184.53	-2.62842
	ENSG00000204308	RNF5	ring finger protein 5	1127		2477	1463	1750	1600	2757	2186	2493	476	443	429	646	546	702		-	-	-	-	-	-	-	-	-	-	-	-		105.327	59.2875	61.7173	103.61	101.648	102.206	106.683	23.1998	22.1998	22.5254	35.1756	32.8901	36.4642		60.5024	103.537	-0.857774
	ENSG00000131482	G6PC	glucose-6-phosphatase catalytic subunit	4365		34	1	10	37	25	33	36	1375	1426	1378	3028	2800	2743		-	-	-	-	-	-	-	-	-	-	-	-		0.373278	0.010463	0.0910559	0.618616	0.23798	0.398363	0.397756	17.3029	18.4504	18.6812	42.57	43.5481	36.7871		0.0507595	0.413179	-3.02563
	ENSG00000105357	MYH14	myosin heavy chain 14	10390		3929	3168	3563	2739	4052	3184	3534	775	804	764	984	983	1148		-	-	-	-	-	-	-	-	-	-	-	-		18.1219	13.9255	13.6299	19.2389	16.2046	16.1476	16.404	4.0972	4.37029	4.35128	5.81182	6.42294	6.46815		13.7777	16.9988	-0.384475
	ENSG00000119401	TRIM32	tripartite motif containing 32	3780		889	451	527	760	1197	898	1065	229	263	274	406	361	417		-	-	-	-	-	-	-	-	-	-	-	-		11.2706	5.44913	5.5413	14.6732	13.1579	12.518	13.588	3.3277	3.92947	4.28941	6.59123	6.48353	6.45799		5.49521	13.4843	-1.37461
	ENSG00000163624	CDS1	CDP-diacylglycerol synthase 1	4309		1422	407	486	1056	2034	1482	1760	875	758	894	1282	1024	1255		-	-	-	-	-	-	-	-	-	-	-	-		15.8147	4.3138	4.48283	17.8851	19.6137	18.1226	19.6986	11.1541	9.93488	12.2772	18.2576	16.1332	17.0499		4.39832	18.83	-2.18258
	ENSG00000168899	VAMP5	vesicle associated membrane protein 5	790		78	40	38	54	98	99	69	627	716	644	1048	1017	1097		-	-	-	-	-	-	-	-	-	-	-	-		4.73157	2.31247	1.91183	4.98851	5.15446	6.60325	4.21231	43.5955	51.1865	48.2389	81.4079	87.3956	81.2892		2.11215	5.23963	-1.40027
	ENSG00000166275	BORCS7	BLOC-1 related complex subunit 7	2672		649	273	306	563	901	784	914	563	507	435	735	611	790		-	-	-	-	-	-	-	-	-	-	-	-		11.6398	4.66626	4.55174	15.3771	14.0111	15.4607	16.4971	11.5737	10.7162	9.63367	16.8804	15.5239	17.3079		4.609	15.3365	-1.81748
	ENSG00000135218	CD36	CD36 molecule	10880		13	3	5	15	43	30	35	158	120	148	294	235	235		-	-	-	-	-	-	-	-	-	-	-	-		0.0572601	0.0125932	0.0182656	0.100616	0.164219	0.145292	0.155145	0.797681	0.622905	0.804955	1.65825	1.46634	1.26442		0.0154294	0.141318	-3.28017
	ENSG00000163754	GYG1	glycogenin 1	3511		670	471	554	389	786	561	606	396	399	356	525	464	686		-	-	-	-	-	-	-	-	-	-	-	-		9.14496	6.12678	6.2715	8.08579	9.302	8.41941	8.32415	6.19534	6.41818	6.0001	9.17616	8.97187	11.4379		6.19914	8.53284	-0.548041
	ENSG00000026950	BTN3A1	butyrophilin subfamily 3 member A1	5539		595	21	20	394	670	581	601	203	187	195	288	310	322		-	-	-	-	-	-	-	-	-	-	-	-		5.14782	0.173153	0.143513	5.19121	5.02606	5.52706	5.23289	2.0131	1.90669	2.08325	3.19076	3.7995	3.40313		0.158333	5.24431	-5.14107
	ENSG00000131174	COX7B	cytochrome c oxidase subunit 7B	3025		5253	3394	3926	2317	4297	3660	3749	5969	5133	5297	8765	7140	7635		-	-	-	-	-	-	-	-	-	-	-	-		83.2185	51.2423	51.5843	55.8991	59.0234	63.7537	59.7707	108.387	95.8331	103.62	177.811	160.239	147.753		51.4133	59.6117	-0.298532
	ENSG00000168394	TAP1	transporter 1, ATP binding cassette subfamily B member	4805		51	16	16	54	74	66	71	307	337	295	435	408	521		-	-	-	-	-	-	-	-	-	-	-	-		0.508645	0.152079	0.132349	0.820171	0.639916	0.723769	0.712629	3.50951	3.96101	3.63302	5.55557	5.76451	6.34743		0.142214	0.724121	-2.42757
	ENSG00000173281	PPP1R3B	protein phosphatase 1 regulatory subunit 3B	5738		1978	1025	1408	1762	2921	2303	2538	1201	1273	1000	1483	1456	1683		-	-	-	-	-	-	-	-	-	-	-	-		16.5198	8.15841	9.75292	22.4104	21.1522	21.1487	21.3319	11.497	12.5296	10.3128	15.8604	17.2265	17.1703		8.95567	21.5108	-1.34334
	ENSG00000171227	TMEM37	transmembrane protein 37	2291		906	446	509	845	1448	1128	1330	529	536	466	623	682	856		-	-	-	-	-	-	-	-	-	-	-	-		18.9514	8.89103	8.8305	26.9175	26.262	25.9438	27.9979	12.6833	13.2132	12.0365	16.6877	20.2095	21.8727		8.86076	26.7803	-1.67905
	ENSG00000160216	AGPAT3	1-acylglycerol-3-phosphate O-acyltransferase 3	12315		1295	1185	1362	1386	2029	1713	2016	294	316	286	434	373	505		-	-	-	-	-	-	-	-	-	-	-	-		5.03934	4.39467	4.39577	8.21358	6.84592	7.32947	7.89504	1.31134	1.44918	1.37427	2.16266	2.05622	2.40055		4.39522	7.57101	-0.865191
	ENSG00000105784	RUNDC3B	RUN domain containing 3B	4710		39	3	4	33	78	59	70	92	89	67	158	157	156		-	-	-	-	-	-	-	-	-	-	-	-		0.396809	0.0290899	0.0337545	0.511325	0.68811	0.660056	0.716763	1.07292	1.06718	0.841769	2.05858	2.26295	1.93891		0.0314222	0.644064	-4.44472
	ENSG00000189221	MAOA	monoamine oxidase A	5528		21	18	19	37	65	57	40	1790	1852	2157	6667	5651	6077		-	-	-	-	-	-	-	-	-	-	-	-		0.182049	0.148712	0.136609	0.48847	0.488573	0.543321	0.348972	17.7863	18.9209	23.0899	74.0108	69.399	64.3539		0.14266	0.467334	-1.79528
	ENSG00000111846	GCNT2	glucosaminyl (N-acetyl) transferase 2 (I blood group)	9072		1915	936	1092	1628	2868	2302	2516	105	117	155	283	188	242		-	-	-	-	-	-	-	-	-	-	-	-		10.1159	4.71211	4.78423	13.0965	13.1359	13.3706	13.3754	0.635751	0.728371	1.01104	1.91433	1.40686	1.56159		4.74817	13.2446	-1.56344
	ENSG00000189060	H1-0	H1.0 linker histone	2344		6112	3144	4262	5287	8662	6830	7648	1440	1324	1573	1907	1669	2802		-	-	-	-	-	-	-	-	-	-	-	-		124.958	61.2586	72.2684	164.61	153.548	153.537	157.358	33.7447	31.9007	39.7109	49.9259	48.3387	69.9784		66.7635	157.263	-1.31691
	ENSG00000141447	OSBPL1A	oxysterol binding protein like 1A	8029		1443	270	293	931	1702	1350	1532	527	500	477	702	604	750		-	-	-	-	-	-	-	-	-	-	-	-		8.61277	1.53584	1.45044	8.46237	8.80811	8.85976	9.20228	3.60537	3.51705	3.51557	5.36547	5.10706	5.46831		1.49314	8.83313	-2.65142
	ENSG00000143013	LMO4	LIM domain only 4	5421		932	1061	1093	706	1421	1076	1196	164	147	156	268	243	291		-	-	-	-	-	-	-	-	-	-	-	-		8.239	8.93878	8.0137	9.5045	10.8918	10.4588	10.6402	1.66175	1.53147	1.70288	3.03381	3.04315	3.14244		8.47624	10.3738	-0.381246
	ENSG00000081051	AFP	alpha fetoprotein	3201		8539	6220	7070	7577	14276	13660	11789	48	48	39	135	103	84		-	-	-	-	-	-	-	-	-	-	-	-		127.838	88.7457	87.7862	172.749	185.313	224.861	177.619	0.823676	0.846887	0.720971	2.5881	2.18448	1.5362		88.2659	190.136	-1.19221
	ENSG00000138413	IDH1	isocitrate dehydrogenase (NADP(+)) 1	4721		8908	6111	7342	12554	22098	15606	19382	10046	9744	9929	12049	11270	12992		-	-	-	-	-	-	-	-	-	-	-	-		90.4241	59.1181	61.812	194.067	194.493	174.184	197.999	116.885	116.566	124.454	156.621	162.064	161.1		60.4651	190.186	-1.73605
	ENSG00000115963	RND3	Rho family GTPase 3	3594		1533	732	918	788	1524	1212	1313	1543	1307	1471	1955	1787	1983		-	-	-	-	-	-	-	-	-	-	-	-		20.441	9.30198	10.1521	16.0012	17.6194	17.7695	17.6192	23.5824	20.5384	24.22	33.3811	33.7553	32.2997		9.72705	17.2523	-0.911289
	ENSG00000275718	CCL15	C-C motif chemokine ligand 15	1075		35	1	0	43	62	49	60	585	461	509	884	777	910		-	-	-	-	-	-	-	-	-	-	-	-		1.56026	0.0424848	0	2.9192	2.39645	2.4018	2.69179	29.8916	24.2193	28.0187	50.4634	49.0691	49.5549		0.0212424	2.60231	-7.11447
	ENSG00000261150	EPPK1	epiplakin 1	16002		1324	959	1147	1620	2154	1834	2152	2505	1962	2108	3474	3191	2839		-	-	-	-	-	-	-	-	-	-	-	-		3.96508	2.73708	2.84893	7.3883	5.59314	6.03913	6.48584	8.59873	6.9246	7.79535	13.3226	13.5378	10.3859		2.793	6.37661	-1.27025
	ENSG00000197062	ZSCAN26	zinc finger and SCAN domain containing 26	2933		274	168	204	221	310	243	276	153	160	150	250	259	248		-	-	-	-	-	-	-	-	-	-	-	-		4.47689	2.61601	2.76446	5.499	4.39171	4.3656	4.53832	2.86537	3.0809	3.02634	5.23071	5.99492	4.94986		2.69024	4.69866	-0.877538
	ENSG00000134352	IL6ST	interleukin 6 signal transducer	10117		6922	6913	8366	7016	12608	10445	10894	350	332	319	475	426	516		-	-	-	-	-	-	-	-	-	-	-	-		32.7882	31.2074	32.8669	50.6106	51.782	54.4009	51.9319	1.90028	1.85334	1.86586	2.88121	2.8586	2.98574		32.0371	52.1814	-0.7874
	ENSG00000198937	CCDC167	coiled-coil domain containing 167	572		266	230	213	170	342	290	308	93	108	128	263	202	196		-	-	-	-	-	-	-	-	-	-	-	-		22.2856	18.3643	14.8005	21.6899	24.8436	26.7148	25.9689	8.93075	10.6634	13.242	28.2158	23.9746	20.0592		16.5824	24.8043	-0.675533
	ENSG00000154065	ANKRD29	ankyrin repeat domain 29	6417		158	25	29	117	216	185	178	77	78	93	178	147	148		-	-	-	-	-	-	-	-	-	-	-	-		1.17995	0.17793	0.179622	1.33063	1.39864	1.51911	1.33778	0.659113	0.686487	0.85761	1.70224	1.55518	1.35015		0.178776	1.39654	-3.05027
	ENSG00000010932	FMO1	flavin containing dimethylaniline monoxygenase 1	3602		21	14	13	58	93	68	77	25	17	27	64	68	64		-	-	-	-	-	-	-	-	-	-	-	-		0.279392	0.177512	0.143447	1.17514	1.07281	0.994752	1.03097	0.381239	0.266548	0.443567	1.09036	1.28163	1.04013		0.160479	1.06842	-2.82191
	ENSG00000198270	TMEM116	transmembrane protein 116	7989		405	134	141	247	382	331	369	194	241	227	349	319	354		-	-	-	-	-	-	-	-	-	-	-	-		2.42941	0.766046	0.701486	2.25636	1.98681	2.18316	2.22757	1.33386	1.70371	1.68141	2.68081	2.71078	2.59397		0.733766	2.16347	-1.64264
	ENSG00000072415	MPP5	membrane palmitoylated protein 5	8752		2473	1300	1447	2230	3727	3138	3475	1202	1021	1172	1594	1335	1613		-	-	-	-	-	-	-	-	-	-	-	-		13.5411	6.78388	6.57134	18.5952	17.6944	18.8928	19.149	7.54394	6.58853	7.92427	11.1767	10.3555	10.789		6.67761	18.5828	-1.56053
	ENSG00000155016	CYP2U1	cytochrome P450 family 2 subfamily U member 1	5920		29	14	33	59	84	40	71	23	16	23	81	50	59		-	-	-	-	-	-	-	-	-	-	-	-		0.234755	0.108006	0.221557	0.727334	0.589579	0.356031	0.578409	0.213406	0.15264	0.229903	0.839645	0.573382	0.583423		0.164781	0.562838	-1.82524
	ENSG00000087338	GMCL1	germ cell-less 1, spermatogenesis associated	4892		2763	780	964	1692	2831	2430	2698	403	335	358	523	473	559		-	-	-	-	-	-	-	-	-	-	-	-		27.0665	7.282	7.83219	25.2417	24.0457	26.174	26.5983	4.52501	3.86748	4.33048	6.56066	6.56403	6.68927		7.55709	25.5149	-1.83716
	ENSG00000131269	ABCB7	ATP binding cassette subfamily B member 7	5364		1795	1300	1489	1156	2243	1780	1839	472	444	446	582	560	720		-	-	-	-	-	-	-	-	-	-	-	-		16.0366	11.0687	11.0331	15.728	17.375	17.4856	16.5345	4.83342	4.67481	4.92023	6.65835	7.08753	7.85773		11.0509	16.7808	-0.688837
	ENSG00000180964	TCEAL8	transcription elongation factor A like 8	1211		865	580	673	640	1121	971	923	1030	863	1028	1423	1236	1349		-	-	-	-	-	-	-	-	-	-	-	-		34.2302	21.8739	22.0884	38.5691	38.4632	42.2498	36.7583	46.7191	40.2473	50.2329	72.1096	69.2899	65.2111		21.9811	39.0101	-0.910946
	ENSG00000101049	SGK2	serum/glucocorticoid regulated kinase 2	5140		163	54	60	142	212	191	222	1328	1448	1091	1682	1601	1835		-	-	-	-	-	-	-	-	-	-	-	-		1.51972	0.479814	0.46396	2.01618	1.71379	1.95803	2.08299	14.1918	15.9102	12.5603	20.0815	21.1458	20.899		0.471887	1.94275	-2.12228
	ENSG00000172794	RAB37	RAB37, member RAS oncogene family	5072		629	722	963	671	1123	931	981	45	41	30	120	77	83		-	-	-	-	-	-	-	-	-	-	-	-		5.94305	6.5013	7.54639	9.65489	9.19994	9.67208	9.32799	0.487343	0.456535	0.35001	1.45189	1.03064	0.957971		7.02385	9.46373	-0.509572
	ENSG00000169020	ATP5ME	ATP synthase membrane subunit e	932		869	505	604	516	900	680	753	2233	1586	1909	2927	2439	2697		-	-	-	-	-	-	-	-	-	-	-	-		44.6829	24.7467	25.7581	40.4052	40.1246	38.4452	38.9652	131.605	96.1074	121.207	192.726	177.661	169.402		25.2524	39.4851	-0.726781
	ENSG00000171314	PGAM1	phosphoglycerate mutase 1	2540		6068	4940	6172	3845	6709	5468	5911	388	367	348	471	470	600		-	-	-	-	-	-	-	-	-	-	-	-		114.485	88.8251	96.5794	110.476	109.751	113.434	112.234	8.39072	8.16022	8.10746	11.3794	12.562	13.8284		92.7023	111.474	-0.348811
	ENSG00000072121	ZFYVE26	zinc finger FYVE-type containing 26	15704		2785	892	915	1842	2883	2305	2493	77	95	74	146	136	166		-	-	-	-	-	-	-	-	-	-	-	-		8.49871	2.59416	2.31581	8.56019	7.62814	7.73411	7.65615	0.269328	0.341651	0.278843	0.570525	0.587928	0.618801		2.45499	7.89465	-1.7689
	ENSG00000123240	OPTN	optineurin	5138		3801	1906	2201	2012	3728	2868	3078	3838	3774	3449	4382	4180	4856		-	-	-	-	-	-	-	-	-	-	-	-		35.4521	16.9423	17.0262	28.5784	30.1485	29.4127	28.8917	41.031	41.4837	39.7226	52.3372	55.2304	55.3271		16.9842	29.2578	-0.869238
	ENSG00000185420	SMYD3	SET and MYND domain containing 3	5866		546	487	570	448	783	629	682	75	84	76	129	132	171		-	-	-	-	-	-	-	-	-	-	-	-		4.46055	3.79166	3.86212	5.57365	5.54631	5.65013	5.60713	0.702296	0.808736	0.766674	1.34952	1.52766	1.7065		3.82689	5.5943	-0.630941
	ENSG00000095637	SORBS1	sorbin and SH3 domain containing 1	10951		4792	2080	2476	1796	3013	2296	2606	223	300	200	353	409	391		-	-	-	-	-	-	-	-	-	-	-	-		20.9701	8.67465	8.98647	11.969	11.4322	11.0476	11.4768	1.11854	1.54717	1.08073	1.97812	2.53551	2.09014		8.83056	11.4814	-0.460455
	ENSG00000119950	MXI1	MAX interactor 1, dimerization protein	5907		1401	630	910	887	1443	1335	1333	2175	1932	2083	2561	2268	2968		-	-	-	-	-	-	-	-	-	-	-	-		11.366	4.87098	6.12304	10.9587	10.1504	11.9087	10.8833	20.2252	18.4718	20.8671	26.6057	26.0658	29.4137		5.49701	10.9753	-1.07642
	ENSG00000105835	NAMPT	nicotinamide phosphoribosyltransferase	8827		4252	2499	3095	2631	4977	3786	4118	549	483	497	665	613	777		-	-	-	-	-	-	-	-	-	-	-	-		23.0844	12.9299	13.9361	21.7526	23.4282	22.6005	22.4994	3.41633	3.09032	3.33183	4.62318	4.71458	5.15301		13.433	22.5702	-0.832194
	ENSG00000155957	TMBIM4	transmembrane BAX inhibitor motif containing 4	4137		487	124	153	319	552	449	511	737	548	717	979	855	1004		-	-	-	-	-	-	-	-	-	-	-	-		5.64133	1.36892	1.46994	5.62742	5.54419	5.71887	5.95708	9.7855	7.48109	10.2559	14.5221	14.0306	14.207		1.41943	5.71189	-2.0899
	ENSG00000079335	CDC14A	cell division cycle 14A	6510		179	193	179	236	410	337	380	279	224	151	380	299	410		-	-	-	-	-	-	-	-	-	-	-	-		1.31768	1.354	1.09286	2.64567	2.6169	2.72771	2.81515	2.3541	1.94329	1.37257	3.58208	3.11807	3.68686		1.22343	2.70136	-1.23284
	ENSG00000196151	WDSUB1	WD repeat, sterile alpha motif and U-box domain containing 1	2135		305	255	272	305	517	440	436	82	63	79	143	128	146		-	-	-	-	-	-	-	-	-	-	-	-		6.84605	5.45487	5.06365	10.4257	10.0618	10.8594	9.84888	2.10968	1.66653	2.18962	4.11027	4.07013	4.00321		5.25926	10.2989	-1.05379
	ENSG00000179918	SEPHS2	selenophosphate synthetase 2	2244		877	1040	1193	849	1405	997	1274	1163	933	1127	1573	1313	1510		-	-	-	-	-	-	-	-	-	-	-	-		18.729	21.1667	21.1305	27.6114	26.0158	23.4111	27.3807	28.4681	23.4816	29.7194	43.0168	39.7226	39.392		21.1486	26.1048	-0.385628
	ENSG00000054965	FAM168A	family with sequence similarity 168 member A	7887		1647	1645	1972	1472	2481	1906	2264	161	186	131	233	239	293		-	-	-	-	-	-	-	-	-	-	-	-		10.0074	9.52569	9.93774	13.6207	13.0707	12.7339	13.844	1.12128	1.3319	0.982875	1.81291	2.05723	2.17475		9.73171	13.3173	-0.534619
	ENSG00000125618	PAX8	paired box 8	7371		588	376	429	360	660	501	527	154	158	138	241	209	257		-	-	-	-	-	-	-	-	-	-	-	-		3.82286	2.32972	2.31325	3.56435	3.72051	3.58147	3.44812	1.14761	1.2106	1.10788	2.00643	1.92493	2.04108		2.32149	3.57861	-0.709012
	ENSG00000137462	TLR2	toll like receptor 2	5217		99	43	65	65	109	101	126	66	93	76	166	145	136		-	-	-	-	-	-	-	-	-	-	-	-		0.909394	0.376435	0.495205	0.909277	0.868141	1.02012	1.16479	0.694903	1.00677	0.862049	1.95263	1.88687	1.52606		0.43582	0.990582	-1.26222
	ENSG00000141441	GAREM1	GRB2 associated regulator of MAPK1 subtype 1	7966		207	84	95	171	298	227	233	479	468	426	701	532	673		-	-	-	-	-	-	-	-	-	-	-	-		1.24528	0.481594	0.473997	1.56661	1.55439	1.50153	1.41063	3.30291	3.31799	3.16452	5.4002	4.53385	4.9457		0.477796	1.50829	-1.74088
	ENSG00000110693	SOX6	SRY-box transcription factor 6	19640		721	354	344	816	1324	1071	1160	879	757	729	1054	931	1111		-	-	-	-	-	-	-	-	-	-	-	-		1.75927	0.823198	0.696161	3.03216	2.80112	2.87341	2.84849	2.45838	2.17683	2.19647	3.2933	3.21813	3.31151		0.759679	2.88879	-2.0132
	ENSG00000127125	PPCS	phosphopantothenoylcysteine synthetase	3412		1257	621	709	912	1523	1151	1504	3931	3395	3702	4618	4141	4962		-	-	-	-	-	-	-	-	-	-	-	-		17.6549	8.31237	8.25904	19.507	18.5471	17.7753	21.2587	63.2842	56.1954	64.2046	83.0572	82.3933	85.1336		8.28571	19.272	-1.30101
	ENSG00000151623	NR3C2	nuclear receptor subfamily 3 group C member 2	6607		22	15	13	37	51	25	50	528	516	472	663	692	786		-	-	-	-	-	-	-	-	-	-	-	-		0.159572	0.103688	0.0782045	0.408697	0.320738	0.199382	0.364976	4.38966	4.41078	4.22743	6.15803	7.11046	6.96421		0.0909463	0.323448	-1.91238
	ENSG00000116030	SUMO1	small ubiquitin like modifier 1	2164		3002	2101	2529	1907	3377	2476	2797	4281	3636	4132	5301	4634	5380		-	-	-	-	-	-	-	-	-	-	-	-		66.4801	44.3416	46.4498	64.3128	64.8423	60.2897	62.3352	108.665	94.8935	112.991	150.326	145.377	145.539		45.3957	62.945	-0.554116
	ENSG00000278505	C17orf78	chromosome 17 open reading frame 78	1920		142	6	6	69	163	97	134	28185	29910	26504	35828	32641	35414		-	-	-	-	-	-	-	-	-	-	-	-		3.54426	0.142722	0.124206	2.62272	3.52753	2.66207	3.36591	806.339	879.802	816.863	1145.13	1154.14	1079.76		0.133464	3.04456	-4.6103
	ENSG00000168903	BTNL3	butyrophilin like 3	2439		16	1	3	14	36	22	26	5539	6501	5200	7309	6997	7666		-	-	-	-	-	-	-	-	-	-	-	-		0.314374	0.0187254	0.048888	0.418909	0.613303	0.475292	0.514115	124.744	150.535	126.163	183.899	194.758	183.997		0.0338067	0.505405	-3.95887
	ENSG00000181751	C5orf30	chromosome 5 open reading frame 30	3507		323	153	185	294	531	394	482	298	270	274	399	335	478		-	-	-	-	-	-	-	-	-	-	-	-		4.41372	1.9925	2.09666	6.11808	6.29134	5.91984	6.62841	4.66747	4.34808	4.62332	6.98183	6.48492	7.97895		2.04458	6.23942	-1.69288
	ENSG00000173221	GLRX	glutaredoxin	6229		2189	352	382	1415	2305	1829	2027	7775	7132	6928	9741	8057	9390		-	-	-	-	-	-	-	-	-	-	-	-		16.8409	2.58087	2.43746	16.5784	15.3758	15.4719	15.694	68.5619	64.664	65.8156	95.966	87.8114	88.2471		2.50917	15.78	-2.73611
	ENSG00000183741	CBX6	chromobox 6	7993		1177	1304	1472	916	1669	1256	1480	210	195	226	498	440	542		-	-	-	-	-	-	-	-	-	-	-	-		7.05675	7.45093	7.31965	8.36353	8.67623	8.27998	8.92998	1.44315	1.37783	1.67316	3.82342	3.73713	3.96956		7.38529	8.56243	-0.298827
	ENSG00000115993	TRAK2	trafficking kinesin protein 2	7516		1351	851	917	1238	2208	1780	1877	199	172	166	316	213	326		-	-	-	-	-	-	-	-	-	-	-	-		8.61403	5.17113	4.84926	12.0209	12.2067	12.4791	12.0441	1.45434	1.29244	1.30695	2.58008	1.92393	2.53913		5.01019	12.1877	-1.36815
	ENSG00000204264	PSMB8	proteasome 20S subunit beta 8	3480		24	9	8	17	35	37	35	994	1173	1067	1460	1407	1666		-	-	-	-	-	-	-	-	-	-	-	-		0.330499	0.118115	0.0913699	0.356511	0.417901	0.560237	0.485051	15.6895	19.0366	18.1436	25.7458	27.448	28.0252		0.104743	0.454925	-2.21962
	ENSG00000166391	MOGAT2	monoacylglycerol O-acyltransferase 2	4120		29	3	6	14	38	22	26	3272	3788	3217	4370	4302	4669		-	-	-	-	-	-	-	-	-	-	-	-		0.337317	0.0332557	0.0578824	0.24799	0.38324	0.281368	0.304351	43.6232	51.9257	46.2054	65.0904	70.8874	66.3407		0.0455691	0.304237	-2.81563
	ENSG00000113328	CCNG1	cyclin G1	3096		11490	9143	10784	7789	13803	11237	12260	4377	3921	3907	4707	4399	5845		-	-	-	-	-	-	-	-	-	-	-	-		177.851	134.875	138.443	183.605	185.249	191.249	190.98	77.6563	71.5263	74.6761	93.2987	96.4603	110.519		136.659	187.771	-0.542202
	ENSG00000119013	NDUFB3	NADH:ubiquinone oxidoreductase subunit B3	841		1989	1012	1160	1106	2117	1630	1855	2907	2302	2660	3842	3213	3451		-	-	-	-	-	-	-	-	-	-	-	-		113.338	54.9575	54.8219	95.9761	104.595	102.127	106.377	189.867	154.589	187.165	280.346	259.365	240.216		54.8897	102.269	-0.983962
	ENSG00000002834	LASP1	LIM and SH3 protein 1	7061		4734	4581	5389	3726	6413	5007	5636	2000	1974	1840	2476	2158	2529		-	-	-	-	-	-	-	-	-	-	-	-		32.1292	29.6303	30.3343	38.5106	37.7381	37.3647	38.4949	15.5584	15.7889	15.4202	21.5187	20.7482	20.967		29.9823	38.0271	-0.426002
	ENSG00000162433	AK4	adenylate kinase 4	7578		4686	3679	4457	3980	6900	5702	6148	1130	1218	1065	1461	1280	1557		-	-	-	-	-	-	-	-	-	-	-	-		29.6337	22.1727	23.3766	38.3294	37.8337	39.6481	39.1271	8.19077	9.07742	8.31637	11.8312	11.467	12.0278		22.7746	38.7346	-0.849273
	ENSG00000114942	EEF1B2	eukaryotic translation elongation factor 1 beta 2	1915		36579	18696	22074	19884	36005	27996	30145	869	818	870	1175	1023	1134		-	-	-	-	-	-	-	-	-	-	-	-		915.379	445.884	458.147	757.773	781.229	770.33	759.18	24.926	24.1243	26.8837	37.6532	36.2663	34.6655		452.016	767.128	-0.846774
	ENSG00000179761	PIPOX	pipecolic acid and sarcosine oxidase	3814		54	22	23	35	54	52	56	78	79	76	207	231	234		-	-	-	-	-	-	-	-	-	-	-	-		0.678502	0.263442	0.239684	0.669717	0.588298	0.71841	0.708118	1.12335	1.16981	1.17916	3.3306	4.11175	3.59161		0.251563	0.671136	-1.49943
	ENSG00000100380	ST13	ST13 Hsp70 interacting protein	3764		12747	11636	13635	9263	16311	13038	14463	1251	1172	1222	1404	1402	1801		-	-	-	-	-	-	-	-	-	-	-	-		162.292	141.188	143.979	179.6	180.059	182.52	185.314	18.2561	17.5852	19.2115	22.8902	25.2868	28.0103		142.583	181.873	-0.434884
	ENSG00000164659	KIAA1324L	KIAA1324 like	8070		501	181	234	349	615	520	495	72	65	62	103	123	148		-	-	-	-	-	-	-	-	-	-	-	-		2.9751	1.02435	1.15248	3.15614	3.16655	3.39531	2.95822	0.490072	0.454893	0.454629	0.783242	1.03473	1.0736		1.08842	3.16905	-1.62164
	ENSG00000110245	APOC3	apolipoprotein C3	851		18100	1238	1606	24605	39023	33159	35364	26290	25250	27009	32909	29181	33524		-	-	-	-	-	-	-	-	-	-	-	-		1019.26	66.4406	75.0081	2110.07	1905.35	2053.15	2004.15	1696.92	1675.72	1878.1	2373.11	2327.91	2306.11		70.7244	2018.18	-4.9156
	ENSG00000103381	CPPED1	calcineurin like phosphoesterase domain containing 1	6354		862	555	613	663	1200	927	1035	1343	1381	1360	1616	1559	1864		-	-	-	-	-	-	-	-	-	-	-	-		6.50127	3.98922	3.83447	7.615	7.84727	7.68745	7.85582	11.6099	12.2749	12.6657	15.6073	16.6569	17.1732		3.91185	7.75138	-1.07228
	ENSG00000186951	PPARA	peroxisome proliferator activated receptor alpha	13219		2855	909	1029	1789	2916	2365	2737	1945	2014	1768	2404	2249	2446		-	-	-	-	-	-	-	-	-	-	-	-		10.3501	3.14056	3.09392	9.87679	9.16586	9.42719	9.98561	8.08206	8.6046	7.91449	11.1601	11.5501	10.8321		3.11724	9.61386	-1.70759
	ENSG00000145703	IQGAP2	IQ motif containing GTPase activating protein 2	7868		2601	2212	2431	1814	3500	2757	2843	723	667	774	1049	859	999		-	-	-	-	-	-	-	-	-	-	-	-		15.8421	12.8399	12.2804	16.8258	18.4837	18.4638	17.4265	5.04748	4.78775	5.82124	8.1817	7.41182	7.43284		12.5602	17.8	-0.589382
	ENSG00000112874	NUDT12	nudix hydrolase 12	4301		1949	734	999	1087	2097	1670	1788	702	602	732	954	851	939		-	-	-	-	-	-	-	-	-	-	-	-		21.716	7.79415	9.23185	18.4444	20.2588	20.4596	20.0492	8.96538	7.90491	10.0712	13.6117	13.4325	12.7806		8.513	19.803	-1.30017
	ENSG00000117791	43892	mitochondrial amidoxime reducing component 2	2597		405	96	97	316	507	432	467	183	203	144	266	231	320		-	-	-	-	-	-	-	-	-	-	-	-		7.47345	1.68827	1.48454	8.88012	8.11186	8.76519	8.67248	3.87062	4.41463	3.28118	6.28553	6.03859	7.21326		1.58641	8.60741	-2.52531
	ENSG00000137960	GIPC2	GIPC PDZ domain containing family member 2	3904		1722	201	221	1638	2636	2169	2631	12262	9383	10960	15298	12734	14510		-	-	-	-	-	-	-	-	-	-	-	-		21.1379	2.35141	2.24996	30.6202	28.0556	29.2752	32.5019	172.525	135.738	166.127	240.468	221.437	217.576		2.30069	30.1132	-3.79422
	ENSG00000168288	MMADHC	metabolism of cobalamin associated D	2150		4091	2831	3404	2449	4745	3610	3907	3649	3604	3589	4658	3852	4729		-	-	-	-	-	-	-	-	-	-	-	-		91.1862	60.1373	62.9279	83.1293	91.7027	88.4746	87.6402	93.2259	94.6708	98.7811	132.952	121.631	128.761		61.5326	87.7367	-0.5964
	ENSG00000147044	CASK	calcium/calmodulin dependent serine protein kinase	19939		3089	3328	3651	2366	3866	3065	3490	853	809	762	1113	901	1119		-	-	-	-	-	-	-	-	-	-	-	-		7.42425	7.62294	7.27781	8.65995	8.05644	8.09985	8.44152	2.34989	2.29147	2.26147	3.4255	3.06773	3.28534		7.45038	8.31444	-0.241407
	ENSG00000170485	NPAS2	neuronal PAS domain protein 2	12504		408	70	74	226	372	305	327	86	95	85	138	163	159		-	-	-	-	-	-	-	-	-	-	-	-		1.56368	0.255677	0.235221	1.31906	1.23617	1.28529	1.26124	0.37779	0.429086	0.402262	0.677271	0.884982	0.744392		0.245449	1.27544	-2.46158
	ENSG00000172765	TMCC1	transmembrane and coiled-coil domain family 1	8138		2399	912	1372	1508	2603	2366	2536	7289	6772	6549	8326	7778	8630		-	-	-	-	-	-	-	-	-	-	-	-		14.127	5.11823	6.70083	13.5235	13.2905	15.3196	15.029	49.1984	46.9969	47.6208	62.7843	64.8853	62.0793		5.90953	14.2906	-1.35505
	ENSG00000163001	CFAP36	cilia and flagella associated protein 36	3505		802	414	518	586	1040	934	793	207	225	191	310	287	314		-	-	-	-	-	-	-	-	-	-	-	-		10.9654	5.39454	5.874	12.2015	12.3291	14.0413	10.9115	3.24402	3.62547	3.22466	5.42758	5.55891	5.24439		5.63427	12.3708	-1.21656
	ENSG00000159596	TMEM69	transmembrane protein 69	1465		816	608	696	524	1018	808	815	324	311	364	468	415	513		-	-	-	-	-	-	-	-	-	-	-	-		26.6926	18.9543	18.8827	26.1034	28.8732	29.0619	26.8299	12.1481	11.9893	14.7029	19.6038	19.2312	20.499		18.9185	27.7171	-0.637697
	ENSG00000158006	PAFAH2	platelet activating factor acetylhydrolase 2	3795		781	336	410	479	849	607	790	1709	1645	1582	1980	1926	2131		-	-	-	-	-	-	-	-	-	-	-	-		9.86228	4.04362	4.29402	9.21144	9.29566	8.42804	10.0395	24.7361	24.4807	24.668	32.0174	34.4541	32.8719		4.16882	9.24367	-1.2315
	ENSG00000069509	FUNDC1	FUN14 domain containing 1	1257		336	258	311	218	396	320	333	216	192	157	311	277	372		-	-	-	-	-	-	-	-	-	-	-	-		12.8098	9.37404	9.83371	12.6568	13.0901	13.4142	12.7764	9.43886	8.62652	7.391	15.183	14.9603	17.3245		9.60388	12.9844	-0.518789
	ENSG00000149357	LAMTOR1	late endosomal/lysosomal adaptor, MAPK and MTOR activator 1	2688		2340	2093	2426	1676	2989	2402	2554	1018	1113	922	1205	1201	1459		-	-	-	-	-	-	-	-	-	-	-	-		41.7181	35.5617	35.8719	45.5039	46.2042	47.0862	45.8237	20.8027	23.3849	20.2974	27.51	30.3326	31.7746		35.7168	46.1545	-0.453913
	ENSG00000113732	ATP6V0E1	ATPase H+ transporting V0 subunit e1	1609		2568	2080	2310	1879	3288	2518	2762	7788	7278	7718	10081	8835	9452		-	-	-	-	-	-	-	-	-	-	-	-		76.4851	59.0405	57.0622	85.2265	84.9103	82.4611	82.7877	265.871	255.462	283.849	384.485	372.775	343.891		58.0513	83.8464	-0.614425
	ENSG00000153208	MERTK	MER proto-oncogene, tyrosine kinase	4572		679	822	1028	772	1423	1034	1168	68	41	50	97	95	128		-	-	-	-	-	-	-	-	-	-	-	-		7.11707	8.21123	8.93674	12.323	12.9325	11.9169	12.3207	0.816966	0.506463	0.647147	1.30196	1.41063	1.63892		8.57399	12.3733	-0.611952
	ENSG00000138315	OIT3	oncoprotein induced transcript 3	2365		245	161	184	262	462	383	454	186	241	201	264	317	380		-	-	-	-	-	-	-	-	-	-	-	-		4.96447	3.10912	3.09228	8.08489	8.117	8.53331	9.25813	4.31999	5.75514	5.02926	6.85023	9.09963	9.40602		3.1007	8.49833	-1.5399
	ENSG00000170296	GABARAP	GABA type A receptor-associated protein	1951		99	57	75	76	135	132	148	596	472	578	778	779	742		-	-	-	-	-	-	-	-	-	-	-	-		2.43173	1.33432	1.52791	2.84289	2.87515	3.56506	3.6585	16.7799	13.6633	17.5311	24.4712	27.1067	22.2638		1.43111	3.2354	-1.26013
	ENSG00000139597	N4BP2L1	NEDD4 binding protein 2 like 1	6053		312	246	232	237	406	314	344	118	110	87	165	159	196		-	-	-	-	-	-	-	-	-	-	-	-		2.47014	1.85612	1.52339	2.85747	2.78702	2.73343	2.74086	1.07081	1.02634	0.850526	1.67281	1.78329	1.89557		1.68975	2.77969	-0.805588
	ENSG00000111802	TDP2	tyrosyl-DNA phosphodiesterase 2	2977		12767	2354	3000	9447	16230	12790	14485	24748	22458	23298	28892	25080	30261		-	-	-	-	-	-	-	-	-	-	-	-		205.517	36.1135	40.053	231.59	226.529	226.382	234.659	456.628	426.051	463.104	595.568	571.932	595.056		38.0833	229.79	-2.67478
	ENSG00000158286	RNF207	ring finger protein 207	6595		239	53	67	210	342	295	335	37	43	28	84	90	69		-	-	-	-	-	-	-	-	-	-	-	-		1.73668	0.367032	0.403787	2.32385	2.15474	2.35699	2.44979	0.308168	0.368234	0.251236	0.781622	0.926453	0.612474		0.385409	2.32134	-2.66896
	ENSG00000054148	PHPT1	phosphohistidine phosphatase 1	1612		1685	902	987	1169	2003	1635	1769	1651	1678	1597	2089	1886	2089		-	-	-	-	-	-	-	-	-	-	-	-		50.0925	25.5555	24.3357	52.9241	51.6298	53.4444	52.925	56.2578	58.7891	58.6245	79.5254	79.4278	75.8624		24.9456	52.7308	-1.16422
	ENSG00000112335	SNX3	sorting nexin 3	1828		3131	2102	2430	2645	4479	3504	4049	1296	1229	1387	1652	1418	1904		-	-	-	-	-	-	-	-	-	-	-	-		82.0814	52.5169	52.8351	105.597	101.81	101.004	106.824	38.943	37.9704	44.8993	55.4583	52.6618	60.9739		52.676	103.809	-1.0617
	ENSG00000090989	EXOC1	exocyst complex component 1	5367		906	685	751	703	1251	930	1033	780	617	690	864	891	999		-	-	-	-	-	-	-	-	-	-	-	-		8.08974	5.8291	5.56161	9.55933	9.68523	9.13064	9.28255	7.98296	6.49267	7.60775	9.87904	11.2705	10.8965		5.69536	9.41444	-0.809744
	ENSG00000162600	OMA1	OMA1 zinc metallopeptidase	3718		266	198	207	152	302	241	262	502	464	529	738	642	784		-	-	-	-	-	-	-	-	-	-	-	-		3.42855	2.43219	2.21286	2.98358	3.37506	3.41552	3.39852	7.41644	7.0482	8.41948	12.1809	11.7225	12.3441		2.32253	3.29317	-0.595203
	ENSG00000171530	TBCA	tubulin folding cofactor A	3136		2703	2466	3040	1831	3054	2603	2737	642	460	640	860	753	896		-	-	-	-	-	-	-	-	-	-	-	-		41.3055	35.9136	38.5292	42.6105	40.4648	43.7369	42.0918	11.245	8.28422	12.0766	16.8289	16.301	16.7257		37.2214	42.226	-0.264034
	ENSG00000105738	SIPA1L3	signal induced proliferation associated 1 like 3	10352		1456	1676	1765	1697	2315	2230	2327	974	561	881	1681	1560	1674		-	-	-	-	-	-	-	-	-	-	-	-		6.74024	7.39422	6.77662	11.9636	9.29204	11.3509	10.841	5.16816	3.06061	5.03606	9.96497	10.2305	9.46639		7.08542	10.8619	-0.698867
	ENSG00000137831	UACA	uveal autoantigen with coiled-coil domains and ankyrin repeats	10996		4181	2987	3614	3134	5749	4831	5139	4156	3664	3880	4986	4101	5277		-	-	-	-	-	-	-	-	-	-	-	-		18.2215	12.4063	13.0631	20.8002	21.7241	23.1501	22.5394	20.7607	18.8187	20.8803	27.8259	25.3193	28.0935		12.7347	22.0534	-0.876259
	ENSG00000138166	DUSP5	dual specificity phosphatase 5	2535		1930	1026	1221	944	1946	1486	1563	317	306	375	579	436	467		-	-	-	-	-	-	-	-	-	-	-	-		36.4852	18.4847	19.1439	27.1768	31.897	30.8881	29.7358	6.86882	6.81731	8.75371	14.0163	11.6763	10.7843		18.8143	29.9244	-0.756056
	ENSG00000114439	BBX	BBX high mobility group box domain containing	11892		566	140	180	527	935	769	827	985	861	762	1148	1042	1176		-	-	-	-	-	-	-	-	-	-	-	-		2.28086	0.53767	0.601603	3.23415	3.26694	3.40738	3.35389	4.5497	4.08901	3.79174	5.92406	5.94852	5.78903		0.569636	3.31559	-2.62122
	ENSG00000132199	ENOSF1	enolase superfamily member 1	11390		2609	1203	1305	1941	3304	2707	3037	934	899	795	1060	1172	1175		-	-	-	-	-	-	-	-	-	-	-	-		10.9771	4.82374	4.55386	12.4367	12.0532	12.5232	12.8594	4.50427	4.45765	4.13031	5.71103	6.98554	6.03904		4.6888	12.4681	-1.4957
	ENSG00000134042	MRO	maestro	5525		146	3	4	207	336	245	293	24	24	27	58	55	69		-	-	-	-	-	-	-	-	-	-	-	-		1.26636	0.0247988	0.0287753	2.73427	2.52692	2.3366	2.55761	0.238605	0.245329	0.289181	0.644211	0.675812	0.731089		0.0267871	2.53885	-6.63897
	ENSG00000135540	NHSL1	NHS like 1	8741		847	365	341	1326	1943	1526	2006	12897	9660	11437	16150	14441	14395		-	-	-	-	-	-	-	-	-	-	-	-		4.64366	1.9071	1.55055	11.071	9.23626	9.19905	11.068	81.0455	62.4145	77.4266	113.382	112.158	96.406		1.72883	10.1436	-2.63913
	ENSG00000124743	KLHL31	kelch like family member 31	5776		192	79	98	107	147	143	152	727	679	589	854	958	878		-	-	-	-	-	-	-	-	-	-	-	-		1.59299	0.624658	0.674359	1.35195	1.05749	1.30454	1.26916	6.91366	6.63915	6.0343	9.07325	11.2599	8.89858		0.649509	1.24578	-1.01351
	ENSG00000050405	LIMA1	LIM domain and actin binding 1	6317		4604	2384	2652	3508	5868	4557	5415	21748	20402	20291	25364	23356	25640		-	-	-	-	-	-	-	-	-	-	-	-		34.9271	17.2361	16.6861	40.5278	38.5979	38.0117	41.3415	189.108	182.403	190.078	246.399	251.006	237.608		16.9611	39.6197	-1.30766
	ENSG00000111701	APOBEC1	apolipoprotein B mRNA editing enzyme catalytic subunit 1	894		35	0	0	29	53	53	33	8406	8106	7231	10104	8951	9808		-	-	-	-	-	-	-	-	-	-	-	-		1.87615	0	0	2.36736	2.46333	3.12383	1.78022	516.479	512.081	478.63	693.567	679.72	642.239		0	2.43369	-8.20099
	ENSG00000167815	PRDX2	peroxiredoxin 2	2034		3581	3464	4018	2426	4605	3526	3975	15867	16212	14299	18173	17243	19307		-	-	-	-	-	-	-	-	-	-	-	-		84.3706	77.7803	78.5148	87.045	94.0726	91.3442	94.2507	428.494	450.148	416	548.287	575.516	555.67		78.1475	91.6781	-0.31556
	ENSG00000167283	ATP5MG	ATP synthase membrane subunit g	2926		2043	1400	1670	1140	2189	1676	1801	2597	1689	2396	3432	2671	3316		-	-	-	-	-	-	-	-	-	-	-	-		33.4605	21.8522	22.6848	28.4338	31.0854	30.1821	29.685	48.7527	32.6006	48.4564	71.9789	61.972	66.3428		22.2685	29.8466	-0.507712
	ENSG00000189325	BNIP5	BCL2 interacting protein 5	3735		204	41	36	181	335	294	301	196	197	175	290	240	297		-	-	-	-	-	-	-	-	-	-	-	-		2.61744	0.501344	0.383093	3.53665	3.72682	4.14769	3.88664	2.88248	2.97883	2.7726	4.76475	4.36231	4.655		0.442218	3.82445	-3.20901
	ENSG00000233927	RPS28	ribosomal protein S28	2119		7120	4871	5804	5209	8493	7267	7429	161	92	179	270	222	261		-	-	-	-	-	-	-	-	-	-	-	-		161.023	104.986	108.865	179.402	166.538	180.707	169.082	4.17346	2.45203	4.99875	7.81925	7.11243	7.21046		106.925	173.932	-0.784715
	ENSG00000099622	CIRBP	cold inducible RNA binding protein	6368		2320	2192	2762	1648	2772	2361	2499	980	883	970	1140	1063	1408		-	-	-	-	-	-	-	-	-	-	-	-		17.4591	15.721	17.239	18.8868	18.0873	19.5363	18.9261	8.45326	7.83118	9.0138	10.9859	11.3325	12.9435		16.48	18.8591	-0.276439
	ENSG00000145675	PIK3R1	phosphoinositide-3-kinase regulatory subunit 1	10731		1812	2032	2092	1451	2433	1816	1988	159	167	151	312	283	282		-	-	-	-	-	-	-	-	-	-	-	-		8.092	8.6482	7.74843	9.86804	9.42077	8.91713	8.93459	0.813876	0.878913	0.832675	1.78421	1.79037	1.53838		8.19832	9.28513	-0.263458
	ENSG00000137757	CASP5	caspase 5	1592		16	1	2	14	23	13	22	668	679	687	2170	2090	1953		-	-	-	-	-	-	-	-	-	-	-	-		0.481631	0.0286879	0.0499321	0.641784	0.600301	0.430279	0.666466	23.0481	24.0878	25.536	83.6467	89.1249	71.8146		0.03931	0.584707	-3.95139
	ENSG00000136521	NDUFB5	NADH:ubiquinone oxidoreductase subunit B5	5871		4459	2285	2665	2422	4367	3298	3600	3401	2852	3245	4084	3532	4183		-	-	-	-	-	-	-	-	-	-	-	-		36.3968	17.7753	18.0417	30.1069	30.9069	29.5998	29.5725	31.8197	27.4351	32.7071	42.688	40.8418	41.7089		17.9085	30.0465	-0.830207
	ENSG00000106258	CYP3A5	cytochrome P450 family 3 subfamily A member 5	9817		485	579	571	392	777	584	615	41787	40366	39252	54235	47409	55978		-	-	-	-	-	-	-	-	-	-	-	-		2.36756	2.69366	2.3118	2.91414	3.28872	3.13461	3.02131	233.81	232.224	236.604	339.026	327.852	333.804		2.50273	3.0897	-0.394588
	ENSG00000108666	C17orf75	chromosome 17 open reading frame 75	5742		379	346	394	285	475	369	431	344	280	301	456	460	537		-	-	-	-	-	-	-	-	-	-	-	-		3.16311	2.75204	2.72725	3.62231	3.43728	3.3862	3.62003	3.29076	2.754	3.102	4.87342	5.43864	5.47475		2.73965	3.51646	-0.442207
	ENSG00000168916	ZNF608	zinc finger protein 608	6922		525	815	991	658	1008	865	1016	81	57	59	205	178	177		-	-	-	-	-	-	-	-	-	-	-	-		3.63468	5.37735	5.69029	6.93742	6.05081	6.58467	7.07881	0.642768	0.465064	0.504382	1.81742	1.74576	1.49691		5.53382	6.66293	-0.347755
	ENSG00000155363	MOV10	Mov10 RISC complex RNA helicase	6509		2602	1119	1362	2386	4102	3317	3527	1116	1437	1042	1347	1565	2026		-	-	-	-	-	-	-	-	-	-	-	-		19.1572	7.8516	8.31678	26.7522	26.1858	26.8523	26.133	9.41783	12.4684	9.47311	12.6995	16.3228	18.2213		8.08419	26.4808	-1.79364
	ENSG00000140876	NUDT7	nudix hydrolase 7	1638		125	71	93	98	157	129	138	396	331	366	465	437	577		-	-	-	-	-	-	-	-	-	-	-	-		3.65708	1.97964	2.25664	4.36632	3.98263	4.14978	4.06316	13.2795	11.4126	13.2223	17.4209	18.1119	20.6213		2.11814	4.14047	-1.0429
	ENSG00000166949	SMAD3	SMAD family member 3	9330		1288	619	671	1193	1852	1595	1744	979	1018	877	1147	1098	1304		-	-	-	-	-	-	-	-	-	-	-	-		6.61564	3.03006	2.85847	9.33174	8.24791	9.00801	9.01495	5.76371	6.1622	5.56233	7.54422	7.98944	8.18181		2.94426	8.90065	-1.67868
	ENSG00000162104	ADCY9	adenylate cyclase 9	10613		545	273	292	442	735	636	628	21	19	29	59	56	57		-	-	-	-	-	-	-	-	-	-	-	-		2.46091	1.17481	1.09355	3.0394	2.87762	3.15768	2.85378	0.108688	0.101108	0.161696	0.341151	0.358217	0.314405		1.13418	2.98212	-1.47854
	ENSG00000158966	CACHD1	cache domain containing 1	7022		487	420	444	791	1410	1011	1136	8	7	2	34	29	21		-	-	-	-	-	-	-	-	-	-	-	-		3.32358	2.73169	2.51313	8.2209	8.34339	7.58647	7.80218	0.0625792	0.0562998	0.0168542	0.297133	0.280371	0.17507		2.62241	7.98824	-1.69244
	ENSG00000182628	SKA2	spindle and kinetochore associated complex subunit 2	3233		1247	1093	1347	781	1478	1183	1255	586	464	518	841	595	782		-	-	-	-	-	-	-	-	-	-	-	-		18.4841	15.4403	16.5598	17.6299	18.9956	19.281	18.7213	9.95619	8.10554	9.48119	15.9633	12.4942	14.1597		16.0001	18.6569	-0.30632
	ENSG00000109107	ALDOC	aldolase, fructose-bisphosphate C	2612		4442	834	1299	5345	8893	7636	7895	11289	12228	10793	13442	11810	15169		-	-	-	-	-	-	-	-	-	-	-	-		81.4973	14.5826	19.7664	149.341	141.468	154.043	145.773	237.401	264.394	244.516	315.808	306.953	339.967		17.1745	147.656	-3.1841
	ENSG00000149782	PLCB3	phospholipase C beta 3	4964		1953	1507	1755	2134	3402	2554	2963	1418	907	1286	1610	1688	1764		-	-	-	-	-	-	-	-	-	-	-	-		18.8542	13.8651	14.052	31.3738	28.4765	27.1106	28.7871	15.6908	10.3192	15.3302	19.9034	23.0854	20.8027		13.9586	28.937	-1.13294
	ENSG00000171862	PTEN	phosphatase and tensin homolog	11069		2657	2092	2349	2375	3852	3107	3529	14814	11056	13053	16066	15153	17812		-	-	-	-	-	-	-	-	-	-	-	-		11.5033	8.63169	8.43465	15.6588	14.4598	14.7905	15.3759	73.5131	56.4104	69.7816	89.0701	92.9364	94.2015		8.53317	15.0713	-0.903399
	ENSG00000101745	ANKRD12	ankyrin repeat domain 12	12248		3986	1398	1607	2763	4753	3987	4411	3772	3270	3476	4269	3835	4550		-	-	-	-	-	-	-	-	-	-	-	-		15.5959	5.21296	5.21487	16.4634	16.1245	17.1526	17.3688	16.9164	15.0783	16.794	21.3891	21.2567	21.747		5.21391	16.7773	-1.76991
	ENSG00000144306	SCRN3	secernin 3	4144		598	331	427	425	779	576	685	286	263	279	374	362	399		-	-	-	-	-	-	-	-	-	-	-	-		6.91543	3.64796	4.09544	7.48468	7.81092	7.32407	7.97203	3.79094	3.58431	3.98404	5.5384	5.93041	5.63646		3.8717	7.64792	-1.06422
	ENSG00000138942	RNF185	ring finger protein 185	3448		1353	615	725	1080	1907	1529	1605	398	419	327	469	477	593		-	-	-	-	-	-	-	-	-	-	-	-		18.8048	8.14611	8.35725	22.8592	22.9809	23.3663	22.4495	6.3404	6.86304	5.61202	8.34715	9.39176	10.0679		8.25168	22.914	-1.55638
	ENSG00000034677	RNF19A	ring finger protein 19A, RBR E3 ubiquitin protein ligase	5852		5696	1580	1892	1781	3106	2536	2810	2684	2510	2282	3043	2783	3153		-	-	-	-	-	-	-	-	-	-	-	-		46.6448	12.3309	12.8502	22.2108	22.0537	22.8347	23.158	25.193	24.2236	23.0755	31.9102	32.2853	31.5408		12.5905	22.5643	-0.924847
	ENSG00000155463	OXA1L	OXA1L mitochondrial inner membrane protein	4498		2942	2793	3297	2065	3404	2832	3115	730	807	659	941	855	987		-	-	-	-	-	-	-	-	-	-	-	-		31.3445	28.3592	29.1335	33.5046	31.4452	33.176	33.3993	8.91465	10.1327	8.66972	12.8382	12.9045	12.8455		28.7463	32.8813	-0.276275
	ENSG00000004455	AK2	adenylate kinase 2	9625		4344	2774	3207	3248	5394	4259	5020	1057	1083	1049	1194	1208	1527		-	-	-	-	-	-	-	-	-	-	-	-		21.6285	13.1628	13.2431	24.6274	23.286	23.3161	25.1537	6.03219	6.35474	6.44932	7.61265	8.52044	9.28735		13.203	24.0958	-0.950866
	ENSG00000005448	WDR54	WD repeat domain 54	2860		258	207	259	264	442	366	427	128	129	89	175	166	211		-	-	-	-	-	-	-	-	-	-	-	-		4.32306	3.30557	3.59937	6.73662	6.42156	6.74318	7.20046	2.45836	2.54738	1.84146	3.75495	3.94038	4.31887		3.45247	6.77545	-1.0534
	ENSG00000205707	ETFRF1	electron transfer flavoprotein regulatory factor 1	2466		190	165	211	148	327	254	280	853	716	879	1205	870	1220		-	-	-	-	-	-	-	-	-	-	-	-		3.69231	3.05586	3.40081	4.37998	5.50984	5.42738	5.476	19.0001	16.398	21.0928	29.9865	23.9509	28.9614		3.22833	5.1983	-0.776659
	ENSG00000115944	COX7A2L	cytochrome c oxidase subunit 7A2 like	5605		5292	2104	2268	3370	5942	4818	5210	3481	3064	3351	4158	3600	4252		-	-	-	-	-	-	-	-	-	-	-	-		45.2462	17.144	16.0827	43.8791	44.0496	45.294	44.8291	34.1138	30.8733	35.3784	45.5241	43.6036	44.409		16.6134	44.513	-1.50716
	ENSG00000089289	IGBP1	immunoglobulin binding protein 1	1864		3823	1660	1856	2584	4218	3402	3799	2702	2680	2494	3093	2751	3426		-	-	-	-	-	-	-	-	-	-	-	-		98.2871	40.6728	39.5753	101.17	94.0254	96.1697	98.2928	79.6234	81.2005	79.1753	101.828	100.194	107.596		40.1241	97.4144	-1.36259
	ENSG00000163257	DCAF16	DDB1 and CUL4 associated factor 16	4816		1295	987	1166	710	1252	978	1181	650	550	539	903	685	919		-	-	-	-	-	-	-	-	-	-	-	-		12.8861	9.35994	9.62287	10.7591	10.802	10.7004	11.8267	7.41358	6.4498	6.62279	11.5062	9.65606	11.1708		9.4914	11.022	-0.299788
	ENSG00000114127	XRN1	5'-3' exoribonuclease 1	11982		1754	1280	1444	1446	2425	2055	2211	1633	1361	1385	1890	1568	1987		-	-	-	-	-	-	-	-	-	-	-	-		7.01517	4.87891	4.78994	8.8073	8.40944	9.03716	8.89934	7.48614	6.41503	6.84005	9.67977	8.88408	9.70783		4.83443	8.78831	-0.94573
	ENSG00000205758	CRYZL1	crystallin zeta like 1	6177		383	336	387	252	498	397	397	843	816	762	1213	944	1061		-	-	-	-	-	-	-	-	-	-	-	-		2.97139	2.4843	2.49015	2.97733	3.34993	3.38659	3.09964	7.49637	7.46075	7.29989	12.0508	10.3751	10.0552		2.48723	3.20337	-0.452733
	ENSG00000185133	INPP5J	inositol polyphosphate-5-phosphatase J	4823		148	23	28	124	178	145	162	68	77	68	105	111	159		-	-	-	-	-	-	-	-	-	-	-	-		1.47056	0.217798	0.230745	1.87633	1.53351	1.58416	1.61993	0.774449	0.901661	0.834316	1.33599	1.56243	1.92989		0.224272	1.65348	-2.95547
	ENSG00000204370	SDHD	succinate dehydrogenase complex subunit D	2790		4935	3036	3661	2098	4166	2937	3306	4471	3991	4331	5276	4459	5743		-	-	-	-	-	-	-	-	-	-	-	-		84.7658	49.6981	52.154	54.8789	62.044	55.4689	57.1475	88.0241	80.7881	91.8593	116.047	108.5	120.5		50.9261	57.3848	-0.256907
	ENSG00000106560	GIMAP2	GTPase, IMAP family member 2	2097		65	0	1	46	79	86	75	96	85	65	163	103	167		-	-	-	-	-	-	-	-	-	-	-	-		1.48543	0	0.0189537	1.6009	1.56536	2.16097	1.72489	2.51463	2.28923	1.83423	4.77003	3.33453	4.66199		0.00947685	1.76303	-7.52644
	ENSG00000162980	ARL5A	ADP ribosylation factor like GTPase 5A	6721		1865	1568	1779	1109	2148	1573	1789	229	215	266	366	267	408		-	-	-	-	-	-	-	-	-	-	-	-		13.2979	10.655	10.5205	12.0421	13.2796	12.3323	12.8373	1.87156	1.80665	2.342	3.34179	2.69695	3.55369		10.5877	12.6228	-0.340094
	ENSG00000164674	SYTL3	synaptotagmin like 3	2896		38	16	39	36	71	53	53	40	46	36	91	87	103		-	-	-	-	-	-	-	-	-	-	-	-		0.628815	0.252327	0.535252	0.90721	1.0187	0.964333	0.882624	0.758687	0.897076	0.735602	1.9283	2.03947	2.08205		0.39379	0.943215	-1.32592
	ENSG00000275410	HNF1B	HNF1 homeobox B	5821		326	222	293	326	517	388	447	241	273	216	357	313	351		-	-	-	-	-	-	-	-	-	-	-	-		2.68385	1.7418	2.00061	4.08718	3.69043	3.51224	3.70347	2.27416	2.64871	2.19581	3.7636	3.65042	3.5299		1.8712	3.74833	-1.07797
	ENSG00000185561	TLCD2	TLC domain containing 2	5884		457	229	271	199	378	275	347	1580	1337	1429	1853	1680	1849		-	-	-	-	-	-	-	-	-	-	-	-		3.72204	1.77748	1.83058	2.46822	2.66934	2.46269	2.84417	14.7498	12.833	14.3714	19.3257	19.3835	18.3958		1.80403	2.6111	-0.62007
	ENSG00000138078	PREPL	prolyl endopeptidase like	8153		1386	1166	1416	1160	1949	1525	1652	1088	881	1012	1209	1213	1348		-	-	-	-	-	-	-	-	-	-	-	-		8.14674	6.53166	6.90301	10.3835	9.93296	9.85603	9.77217	7.33014	6.10279	7.34517	9.1	10.1004	9.6789		6.71733	9.98617	-0.653012
	ENSG00000006555	TTC22	tetratricopeptide repeat domain 22	6111		528	295	346	535	686	602	637	1384	1326	1219	1800	1586	1587		-	-	-	-	-	-	-	-	-	-	-	-		4.14056	2.20471	2.25038	6.38918	4.66441	5.19079	5.02719	12.4401	12.2547	11.804	18.0756	17.6192	15.2026		2.22755	5.31789	-1.33055
	ENSG00000196683	TOMM7	translocase of outer mitochondrial membrane 7	1751		5813	3999	4687	3879	6521	5663	6114	613	524	583	813	682	756		-	-	-	-	-	-	-	-	-	-	-	-		159.093	104.306	106.39	161.673	154.744	170.416	168.398	19.2298	16.9011	19.7025	28.4929	26.442	25.2749		105.348	163.808	-0.720418
	ENSG00000125356	NDUFA1	NADH:ubiquinone oxidoreductase subunit A1	421		2046	1497	1786	1266	2260	1765	2004	4789	3636	4264	5757	4630	5740		-	-	-	-	-	-	-	-	-	-	-	-		232.896	162.399	168.613	219.46	223.054	220.908	229.569	624.833	487.766	599.341	839.163	746.612	798.148		165.506	223.248	-0.515418
	ENSG00000187210	GCNT1	glucosaminyl (N-acetyl) transferase 1	9251		1132	677	908	1046	1732	1434	1550	5165	4776	5161	6090	5341	6484		-	-	-	-	-	-	-	-	-	-	-	-		5.86402	3.34228	3.90112	8.25177	7.77936	8.16789	8.08056	30.6678	29.1572	33.0129	40.3981	39.1949	41.0306		3.6217	8.06989	-1.23497
	ENSG00000162366	PDZK1IP1	PDZK1 interacting protein 1	1430		45	14	15	88	110	74	119	1325	1641	1354	1831	1773	1852		-	-	-	-	-	-	-	-	-	-	-	-		1.50805	0.447131	0.416915	4.49108	3.19625	2.72675	4.01337	50.8957	64.81	56.0301	78.5751	84.1722	75.8156		0.432023	3.60686	-3.1363
	ENSG00000135452	TSPAN31	tetraspanin 31	5251		870	659	824	567	1043	846	939	1034	1104	935	1295	1254	1287		-	-	-	-	-	-	-	-	-	-	-	-		7.9399	5.73173	6.23703	7.88034	8.25328	8.48942	8.62426	10.8163	11.874	10.5368	15.1342	16.2125	14.348		5.98438	8.31183	-0.557879
	ENSG00000135940	COX5B	cytochrome c oxidase subunit 5B	1419		5229	3658	3852	3039	5333	4563	4516	4509	4212	4466	5241	4572	5746		-	-	-	-	-	-	-	-	-	-	-	-		176.593	117.734	107.894	156.298	156.161	169.441	153.486	174.542	167.639	186.241	226.654	218.736	237.048		112.814	158.847	-0.579126
	ENSG00000135899	SP110	SP110 nuclear body protein	6865		26	2	1	9	17	21	17	712	752	720	1039	887	1001		-	-	-	-	-	-	-	-	-	-	-	-		0.181498	0.0133055	0.00578964	0.0956766	0.102895	0.161186	0.119428	5.69693	6.18653	6.20627	9.28768	8.7716	8.53585		0.00954758	0.119796	-3.77262
	ENSG00000138738	PRDM5	PR/SET domain 5	9517		736	75	113	471	862	657	727	19	7	14	45	32	46		-	-	-	-	-	-	-	-	-	-	-	-		3.70609	0.359918	0.471923	3.61181	3.7635	3.6376	3.68411	0.109662	0.0415401	0.0870496	0.290165	0.228268	0.282951		0.41592	3.67425	-3.21692
	ENSG00000166171	DPCD	deleted in primary ciliary dyskinesia homolog (mouse)	1691		259	232	303	217	413	349	339	161	170	144	238	203	251		-	-	-	-	-	-	-	-	-	-	-	-		7.33997	6.26595	7.12183	9.36526	10.1482	10.8751	9.6684	5.22978	5.67773	5.03916	8.63706	8.14982	8.68927		6.69389	10.0142	-0.664526
	ENSG00000117480	FAAH	fatty acid amide hydrolase	2724		294	346	374	298	446	349	419	49	71	54	101	109	130		-	-	-	-	-	-	-	-	-	-	-	-		5.17223	5.80111	5.45704	7.98386	6.80318	6.751	7.41831	0.988075	1.47204	1.17307	2.27534	2.71653	2.79376		5.62908	7.23909	-0.442115
	ENSG00000135837	CEP350	centrosomal protein 350	14261		3142	3487	3766	2438	4051	3059	3606	1358	1139	1142	1731	1324	1609		-	-	-	-	-	-	-	-	-	-	-	-		10.5583	11.1672	10.496	12.4764	11.8031	11.3026	12.1948	5.23059	4.5107	4.73866	7.44868	6.3028	6.6048		10.8316	11.9442	-0.224597
	ENSG00000187699	C2orf88	chromosome 2 open reading frame 88	5997		126	63	66	98	156	134	137	1167	1246	1307	1645	1359	1638		-	-	-	-	-	-	-	-	-	-	-	-		1.00687	0.479787	0.437424	1.1926	1.08087	1.17739	1.10175	10.689	11.7342	12.8968	16.8331	15.3844	15.9894		0.458606	1.13816	-1.39386
	ENSG00000117118	SDHB	succinate dehydrogenase complex iron sulfur subunit B	2462		1666	1442	1564	1244	2171	1588	1891	2062	1988	1997	2331	2106	2695		-	-	-	-	-	-	-	-	-	-	-	-		32.4284	26.7497	25.2488	36.8754	36.6401	33.9869	37.0426	46.0046	45.6035	47.9987	58.1014	58.0719	64.0802		25.9993	36.1362	-0.559474
	ENSG00000145388	METTL14	methyltransferase like 14	6838		736	657	822	558	897	722	760	727	597	726	948	846	900		-	-	-	-	-	-	-	-	-	-	-	-		5.15806	4.38812	4.77788	5.95537	5.45064	5.56362	5.36022	5.83991	4.93077	6.2827	8.50769	8.39918	7.7049		4.583	5.58247	-0.363056
	ENSG00000111669	TPI1	triosephosphate isomerase 1	2700		53316	30199	36894	36016	63192	50988	57127	56681	59550	51988	63967	60633	69543		-	-	-	-	-	-	-	-	-	-	-	-		946.306	510.824	543.106	973.499	972.485	995.071	1020.41	1153.12	1245.63	1139.41	1453.87	1524.55	1507.8		526.965	990.367	-0.993561
	ENSG00000187097	ENTPD5	ectonucleoside triphosphate diphosphohydrolase 5 (inactive)	10379		1244	270	355	1009	1746	1399	1774	3058	3232	2763	3764	3523	3664		-	-	-	-	-	-	-	-	-	-	-	-		5.74385	1.18809	1.35946	7.09479	6.98994	7.10251	8.24321	16.1839	17.5868	15.753	22.2549	23.0437	20.6659		1.27378	7.35761	-2.61031
	ENSG00000131127	ZNF141	zinc finger protein 141	12944		2283	1359	1650	1130	2067	1764	1661	749	652	618	832	841	882		-	-	-	-	-	-	-	-	-	-	-	-		8.45231	4.79505	5.0665	6.37109	6.63524	7.18091	6.1887	3.17844	2.84478	2.82526	3.94446	4.41086	3.9889		4.93078	6.59399	-0.503065
	ENSG00000101335	MYL9	myosin light chain 9	2808		401	704	745	481	913	759	716	221	278	257	421	427	602		-	-	-	-	-	-	-	-	-	-	-	-		6.84361	11.4503	10.5451	12.5012	13.5101	14.2428	12.2974	4.32311	5.59136	5.41595	9.20063	10.3235	12.5503		10.9977	13.1379	-0.34407
	ENSG00000117697	NSL1	NSL1 component of MIS12 kinetochore complex	13867		1515	961	1119	1006	1830	1347	1620	1238	1206	1095	1479	1314	1493		-	-	-	-	-	-	-	-	-	-	-	-		5.23562	3.16507	3.2073	5.29443	5.48344	5.11841	5.63418	4.90387	4.91173	4.67273	6.54513	6.43293	6.30276		3.18619	5.38261	-0.840918
	ENSG00000196689	TRPV1	transient receptor potential cation channel subfamily V member 1	5519		120	48	44	152	176	155	201	127	103	106	167	203	167		-	-	-	-	-	-	-	-	-	-	-	-		1.04198	0.397213	0.316873	2.00996	1.32506	1.47986	1.75644	1.26399	1.05401	1.13654	1.8569	2.49707	1.77137		0.357043	1.64283	-2.28132
	ENSG00000143198	MGST3	microsomal glutathione S-transferase 3	8052		4736	1407	1771	2398	4108	3569	3715	6652	6007	6406	8166	6772	7926		-	-	-	-	-	-	-	-	-	-	-	-		28.1868	7.98055	8.74193	21.7345	21.1988	23.3557	22.2512	45.3784	42.1331	47.0785	62.2355	57.0964	57.624		8.36124	22.135	-1.4867
	ENSG00000106524	ANKMY2	ankyrin repeat and MYND domain containing 2	2851		1030	1128	1265	782	1375	1122	1181	769	697	774	960	927	1091		-	-	-	-	-	-	-	-	-	-	-	-		17.3132	18.0698	17.6354	20.0177	20.0396	20.737	19.978	14.816	13.8072	16.0651	20.6636	22.0739	22.4017		17.8526	20.1931	-0.262104
	ENSG00000100554	ATP6V1D	ATPase H+ transporting V1 subunit D	4247		1306	1120	1336	835	1602	1202	1213	5780	5569	5706	7144	6135	6950		-	-	-	-	-	-	-	-	-	-	-	-		14.7367	12.0442	12.5031	14.3486	15.6735	14.9132	13.7745	74.7561	74.0568	79.5039	103.227	98.0682	95.7979		12.2736	14.6774	-0.342653
	ENSG00000188321	ZNF559	zinc finger protein 559	6783		239	97	118	164	308	242	285	173	160	145	228	226	236		-	-	-	-	-	-	-	-	-	-	-	-		1.68855	0.653119	0.691437	1.76452	1.88675	1.87994	2.02638	1.40096	1.3322	1.26498	2.06274	2.26195	2.03678		0.672278	1.8894	-1.57592
	ENSG00000118961	LDAH	lipid droplet associated hydrolase	4433		1657	985	1189	1103	1808	1406	1520	354	358	351	451	450	484		-	-	-	-	-	-	-	-	-	-	-	-		17.9128	10.148	10.6605	18.1586	16.9467	16.7123	16.5365	4.38638	4.56095	4.68542	6.24326	6.89145	6.39147		10.4042	17.0885	-0.796052
	ENSG00000146648	EGFR	epidermal growth factor receptor	12525		3909	1427	1473	3216	5145	4329	4658	1145	1154	1038	1370	1240	1412		-	-	-	-	-	-	-	-	-	-	-	-		14.9564	5.20342	4.67431	18.7388	17.0684	18.2121	17.9358	5.02145	5.20353	4.90409	6.71236	6.72109	6.59949		4.93886	17.9888	-1.94967
	ENSG00000118181	RPS25	ribosomal protein S25	1477		34501	29057	34107	20903	37820	30254	30976	2369	1690	2106	2810	2518	2666		-	-	-	-	-	-	-	-	-	-	-	-		1119.41	898.489	917.816	1032.84	1063.96	1079.32	1011.45	88.102	64.6213	84.3756	116.75	115.737	105.665		908.152	1046.89	-0.288987
	ENSG00000165272	AQP3	aquaporin 3 (Gill blood group)	2911		1158	762	932	1848	2988	2519	2682	70	65	64	103	97	141		-	-	-	-	-	-	-	-	-	-	-	-		19.0636	11.9552	12.7252	46.3301	42.6504	45.5969	44.4339	1.32086	1.26108	1.301	2.17134	2.26217	2.8355		12.3402	44.7528	-1.93922
	ENSG00000101350	KIF3B	kinesin family member 3B	6116		1730	2156	2606	1553	2653	2028	2370	942	870	783	1448	1393	1525		-	-	-	-	-	-	-	-	-	-	-	-		13.5555	16.0999	16.9356	18.5314	18.0241	17.4723	18.6887	8.46028	8.03381	7.57588	14.5289	15.4625	14.5967		16.5177	18.1791	-0.220499
	ENSG00000169189	NSMCE1	NSE1 homolog, SMC5-SMC6 complex component	3745		507	470	596	385	630	538	570	609	617	659	871	785	863		-	-	-	-	-	-	-	-	-	-	-	-		6.48775	5.73177	6.32538	7.50262	6.98994	7.56973	7.34043	8.93237	9.30472	10.4129	14.2725	14.2303	13.49		6.02858	7.35068	-0.365515
	ENSG00000076067	RBMS2	RNA binding motif single stranded interacting protein 2	8914		864	722	688	538	844	758	731	472	526	399	576	602	648		-	-	-	-	-	-	-	-	-	-	-	-		4.64493	3.69919	3.06767	4.40467	3.93418	4.4807	3.95497	2.90851	3.3326	2.64874	3.96536	4.58479	4.25555		3.38343	4.19363	-0.394172
	ENSG00000142676	RPL11	ribosomal protein L11	2659		31169	22200	25175	19117	33473	29260	29318	2401	2289	2302	2873	2562	2857		-	-	-	-	-	-	-	-	-	-	-	-		561.749	381.309	376.308	524.693	523.071	579.837	531.758	49.5992	48.618	51.2302	66.3055	65.4119	62.8992		378.809	539.84	-0.595535
	ENSG00000165669	FAM204A	family with sequence similarity 204 member A	15023		880	873	922	578	1132	847	896	589	504	553	761	705	813		-	-	-	-	-	-	-	-	-	-	-	-		2.80714	2.65399	2.43931	2.80786	3.13094	2.97082	2.8764	2.15357	1.89471	2.17825	3.10857	3.18587	3.16802		2.54665	2.9465	-0.298919
	ENSG00000089356	FXYD3	FXYD domain containing ion transport regulator 3	3334		393	20	34	190	350	322	345	1042	855	842	1125	1037	1227		-	-	-	-	-	-	-	-	-	-	-	-		5.64891	0.273972	0.405327	4.15903	4.36201	5.08909	4.99059	17.1673	14.4834	14.9446	20.7071	21.1159	21.5443		0.33965	4.65018	-3.84541
	ENSG00000012504	NR1H4	nuclear receptor subfamily 1 group H member 4	3628		34	8	6	18	34	17	23	4312	4230	4088	6443	5494	6345		-	-	-	-	-	-	-	-	-	-	-	-		0.449107	0.100708	0.0657319	0.362084	0.3894	0.246906	0.305745	65.2849	65.848	66.678	108.982	102.806	102.381		0.0832201	0.326034	-2.06747
	ENSG00000136874	STX17	syntaxin 17	8912		1479	1317	1432	1121	1867	1529	1708	1395	1257	1141	1647	1371	1625		-	-	-	-	-	-	-	-	-	-	-	-		7.953	6.74921	6.38646	9.17982	8.7047	9.04028	9.24296	8.59805	7.96581	7.57617	11.341	10.4438	10.6741		6.56784	9.04194	-0.545009
	ENSG00000038210	PI4K2B	phosphatidylinositol 4-kinase type 2 beta	3685		1372	872	1018	592	1068	1015	1084	304	309	290	460	352	440		-	-	-	-	-	-	-	-	-	-	-	-		17.8425	10.8074	10.98	11.7243	12.0425	14.5137	14.187	4.53145	4.73577	4.65693	7.66042	6.48487	6.98986		10.8937	13.1169	-0.353883
	ENSG00000129566	TEP1	telomerase associated protein 1	11400		2597	1615	1649	2492	3965	3220	3597	763	803	631	913	862	969		-	-	-	-	-	-	-	-	-	-	-	-		10.917	6.47009	5.74921	15.9532	14.4518	14.8833	15.2172	3.67638	3.97814	3.27539	4.91471	5.13332	4.97591		6.10965	15.1264	-1.39236
	ENSG00000143412	ANXA9	annexin A9	1594		448	291	303	765	1376	1067	1306	52	47	42	80	71	114		-	-	-	-	-	-	-	-	-	-	-	-		13.4688	8.33772	7.55521	35.0249	35.8686	35.2716	39.5142	1.79191	1.66525	1.55919	3.07988	3.02389	4.18668		7.94646	36.4198	-2.2842
	ENSG00000162999	DUSP19	dual specificity phosphatase 19	5379		300	73	132	272	462	417	475	96	79	92	144	132	149		-	-	-	-	-	-	-	-	-	-	-	-		2.67275	0.619817	0.97536	3.69038	3.56882	4.08493	4.25883	0.980327	0.82946	1.0121	1.64283	1.66597	1.62158		0.797589	3.90074	-2.36051
	ENSG00000145996	CDKAL1	CDK5 regulatory subunit associated protein 1 like 1	4602		971	745	857	669	1198	1019	972	307	264	301	433	334	418		-	-	-	-	-	-	-	-	-	-	-	-		10.1114	7.39353	7.40162	10.6092	10.8167	11.6675	10.1863	3.66432	3.23987	3.87043	5.77396	4.92715	5.3172		7.39758	10.8199	-0.6327
	ENSG00000153904	DDAH1	dimethylarginine dimethylaminohydrolase 1	4587		2265	2140	2559	1520	2850	2126	2583	1705	1482	1546	2221	1689	2007		-	-	-	-	-	-	-	-	-	-	-	-		23.6634	21.3073	22.1735	24.1835	25.8167	24.4222	27.1578	20.4172	18.2469	19.9443	29.7134	24.9975	25.6137		21.7404	25.395	-0.308909
	ENSG00000057935	MTA3	metastasis associated 1 family member 3	10580		1258	1314	1524	1107	1809	1466	1544	586	605	569	686	664	826		-	-	-	-	-	-	-	-	-	-	-	-		5.69814	5.67221	5.72521	7.636	7.10456	7.30126	7.03817	3.04238	3.22953	3.18248	3.97897	4.26067	4.57033		5.69871	7.27	-0.432514
	ENSG00000182185	RAD51B	RAD51 paralog B	7477		320	175	196	226	363	332	350	116	88	102	155	162	162		-	-	-	-	-	-	-	-	-	-	-	-		2.05098	1.06894	1.04189	2.2059	2.01727	2.3397	2.25756	0.852181	0.664699	0.807257	1.27215	1.4709	1.26836		1.05541	2.20511	-1.14547
	ENSG00000130234	ACE2	angiotensin I converting enzyme 2	3926		21	7	5	33	45	37	29	2483	2576	2410	3073	2983	2955		-	-	-	-	-	-	-	-	-	-	-	-		0.256334	0.0814311	0.0506188	0.613434	0.476263	0.496594	0.356243	34.7398	37.0566	36.325	48.0335	51.5821	44.0616		0.066025	0.485633	-2.96682
	ENSG00000103056	SMPD3	sphingomyelin phosphodiesterase 3	6984		829	202	210	761	1145	968	1111	259	233	236	290	308	395		-	-	-	-	-	-	-	-	-	-	-	-		5.68838	1.32096	1.19511	7.95215	6.81217	7.30333	7.67199	2.03703	1.88418	1.99962	2.54816	2.99393	3.3109		1.25803	7.43491	-2.64644
	ENSG00000189195	BTBD8	BTB domain containing 8	6887		401	114	118	293	547	445	473	226	200	214	296	251	332		-	-	-	-	-	-	-	-	-	-	-	-		2.79031	0.755992	0.680996	3.10486	3.30021	3.40471	3.3123	1.80252	1.6401	1.83875	2.63751	2.47423	2.82203		0.718494	3.28052	-2.2803
	ENSG00000109919	MTCH2	mitochondrial carrier 2	2881		2355	2861	3363	1912	3579	2630	3042	2496	2525	2703	3604	3284	3728		-	-	-	-	-	-	-	-	-	-	-	-		39.1729	45.3541	46.3955	48.4338	51.6182	48.1019	50.923	47.5885	49.498	55.519	76.7669	77.3848	75.7506		45.8748	49.7692	-0.202198
	ENSG00000110871	COQ5	coenzyme Q5, methyltransferase	2501		1064	668	802	774	1347	1008	1155	684	690	676	818	772	906		-	-	-	-	-	-	-	-	-	-	-	-		20.3876	12.1985	12.7454	22.5856	22.3789	21.2372	22.2724	15.0225	15.5814	15.9945	20.0711	20.9556	21.2064		12.4719	22.1185	-0.90855
	ENSG00000120509	PDZD11	PDZ domain containing 11	1393		780	452	581	528	956	706	840	1450	1315	1198	1715	1507	1623		-	-	-	-	-	-	-	-	-	-	-	-		26.8338	14.8194	16.5774	27.6622	28.5162	26.7057	29.0822	57.1766	53.3144	50.8914	75.5519	73.4443	68.2057		15.6984	27.9915	-0.916284
	ENSG00000156006	NAT2	N-acetyltransferase 2	1285		97	6	9	52	94	80	91	2181	2323	2164	3010	2468	2667		-	-	-	-	-	-	-	-	-	-	-	-		3.61748	0.213251	0.278376	2.95328	3.03955	3.28047	3.41536	93.2296	102.098	99.6536	143.746	130.388	121.499		0.245813	3.17216	-3.7641
	ENSG00000140153	WDR20	WD repeat domain 20	7328		614	681	694	473	797	654	733	992	1011	1026	1302	1261	1417		-	-	-	-	-	-	-	-	-	-	-	-		4.01533	4.24428	3.76415	4.71064	4.51916	4.70264	4.82411	7.43579	7.79176	8.28516	10.9033	11.6822	11.3198		4.00421	4.68914	-0.313368
	ENSG00000075624	ACTB	actin beta	3413		56145	38991	44746	38464	72078	59218	59555	97480	94215	98281	101800	104322	129252		-	-	-	-	-	-	-	-	-	-	-	-		788.339	521.76	521.087	822.474	877.508	914.254	841.551	1568.85	1559.03	1704.01	1830.39	2075.08	2216.94		521.423	863.947	-0.812831
	ENSG00000118557	PMFBP1	polyamine modulated factor 1 binding protein 1	5591		124	47	41	76	108	83	116	3	5	5	24	25	15		-	-	-	-	-	-	-	-	-	-	-	-		1.06285	0.383929	0.291465	0.992037	0.802636	0.782237	1.00061	0.0294736	0.0505069	0.05292	0.263423	0.303561	0.157056		0.337697	0.894381	-1.49057
	ENSG00000181350	LRRC75A	leucine rich repeat containing 75A	3735		11845	8158	9419	7019	11609	9887	10573	5674	4329	5456	6683	6038	6570		-	-	-	-	-	-	-	-	-	-	-	-		151.979	99.7552	100.232	137.148	129.148	139.484	136.523	83.4449	65.4586	86.4416	109.803	109.748	102.974		99.9936	135.576	-0.522757
	ENSG00000198715	GLMP	glycosylated lysosomal membrane protein	3471		1459	889	1118	1390	2287	1787	2081	388	591	385	666	606	629		-	-	-	-	-	-	-	-	-	-	-	-		20.1437	11.6974	12.8021	29.2256	27.3776	27.1281	28.9145	6.14014	9.61618	6.56365	11.7748	11.8526	10.6084		12.2497	28.1615	-1.28118
	ENSG00000213918	DNASE1	deoxyribonuclease 1	13801		2227	742	877	1940	3407	2930	2963	522	629	514	703	667	736		-	-	-	-	-	-	-	-	-	-	-	-		7.73299	2.45548	2.5257	10.2588	10.2576	11.1868	10.3543	2.0776	2.57401	2.2039	3.12591	3.28104	3.12191		2.49059	10.5144	-2.16107
	ENSG00000184945	AQP12A	aquaporin 12A	1736		27	0	0	15	26	19	14	39	55	35	87	73	84		-	-	-	-	-	-	-	-	-	-	-	-		0.745336	0	0	0.630588	0.622312	0.576705	0.388935	1.234	1.7893	1.19305	3.0754	2.85476	2.83259		0	0.554635	-7.01988
	ENSG00000101346	POFUT1	protein O-fucosyltransferase 1	6417		4941	3969	4635	3867	6760	5244	6022	401	436	376	451	511	610		-	-	-	-	-	-	-	-	-	-	-	-		36.8995	28.2482	28.7085	43.9791	43.7723	43.0606	45.2592	3.43252	3.83729	3.46733	4.31297	5.40611	5.56482		28.4784	44.0178	-0.711731
	ENSG00000173702	MUC13	mucin 13, cell surface associated	3499		5627	1483	1525	1513	2768	2174	2347	27168	28670	24639	32235	29664	31949		-	-	-	-	-	-	-	-	-	-	-	-		77.0674	19.3571	17.3228	31.5572	32.8705	32.739	32.3495	426.496	462.758	416.695	565.348	575.548	534.523		18.3399	32.3791	-0.907071
	ENSG00000144034	TPRKB	TP53RK binding protein	2037		1266	668	742	723	1458	1101	1276	687	537	624	815	666	881		-	-	-	-	-	-	-	-	-	-	-	-		29.7838	14.9771	14.4779	25.9031	29.7407	28.4804	30.2105	18.5254	14.8886	18.1273	24.5527	22.1962	25.3185		14.7275	28.5837	-1.0451
	ENSG00000164258	NDUFS4	NADH:ubiquinone oxidoreductase subunit S4	1174		1718	1283	1549	980	1737	1429	1453	1541	1360	1345	1819	1570	1742		-	-	-	-	-	-	-	-	-	-	-	-		70.1283	49.9115	52.4416	60.9203	61.4775	64.1378	59.6892	72.1001	65.4245	67.7943	95.0817	90.7878	86.8627		51.1766	61.5562	-0.349423
	ENSG00000036672	USP2	ubiquitin specific peptidase 2	4523		64	74	82	75	123	98	111	483	382	405	1014	973	915		-	-	-	-	-	-	-	-	-	-	-	-		0.678096	0.747218	0.720576	1.21015	1.12996	1.14169	1.18357	5.86572	4.76987	5.29868	13.7576	14.6043	11.8426		0.733897	1.16634	-0.750257
	ENSG00000165672	PRDX3	peroxiredoxin 3	3379		4653	5285	6213	3544	6336	4957	5439	9953	9278	9423	11190	9957	11791		-	-	-	-	-	-	-	-	-	-	-	-		65.9907	71.4331	73.0812	76.5437	77.9133	77.3002	77.6299	161.796	155.073	165.021	203.224	200.049	204.275		72.2571	77.3468	-0.181996
	ENSG00000112667	DNPH1	2'-deoxynucleoside 5'-phosphate N-hydrolase 1	1250		790	606	749	779	1161	998	1082	109	112	134	177	134	264		-	-	-	-	-	-	-	-	-	-	-	-		30.2869	22.1414	23.8158	45.4811	38.5928	42.0698	41.7461	4.7898	5.06032	6.34357	8.68952	7.27764	12.3637		22.9786	41.9725	-0.947117
	ENSG00000167554	ZNF610	zinc finger protein 610	3548		69	11	7	73	115	84	77	65	72	54	102	109	111		-	-	-	-	-	-	-	-	-	-	-	-		0.931973	0.141596	0.0784164	1.50156	1.34679	1.24751	1.04666	1.00631	1.14609	0.900636	1.7642	2.08564	1.83144		0.110006	1.28563	-3.64727
	ENSG00000241224	C3orf85	chromosome 3 open reading frame 85	3434		167	11	9	180	312	215	263	2709	2381	2361	3280	2703	3021		-	-	-	-	-	-	-	-	-	-	-	-		2.33053	0.146297	0.104168	3.82539	3.77519	3.29904	3.69363	43.3321	39.1588	40.685	58.6146	53.4369	51.4996		0.125232	3.64831	-4.96207
	ENSG00000095015	MAP3K1	mitogen-activated protein kinase kinase kinase 1	7741		2668	1929	2226	2297	4027	3198	3404	1137	894	1022	1439	1123	1318		-	-	-	-	-	-	-	-	-	-	-	-		16.5168	11.3809	11.4293	21.6555	21.6157	21.7686	21.2076	8.06797	6.52244	7.81255	11.4076	9.84869	9.96717		11.4051	21.5618	-1.00229
	ENSG00000008294	SPAG9	sperm associated antigen 9	11966		7838	7090	7926	5610	9469	7794	8493	1049	1001	977	1354	1081	1267		-	-	-	-	-	-	-	-	-	-	-	-		31.3902	27.0607	26.3268	34.2151	32.8806	34.3211	34.2303	4.81535	4.72449	4.83153	6.94388	6.13299	6.19842		26.6938	33.9118	-0.429233
	ENSG00000111647	UHRF1BP1L	UHRF1 binding protein 1 like	6646		1945	1766	1783	1562	2577	2134	2309	146	140	152	217	185	225		-	-	-	-	-	-	-	-	-	-	-	-		14.0248	12.1359	10.6631	17.1524	16.1116	16.9194	16.7557	1.20668	1.1897	1.35339	2.0037	1.88976	1.98187		11.3995	16.7348	-0.638921
	ENSG00000108187	PBLD	phenazine biosynthesis like protein domain containing	5172		602	275	289	816	1301	1188	1302	6255	5354	5749	7038	5978	7365		-	-	-	-	-	-	-	-	-	-	-	-		5.57797	2.42838	2.22091	11.5142	10.4521	12.1034	12.1409	66.4309	58.4641	65.7768	83.507	78.4681	83.3619		2.32465	11.5527	-2.39837
	ENSG00000254469	AP002495.1	Putative short transient receptor potential channel 2-like protein	3651		217	163	170	162	216	216	205	19	10	20	47	33	49		-	-	-	-	-	-	-	-	-	-	-	-		2.8483	2.039	1.85067	3.23823	2.45825	3.11739	2.70795	0.285853	0.154688	0.324158	0.789984	0.613618	0.785665		1.94484	2.88045	-0.643429
	ENSG00000162769	FLVCR1	feline leukemia virus subgroup C cellular receptor 1	6422		2381	1361	1629	2035	3552	2913	3176	5515	5270	4489	6144	5443	6301		-	-	-	-	-	-	-	-	-	-	-	-		17.7675	9.67899	10.0819	23.1259	22.982	23.9012	23.8511	47.1711	46.3458	41.3636	58.7102	57.5392	57.4371		9.88046	23.465	-1.33087
	ENSG00000099256	PRTFDC1	phosphoribosyl transferase domain containing 1	2324		881	802	925	551	990	818	946	247	189	193	304	256	337		-	-	-	-	-	-	-	-	-	-	-	-		18.1668	15.7609	15.8197	17.3029	17.7004	18.5467	19.6315	5.83797	4.59299	4.91428	8.02731	7.47824	8.48882		15.7903	18.2954	-0.298036
	ENSG00000140465	CYP1A1	cytochrome P450 family 1 subfamily A member 1	3361		8710	3127	3362	5834	9556	10120	10508	1464	1819	1453	1694	1910	2311		-	-	-	-	-	-	-	-	-	-	-	-		124.19	42.4915	39.7577	126.678	118.139	158.658	150.782	23.9262	30.5657	25.5821	30.9298	38.5799	40.2518		41.1246	138.564	-1.83801
	ENSG00000120915	EPHX2	epoxide hydrolase 2	4185		1830	2302	2584	2083	3294	2866	3003	1941	2202	2104	2302	2201	3031		-	-	-	-	-	-	-	-	-	-	-	-		20.9553	25.1219	24.5408	36.3243	32.7049	36.0853	34.6065	25.476	29.7161	29.7502	33.7553	35.7043	42.3979		24.8314	34.9303	-0.574905
	ENSG00000185608	MRPL40	mitochondrial ribosomal protein L40	1965		864	687	857	522	945	720	766	406	336	410	568	497	523		-	-	-	-	-	-	-	-	-	-	-	-		21.0712	15.9675	17.3345	19.3871	19.9827	19.3072	18.8003	11.3492	9.65709	12.347	17.7386	17.1708	15.5809		16.651	19.3693	-0.300537
	ENSG00000166669	ATF7IP2	activating transcription factor 7 interacting protein 2	6391		292	195	224	271	466	391	380	58	50	61	92	114	92		-	-	-	-	-	-	-	-	-	-	-	-		2.18954	1.3935	1.39307	3.0946	3.02971	3.22372	2.86756	0.498494	0.441846	0.564807	0.883388	1.21097	0.842699		1.39328	3.0539	-1.2145
	ENSG00000148357	HMCN2	hemicentin 2	20363		230	72	67	83	116	108	124	11	8	10	24	28	40		-	-	-	-	-	-	-	-	-	-	-	-		0.541283	0.161485	0.130775	0.297468	0.236701	0.279468	0.293683	0.0296724	0.022188	0.0290601	0.0723272	0.0933495	0.114993		0.14613	0.27683	-1.00452
	ENSG00000198964	SGMS1	sphingomyelin synthase 1	6423		1736	1140	1223	1165	2074	1583	1785	159	142	143	220	176	238		-	-	-	-	-	-	-	-	-	-	-	-		12.9524	8.10605	7.568	13.2371	13.417	12.9865	13.4029	1.35975	1.24859	1.31746	2.10192	1.86025	2.16916		7.83702	13.2609	-0.844345
	ENSG00000170075	GPR37L1	G protein-coupled receptor 37 like 1	6529		15	6	11	14	36	24	27	145	147	116	222	189	198		-	-	-	-	-	-	-	-	-	-	-	-		0.110099	0.0419708	0.0669636	0.15649	0.229108	0.193693	0.199441	1.21989	1.27157	1.05136	2.0866	1.96522	1.7753		0.0544672	0.194683	-1.91906
	ENSG00000070019	GUCY2C	guanylate cyclase 2C	4191		3102	1017	1137	1988	3415	2564	3146	3704	3584	3042	4113	3819	4205		-	-	-	-	-	-	-	-	-	-	-	-		35.4701	11.0827	10.7829	34.618	33.8577	32.2367	36.2026	48.5461	48.297	42.9517	60.2245	61.8625	58.7356		10.9328	34.2287	-1.73046
	ENSG00000169599	NFU1	NFU1 iron-sulfur cluster scaffold	2197		949	503	619	703	1253	1038	1100	449	412	496	567	520	648		-	-	-	-	-	-	-	-	-	-	-	-		20.7002	10.4564	11.1983	23.3523	23.6977	24.8953	24.1469	11.2258	10.591	13.3595	15.8375	16.0683	17.2663		10.8273	24.023	-1.2324
	ENSG00000216588	IGSF23	immunoglobulin superfamily member 23	1414		139	52	60	213	365	330	354	148	176	131	226	201	225		-	-	-	-	-	-	-	-	-	-	-	-		4.71089	1.67956	1.68653	10.9935	10.7258	12.2974	12.074	5.74928	7.02964	5.48228	9.80825	9.65034	9.31508		1.68305	11.5227	-2.85918
	ENSG00000232070	TMEM253	transmembrane protein 253	1961		10	9	5	11	23	34	22	176	179	162	289	269	280		-	-	-	-	-	-	-	-	-	-	-	-		0.244377	0.209608	0.101341	0.409373	0.487343	0.913589	0.541058	4.92988	5.1552	4.88851	9.04384	9.31259	8.35861		0.155474	0.587841	-2.03416
	ENSG00000143376	SNX27	sorting nexin 27	16711		1023	1013	1143	934	1481	1219	1432	2722	2775	2318	3023	3326	3152		-	-	-	-	-	-	-	-	-	-	-	-		2.93367	2.76853	2.71854	4.07895	3.68245	3.84371	4.13275	8.94719	9.37843	8.20824	11.1012	13.5119	11.0417		2.74354	3.93447	-0.602097
	ENSG00000143420	ENSA	endosulfine alpha	5493		3302	2635	3017	1955	3735	2912	3243	1473	1466	1407	1687	1529	1838		-	-	-	-	-	-	-	-	-	-	-	-		28.8075	21.9085	21.8302	25.9741	28.2531	27.9339	28.4732	14.7297	15.0728	15.1574	18.8468	18.897	19.588		21.8694	27.6586	-0.424563
	ENSG00000155252	PI4K2A	phosphatidylinositol 4-kinase type 2 alpha	4189		462	539	578	377	700	498	618	285	337	292	463	483	460		-	-	-	-	-	-	-	-	-	-	-	-		5.2853	5.87653	5.48416	6.56803	6.9434	6.26424	7.11503	3.73711	4.54349	4.12488	6.78271	7.82767	6.42837		5.68034	6.72267	-0.330511
	ENSG00000117054	ACADM	acyl-CoA dehydrogenase medium chain	4783		1404	1599	1896	1077	1968	1571	1721	1423	1538	1427	2497	2095	2659		-	-	-	-	-	-	-	-	-	-	-	-		14.0671	15.2683	15.7554	16.4331	17.0966	17.3071	17.3532	16.342	18.1604	17.6548	32.0369	29.7358	32.544		15.5119	17.0475	-0.220774
	ENSG00000198074	AKR1B10	aldo-keto reductase family 1 member B10	1773		123	74	78	68	137	91	104	2256	2403	2456	3070	2654	3283		-	-	-	-	-	-	-	-	-	-	-	-		3.32456	1.90619	1.74855	2.79901	3.21067	2.70447	2.82893	69.8926	76.5446	81.9707	106.258	101.622	108.397		1.82737	2.88577	-0.749581
	ENSG00000185222	TCEAL9	transcription elongation factor A like 9	1974		829	632	816	457	901	813	743	684	571	667	898	725	859		-	-	-	-	-	-	-	-	-	-	-	-		20.1254	14.6222	16.4299	16.8956	18.9654	21.7017	18.1526	19.0331	16.3365	19.9948	27.9165	24.9337	25.4741		15.5261	18.9288	-0.37086
	ENSG00000123992	DNPEP	aspartyl aminopeptidase	4753		1548	1516	1724	1238	2259	1674	1988	1235	1482	1203	1477	1496	1765		-	-	-	-	-	-	-	-	-	-	-	-		15.6078	14.5671	14.4166	19.0089	19.7484	18.5583	20.1719	14.2725	17.6096	14.9774	19.0698	21.3678	21.7385		14.4918	19.3719	-0.503763
	ENSG00000133477	FAM83F	family with sequence similarity 83 member F	16389		1182	1153	1247	831	1269	1153	1277	384	411	364	461	470	554		-	-	-	-	-	-	-	-	-	-	-	-		3.45623	3.21306	3.02417	3.70043	3.21732	3.70703	3.75783	1.287	1.41631	1.31428	1.72616	1.94689	1.97884		3.11862	3.59565	-0.287935
	ENSG00000111775	COX6A1	cytochrome c oxidase subunit 6A1	1339		2426	1839	2088	1406	2550	1947	2190	3546	2800	3419	4138	3606	4171		-	-	-	-	-	-	-	-	-	-	-	-		86.8257	62.7254	61.9787	76.6317	79.1305	76.6187	78.8791	145.465	118.099	151.098	189.645	182.827	182.353		62.3521	77.815	-0.404454
	ENSG00000148444	COMMD3	COMM domain containing 3	2903		234	201	271	177	337	286	311	537	446	497	648	582	641		-	-	-	-	-	-	-	-	-	-	-	-		3.86284	3.16222	3.71035	4.44969	4.82356	5.19121	5.16668	10.1608	8.67676	10.1309	13.6981	13.6104	12.926		3.43628	4.90779	-0.598066
	ENSG00000079950	STX7	syntaxin 7	16387		2156	1392	1582	1338	2481	2082	2209	2911	2726	2578	3139	2734	3613		-	-	-	-	-	-	-	-	-	-	-	-		6.30503	3.87956	3.83707	5.95882	6.29089	6.6947	6.50122	9.75762	9.39499	9.30942	11.755	11.3265	12.9069		3.85831	6.36141	-0.807123
	ENSG00000117153	KLHL12	kelch like family member 12	3508		1309	977	1121	873	1723	1292	1441	331	318	275	394	363	433		-	-	-	-	-	-	-	-	-	-	-	-		17.8821	12.7197	12.701	18.1618	20.4085	19.4067	19.8108	5.18286	5.11962	4.63887	6.89238	7.02494	7.22573		12.7104	19.447	-0.700464
	ENSG00000023228	NDUFS1	NADH:ubiquinone oxidoreductase core subunit S1	12174		6652	5040	5815	3870	6770	5033	5727	3357	2947	3082	3604	3513	3828		-	-	-	-	-	-	-	-	-	-	-	-		26.1853	18.9077	18.9849	23.1997	23.1068	21.7843	22.6878	15.1467	13.6715	14.9809	18.167	19.5903	18.4074		18.9463	22.6946	-0.343787
	ENSG00000176340	COX8A	cytochrome c oxidase subunit 8A	494		2963	1839	2239	1672	3092	2344	2542	2600	2018	2234	2829	2440	3004		-	-	-	-	-	-	-	-	-	-	-	-		287.437	170.019	180.144	247.009	260.074	250.023	248.169	289.1	230.709	267.606	351.43	335.319	355.981		175.081	251.319	-0.605036
	ENSG00000188611	ASAH2	N-acylsphingosine amidohydrolase 2	7276		459	104	148	825	1266	993	1155	495	500	544	703	594	654		-	-	-	-	-	-	-	-	-	-	-	-		3.02314	0.652804	0.808466	8.27495	7.22979	7.19128	7.65575	3.73692	3.88103	4.42431	5.92919	5.54229	5.26185		0.730635	7.58794	-3.44822
	ENSG00000135077	HAVCR2	hepatitis A virus cellular receptor 2	3212		24	3	4	31	28	33	37	27	24	25	50	52	58		-	-	-	-	-	-	-	-	-	-	-	-		0.358075	0.0426568	0.0494968	0.704352	0.362215	0.541362	0.555552	0.461731	0.421993	0.460578	0.955272	1.09907	1.05708		0.0460768	0.54087	-3.61026
	ENSG00000115267	IFIH1	interferon induced with helicase C domain 1	5094		84	11	13	71	118	100	101	90	77	72	147	143	105		-	-	-	-	-	-	-	-	-	-	-	-		0.790239	0.0986225	0.101432	1.01719	0.962515	1.03441	0.956227	0.970476	0.853693	0.836397	1.77089	1.90578	1.20666		0.100027	0.992585	-3.39066
	ENSG00000143353	LYPLAL1	lysophospholipase like 1	2941		461	425	520	315	582	465	505	733	626	707	1186	988	1232		-	-	-	-	-	-	-	-	-	-	-	-		7.5118	6.59988	7.0275	7.81663	8.22266	8.3312	8.28123	13.6902	12.0212	14.2254	24.747	22.8065	24.5227		6.81369	8.16293	-0.345086
	ENSG00000146066	HIGD2A	HIG1 hypoxia inducible domain family member 2A	654		1005	812	923	659	1245	945	1015	1309	1330	1234	1604	1347	1619		-	-	-	-	-	-	-	-	-	-	-	-		73.6421	56.7049	56.094	73.538	79.0999	76.1384	74.8491	109.942	114.853	111.655	150.508	139.825	144.918		56.3995	75.9063	-0.514529
	ENSG00000082212	ME2	malic enzyme 2	15897		667	450	495	425	800	601	636	421	297	394	508	463	514		-	-	-	-	-	-	-	-	-	-	-	-		2.01071	1.29283	1.23761	1.95109	2.09103	1.99209	1.92948	1.45468	1.05514	1.46663	1.96102	1.97725	1.89279		1.26522	1.99092	-0.740578
	ENSG00000185305	ARL15	ADP ribosylation factor like GTPase 15	3800		273	358	324	559	810	770	830	435	394	396	542	469	533		-	-	-	-	-	-	-	-	-	-	-	-		3.44284	4.30271	3.38886	10.7357	8.85698	10.6772	10.534	6.28792	5.85575	6.16667	8.75282	8.37886	8.21102		3.84578	10.201	-1.49361
	ENSG00000138613	APH1B	aph-1 homolog B, gamma-secretase subunit	5443		464	261	278	418	785	603	700	47	53	55	85	88	95		-	-	-	-	-	-	-	-	-	-	-	-		4.08524	2.19	2.03001	5.60456	5.99261	5.83752	6.20238	0.474308	0.54993	0.597948	0.958325	1.09759	1.02174		2.11001	5.90927	-1.57418
	ENSG00000151612	ZNF827	zinc finger protein 827	19123		208	27	20	211	320	260	284	626	603	558	776	683	741		-	-	-	-	-	-	-	-	-	-	-	-		0.521249	0.0644837	0.0415687	0.805249	0.69531	0.716419	0.716243	1.79812	1.78087	1.7267	2.49022	2.42471	2.26838		0.0530262	0.733305	-3.88625
	ENSG00000163121	NEURL3	neuralized E3 ubiquitin protein ligase 3	2494		152	11	25	199	290	246	244	6	17	7	34	28	32		-	-	-	-	-	-	-	-	-	-	-	-		2.92069	0.201437	0.398415	5.82318	4.83154	5.19743	4.71837	0.132147	0.384966	0.166089	0.836594	0.76218	0.751116		0.299926	5.14263	-4.14786
	ENSG00000109180	OCIAD1	OCIA domain containing 1	4714		2289	2019	2279	1354	2450	1824	2057	3367	2963	3276	4093	3417	4143		-	-	-	-	-	-	-	-	-	-	-	-		23.2699	19.5609	19.2153	20.962	21.5954	20.3885	21.0447	39.2333	35.4987	41.1238	53.2825	49.2098	51.4492		19.3881	20.9976	-0.199699
	ENSG00000109475	RPL34	ribosomal protein L34	3393		19222	11467	13744	10780	18884	16335	16889	3436	2880	3128	4233	3388	3828		-	-	-	-	-	-	-	-	-	-	-	-		271.489	154.351	160.998	231.867	231.257	253.679	240.059	55.625	47.9378	54.5534	76.5591	67.7884	66.0452		157.675	239.216	-0.685145
	ENSG00000082146	STRADB	STE20 related adaptor beta	3177		2111	1097	1289	1930	3214	2520	2871	100	85	103	148	132	157		-	-	-	-	-	-	-	-	-	-	-	-		31.8426	15.77	16.1261	44.3347	42.0352	41.7958	43.5827	1.72896	1.51102	1.91849	2.85875	2.82067	2.89292		15.948	42.9371	-1.51075
	ENSG00000137269	LRRC1	leucine rich repeat containing 1	4901		2884	1260	1444	1470	2749	2269	2470	2798	2576	2536	3047	2793	3233		-	-	-	-	-	-	-	-	-	-	-	-		28.2	11.7416	11.7105	21.8895	23.3064	24.3949	24.3058	31.3591	29.6846	30.6199	38.1522	38.6885	38.6166		11.7261	23.4742	-1.087
	ENSG00000160710	ADAR	adenosine deaminase RNA specific	9629		4372	5437	5889	3709	6526	4913	5603	1544	1602	1408	1859	1594	1887		-	-	-	-	-	-	-	-	-	-	-	-		21.7589	25.7882	24.3082	28.1112	28.1611	26.8853	28.0632	8.80779	9.39618	8.65288	11.8476	11.2384	11.4721		25.0482	27.8052	-0.23522
	ENSG00000115255	REEP6	receptor accessory protein 6	2030		1755	1789	1955	2411	3622	3035	3349	351	415	381	438	431	641		-	-	-	-	-	-	-	-	-	-	-	-		41.4304	40.2492	38.2775	86.6772	74.1373	78.7793	79.5642	9.49756	11.5457	11.1063	13.2407	14.4138	18.4848		39.2633	79.7895	-1.10527
	ENSG00000106070	GRB10	growth factor receptor bound protein 10	9795		1533	1441	1494	1352	2307	1709	1891	181	174	154	231	217	249		-	-	-	-	-	-	-	-	-	-	-	-		7.50025	6.71896	6.06232	10.0734	9.7865	9.19364	9.31077	1.01502	1.00326	0.930369	1.44724	1.50401	1.48816		6.39064	9.59108	-0.670078
	ENSG00000214290	COLCA2	colorectal cancer associated 2	2059		414	210	203	274	357	319	308	30	43	27	65	50	85		-	-	-	-	-	-	-	-	-	-	-	-		9.63567	4.65806	3.91861	9.71176	7.20438	8.16364	7.21428	0.800324	1.17946	0.775973	1.93727	1.64858	2.41666		4.28834	8.07351	-0.990561
	ENSG00000147416	ATP6V1B2	ATPase H+ transporting V1 subunit B2	7797		2035	2445	2760	1711	2812	2315	2384	816	897	842	1417	1200	1542		-	-	-	-	-	-	-	-	-	-	-	-		12.5076	14.3217	14.0693	16.015	14.9855	15.6449	14.7461	5.74862	6.49733	6.39033	11.1526	10.4484	11.5774		14.1955	15.3479	-0.194957
	ENSG00000118503	TNFAIP3	TNF alpha induced protein 3	5025		581	624	800	476	857	682	704	132	125	115	238	199	220		-	-	-	-	-	-	-	-	-	-	-	-		5.54087	5.67141	6.32771	6.91313	7.08646	7.15151	6.7567	1.44291	1.40489	1.35426	2.90652	2.68852	2.56295		5.99956	6.97695	-0.299615
	ENSG00000178177	LCORL	ligand dependent nuclear receptor corepressor like	14858		553	524	590	413	636	519	585	697	598	686	873	695	1054		-	-	-	-	-	-	-	-	-	-	-	-		1.78362	1.6107	1.57828	2.02859	1.77861	1.84059	1.89886	2.57676	2.27306	2.73214	3.60567	3.17556	4.15273		1.59449	1.88666	-0.322207
	ENSG00000150316	CWC15	CWC15 spliceosome associated protein homolog	2734		2425	2201	2543	1572	2870	2288	2538	1669	1414	1602	1943	1662	1991		-	-	-	-	-	-	-	-	-	-	-	-		42.5061	36.7675	36.9692	41.9622	43.6182	44.0968	44.7704	33.532	29.2093	34.6739	43.6121	41.2694	42.6311		36.8684	43.6119	-0.327309
	ENSG00000163694	RBM47	RNA binding motif protein 47	8544		5112	2419	2798	3542	5816	4498	5201	5194	4038	4925	5955	4837	6422		-	-	-	-	-	-	-	-	-	-	-	-		28.6726	12.9306	13.016	30.2546	28.2844	27.7401	29.3578	33.3919	26.6916	34.1102	42.7713	38.4336	44.001		12.9733	28.9092	-1.23841
	ENSG00000112494	UNC93A	unc-93 homolog A	2694		625	342	396	470	864	718	717	426	462	357	484	504	585		-	-	-	-	-	-	-	-	-	-	-	-		11.1178	5.7979	5.84238	12.7322	13.326	14.0435	12.8357	8.68586	9.68532	7.84169	11.025	12.7007	12.7119		5.82014	13.2344	-1.27001
	ENSG00000167080	B4GALNT2	beta-1,4-N-acetyl-galactosaminyltransferase 2	8961		1708	425	461	1037	1593	1271	1493	76	80	95	121	130	140		-	-	-	-	-	-	-	-	-	-	-	-		9.13418	2.16608	2.04473	8.44552	7.38659	7.47375	8.03529	0.465863	0.504201	0.627345	0.828631	0.984879	0.914587		2.10541	7.83529	-1.97781
	ENSG00000152234	ATP5F1A	ATP synthase F1 subunit alpha	10908		16418	13607	16160	10778	19549	15109	16454	7753	8056	7373	9045	8217	9132		-	-	-	-	-	-	-	-	-	-	-	-		72.1295	56.9718	58.8828	72.1102	74.467	72.9861	72.7486	39.0414	41.7104	39.998	50.8857	51.1404	49.0088		57.9273	73.078	-0.418844
	ENSG00000123080	CDKN2C	cyclin dependent kinase inhibitor 2C	3018		73	17	20	65	86	74	100	45	22	33	75	48	81		-	-	-	-	-	-	-	-	-	-	-	-		1.15916	0.25726	0.263392	1.5718	1.18403	1.292	1.59801	0.81902	0.411693	0.647044	1.52502	1.07974	1.57116		0.260326	1.41146	-2.51347
	ENSG00000183826	BTBD9	BTB domain containing 9	9537		328	224	256	288	474	449	450	679	487	630	786	746	783		-	-	-	-	-	-	-	-	-	-	-	-		1.64816	1.0727	1.06689	2.20386	2.06515	2.48076	2.27562	3.91074	2.88394	3.90902	5.05758	5.31035	4.80622		1.0698	2.25635	-1.15964
	ENSG00000006659	LGALS14	galectin 14	904		64	14	30	63	101	80	102	17	15	15	43	36	36		-	-	-	-	-	-	-	-	-	-	-	-		3.39273	0.707297	1.319	5.086	4.64234	4.66306	5.44164	1.03296	0.937114	0.981888	2.91899	2.70352	2.33124		1.01315	4.95826	-2.35092
	ENSG00000014641	MDH1	malate dehydrogenase 1	4990		5430	4482	5286	2907	5601	4433	4463	7201	6639	6644	10709	9481	10337		-	-	-	-	-	-	-	-	-	-	-	-		52.1479	41.0217	42.1036	42.5156	46.639	46.8109	43.1345	79.2672	75.1401	78.7895	131.698	128.988	121.268		41.5626	44.775	-0.192128
	ENSG00000145725	PPIP5K2	diphosphoinositol pentakisphosphate kinase 2	17270		2365	2044	2338	1641	2940	2551	2687	416	340	316	480	383	524		-	-	-	-	-	-	-	-	-	-	-	-		6.56261	5.40544	5.38077	6.93458	7.07358	7.78337	7.50367	1.32313	1.11188	1.08276	1.70562	1.50557	1.7762		5.39311	7.3238	-0.526495
	ENSG00000128383	APOBEC3A	apolipoprotein B mRNA editing enzyme catalytic subunit 3A	2359		9	3	4	10	16	15	18	22	18	19	68	53	46		-	-	-	-	-	-	-	-	-	-	-	-		0.182832	0.0580812	0.0673945	0.309368	0.281823	0.335053	0.367996	0.512266	0.430938	0.476612	1.76894	1.52526	1.14152		0.0627379	0.32356	-2.44413
	ENSG00000186470	BTN3A2	butyrophilin subfamily 3 member A2	7042		627	39	57	429	732	557	653	346	363	343	412	412	496		-	-	-	-	-	-	-	-	-	-	-	-		4.26687	0.252936	0.321715	4.44596	4.31916	4.16782	4.47214	2.69886	2.91126	2.88229	3.59032	3.97189	4.12324		0.287326	4.35127	-3.99265
	ENSG00000140386	SCAPER	S-phase cyclin A associated protein in the ER	11610		802	695	780	588	946	767	894	798	777	734	1090	887	903		-	-	-	-	-	-	-	-	-	-	-	-		3.3104	2.73398	2.67027	3.69614	3.38566	3.48107	3.71367	3.77548	3.77971	3.74113	5.76138	5.18665	4.55312		2.70212	3.56914	-0.483373
	ENSG00000050393	MCUR1	mitochondrial calcium uniporter regulator 1	6057		1258	1180	1310	935	1517	1202	1390	562	472	502	683	585	648		-	-	-	-	-	-	-	-	-	-	-	-		9.95316	8.89748	8.59619	11.2657	10.4067	10.4567	11.0677	5.09659	4.40103	4.90439	6.91983	6.55683	6.26283		8.74684	10.7992	-0.386322
	ENSG00000100412	ACO2	aconitase 2	4049		4002	2753	3158	2363	4256	3094	3502	4101	5168	3805	4228	5698	7168		-	-	-	-	-	-	-	-	-	-	-	-		47.3661	31.0528	30.9997	42.5912	43.6755	40.2645	41.7125	55.6344	72.0849	55.6091	64.0796	95.5368	103.634		31.0262	42.0609	-0.522809
	ENSG00000146476	ARMT1	acidic residue methyltransferase 1	2819		1678	1579	2042	1303	2459	2011	2198	2515	2369	2385	2790	2440	3066		-	-	-	-	-	-	-	-	-	-	-	-		28.5256	25.5817	28.7908	33.7329	36.245	37.5895	37.6037	49.0054	47.4613	50.0648	60.7353	58.7612	63.6694		27.1862	36.2928	-0.500461
	ENSG00000145241	CENPC	centromere protein C	8496		657	552	646	473	851	719	771	527	443	466	652	504	648		-	-	-	-	-	-	-	-	-	-	-	-		3.70586	2.96734	3.02211	4.06303	4.16198	4.45927	4.37661	3.4072	2.94482	3.24572	4.7094	4.02728	4.46492		2.99472	4.26522	-0.595069
	ENSG00000119977	TCTN3	tectonic family member 3	3223		3007	1918	2279	1830	3118	2386	2644	6624	7772	6381	7484	7844	8894		-	-	-	-	-	-	-	-	-	-	-	-		44.7107	27.1788	28.1045	41.4376	40.1976	39.0085	39.5639	112.891	136.189	117.157	142.497	165.224	161.544		27.6417	40.0519	-0.617051
	ENSG00000198924	DCLRE1A	DNA cross-link repair 1A	4582		1491	729	807	590	1103	870	951	105	78	61	114	176	122		-	-	-	-	-	-	-	-	-	-	-	-		15.5941	7.26633	7.00021	9.39725	10.0024	10.0049	10.0098	1.25874	0.961411	0.787796	1.5268	2.60767	1.55868		7.13327	9.85359	-0.552981
	ENSG00000084676	NCOA1	nuclear receptor coactivator 1	8633		889	969	1013	966	1685	1249	1457	651	743	655	866	787	843		-	-	-	-	-	-	-	-	-	-	-	-		4.9349	5.12631	4.6638	8.16619	8.11003	7.62343	8.13947	4.1421	4.86068	4.48971	6.15586	6.18883	5.71636		4.89505	8.00978	-0.79582
	ENSG00000159128	IFNGR2	interferon gamma receptor 2	2960		633	678	828	607	913	728	844	3559	2502	3138	4029	3453	3943		-	-	-	-	-	-	-	-	-	-	-	-		10.2483	10.4612	11.1181	14.9658	12.8163	12.9595	13.7515	66.0446	47.7381	62.7336	83.5291	79.1955	77.9809		10.7896	13.6233	-0.414024
	ENSG00000103319	EEF2K	eukaryotic elongation factor 2 kinase	8030		1641	1073	1197	956	1426	1182	1443	1068	1117	904	1259	1118	1298		-	-	-	-	-	-	-	-	-	-	-	-		9.79334	6.10276	5.92476	8.68853	7.37885	7.75625	8.66661	7.30561	7.85611	6.6618	9.6215	9.45196	9.46265		6.01376	8.12256	-0.514793
	ENSG00000111801	BTN3A3	butyrophilin subfamily 3 member A3	5658		21	4	9	23	24	33	26	184	194	158	222	224	281		-	-	-	-	-	-	-	-	-	-	-	-		0.177867	0.0322879	0.0632226	0.296667	0.176251	0.307327	0.22162	1.78631	1.93646	1.65247	2.40781	2.6877	2.90735		0.0477552	0.250466	-2.43528
	ENSG00000119632	IFI27L2	interferon alpha inducible protein 27 like 2	1602		105	16	26	112	187	172	159	298	271	307	368	318	451		-	-	-	-	-	-	-	-	-	-	-	-		3.14098	0.456142	0.645065	5.10222	4.85024	5.65738	4.78666	10.2177	9.55381	11.34	14.0967	13.476	16.4804		0.550603	5.09913	-3.27896
	ENSG00000073331	ALPK1	alpha kinase 1	12326		252	23	32	218	361	319	347	445	411	422	503	520	557		-	-	-	-	-	-	-	-	-	-	-	-		0.979752	0.0852213	0.103186	1.29074	1.21694	1.3637	1.35771	1.98307	1.88317	2.02595	2.50425	2.86403	2.64537		0.0942036	1.30727	-3.86891
	ENSG00000110090	CPT1A	carnitine palmitoyltransferase 1A	6571		639	195	248	311	476	372	432	3866	3037	3141	3745	3988	4232		-	-	-	-	-	-	-	-	-	-	-	-		4.66023	1.35533	1.50007	3.45408	3.00995	2.98305	3.17067	32.317	26.1026	28.2863	34.9746	41.2021	37.7023		1.4277	3.15444	-1.2194
	ENSG00000179218	CALR	calreticulin	2714		11318	16126	19371	10639	18945	14631	17188	19354	15015	17313	21877	21504	22965		-	-	-	-	-	-	-	-	-	-	-	-		199.847	271.368	283.684	286.085	290.048	284.062	305.432	391.708	312.453	377.487	494.664	537.905	495.348		277.526	291.407	-0.15386
	ENSG00000213741	RPS29	ribosomal protein S29	9845		19748	12890	15795	10962	20092	17993	18246	2402	1633	2094	2955	2199	2684		-	-	-	-	-	-	-	-	-	-	-	-		96.127	59.797	63.7671	81.2602	84.7992	96.3025	89.382	13.4017	9.36786	12.5864	18.4193	15.1637	15.9595		61.782	87.936	-0.593211
	ENSG00000110768	GTF2H1	general transcription factor IIH subunit 1	6940		1713	1304	1420	1423	2608	1992	2048	805	793	891	1035	825	1193		-	-	-	-	-	-	-	-	-	-	-	-		11.8287	8.58145	8.13245	14.9641	15.6147	15.1244	14.2321	6.37144	6.45332	7.59726	9.15194	8.07031	10.0632		8.35695	14.9838	-0.927628
	ENSG00000066557	LRRC40	leucine rich repeat containing 40	2843		814	716	814	547	1088	913	947	431	383	463	573	495	550		-	-	-	-	-	-	-	-	-	-	-	-		13.721	11.5021	11.3799	14.0415	15.9014	16.9217	16.0647	8.32725	7.60837	9.63703	12.3683	11.8202	11.325		11.441	15.7323	-0.547592
	ENSG00000001561	ENPP4	ectonucleotide pyrophosphatase/phosphodiesterase 4	4644		195	61	85	97	242	213	175	1507	1286	1404	1516	1521	1906		-	-	-	-	-	-	-	-	-	-	-	-		2.01224	0.599902	0.727477	1.52435	2.16525	2.41678	1.81737	17.8247	15.6393	17.8901	20.0327	22.2348	24.0261		0.663689	1.98094	-1.66527
	ENSG00000165171	METTL27	methyltransferase like 27	1450		138	31	39	121	186	206	194	43	44	32	54	68	100		-	-	-	-	-	-	-	-	-	-	-	-		4.56088	0.976419	1.06903	6.09006	5.33003	7.48598	6.45256	1.62893	1.71378	1.30593	2.28538	3.18373	4.03725		1.02272	6.33966	-2.71065
	ENSG00000205544	TMEM256	transmembrane protein 256	667		394	130	161	221	377	307	315	678	525	699	798	703	899		-	-	-	-	-	-	-	-	-	-	-	-		28.3079	8.90143	9.59384	24.1808	23.4855	24.2528	22.7763	55.8348	44.4532	62.0141	73.4192	71.5526	78.9019		9.24764	23.6738	-1.43589
	ENSG00000169116	PARM1	prostate androgen-regulated mucin-like protein 1	5034		485	170	196	229	424	326	360	1983	1751	1779	2069	1967	2292		-	-	-	-	-	-	-	-	-	-	-	-		4.61707	1.54233	1.54752	3.31991	3.49975	3.41235	3.44896	21.6377	19.6446	20.9123	25.222	26.5269	26.6535		1.54492	3.42024	-1.23196
	ENSG00000125611	CHCHD5	coiled-coil-helix-coiled-coil-helix domain containing 5	3759		266	230	243	210	308	249	255	277	263	303	354	355	386		-	-	-	-	-	-	-	-	-	-	-	-		3.39115	2.79446	2.56937	4.0771	3.40457	3.49041	3.27165	4.0477	3.95142	4.7699	5.77914	6.41138	6.0113		2.68191	3.56093	-0.486309
	ENSG00000153303	FRMD1	FERM domain containing 1	8801		9	1	7	28	31	33	30	65	72	43	86	101	112		-	-	-	-	-	-	-	-	-	-	-	-		0.0490059	0.00518932	0.0316125	0.232183	0.146357	0.197575	0.164395	0.405679	0.46203	0.289118	0.599651	0.779086	0.744971		0.0184009	0.185127	-3.33999
	ENSG00000133742	CA1	carbonic anhydrase 1	4068		25	18	23	30	35	53	32	60	40	56	296	222	236		-	-	-	-	-	-	-	-	-	-	-	-		0.294508	0.202085	0.224719	0.538201	0.357496	0.686506	0.379374	0.810161	0.555327	0.814603	4.46522	3.70483	3.39613		0.213402	0.490394	-1.26916
	ENSG00000197448	GSTK1	glutathione S-transferase kappa 1	4214		2730	1850	1985	2134	3850	3125	3467	4303	4500	3952	4797	4588	5062		-	-	-	-	-	-	-	-	-	-	-	-		31.046	20.0502	18.7223	36.9576	37.9621	39.0756	39.6787	56.089	60.3098	55.496	69.8566	73.9137	70.3204		19.3863	38.4185	-1.0728
	ENSG00000275066	SYNRG	synergin gamma	14243		878	1080	1190	791	1239	1000	1104	615	612	542	740	745	765		-	-	-	-	-	-	-	-	-	-	-	-		2.95414	3.4631	3.32076	4.05302	3.61455	3.69954	3.73823	2.37178	2.42672	2.25184	3.18833	3.551	3.14422		3.39193	3.77634	-0.235675
	ENSG00000137996	RTCA	RNA 3'-terminal phosphate cyclase	3037		1172	646	794	805	1507	1178	1351	618	584	549	778	551	868		-	-	-	-	-	-	-	-	-	-	-	-		18.4936	9.71472	10.3913	19.3444	20.6183	20.4386	21.454	11.1775	10.8602	10.6971	15.7205	12.3169	16.7312		10.053	20.4638	-1.10971
	ENSG00000119397	CNTRL	centriolin	9417		501	355	376	499	739	673	677	158	170	127	196	191	241		-	-	-	-	-	-	-	-	-	-	-	-		2.54955	1.7217	1.58697	3.86716	3.26074	3.76576	3.46716	0.921607	1.01954	0.79805	1.27725	1.37695	1.49816		1.65433	3.5902	-1.19883
	ENSG00000173915	ATP5MD	ATP synthase membrane subunit DAPIT	924		4236	2272	2541	1749	3420	2452	2735	3474	2475	3212	4310	3338	3854		-	-	-	-	-	-	-	-	-	-	-	-		219.696	112.3	109.301	138.141	153.794	139.829	142.752	206.518	151.277	205.704	286.245	245.251	244.17		110.801	143.629	-0.460419
	ENSG00000168894	RNF181	ring finger protein 181	1315		2131	1181	1467	1499	2716	2275	2219	1477	1278	1334	1756	1542	1592		-	-	-	-	-	-	-	-	-	-	-	-		77.6597	41.0173	44.3401	83.1917	85.82	91.1602	81.3823	61.6958	54.8877	60.0301	81.9466	79.6076	70.8714		42.6787	85.3885	-1.0834
	ENSG00000062282	DGAT2	diacylglycerol O-acyltransferase 2	7904		1472	1144	1273	2870	4693	3624	4075	57	43	45	95	61	96		-	-	-	-	-	-	-	-	-	-	-	-		8.92481	6.61031	6.40138	26.4996	24.6711	24.1597	24.8645	0.396122	0.30725	0.336903	0.73758	0.523937	0.711013		6.50585	25.0487	-2.02773
	ENSG00000168778	TCTN2	tectonic family member 2	5102		262	197	265	218	360	328	369	59	47	66	86	121	88		-	-	-	-	-	-	-	-	-	-	-	-		2.46093	1.76347	2.06442	3.11831	2.93188	3.38753	3.48806	0.635203	0.520268	0.765495	1.0344	1.61006	1.00971		1.91394	3.23145	-0.83534
	ENSG00000148803	FUOM	fucose mutarotase	1270		1126	1140	1182	914	1562	1276	1378	232	264	269	294	302	413		-	-	-	-	-	-	-	-	-	-	-	-		42.4886	40.9962	36.9919	52.5226	51.1048	52.9415	52.3292	10.0343	11.7401	12.5339	14.2061	16.1435	19.0371		38.994	52.2245	-0.5068
	ENSG00000169894	MUC3A	mucin 3A, cell surface associated	11396		167	189	161	201	194	211	223	5356	6045	4340	5753	6821	6888		-	-	-	-	-	-	-	-	-	-	-	-		0.702267	0.757446	0.561521	1.2872	0.707349	0.975618	0.943737	25.816	29.9581	22.536	30.9795	40.6342	35.383		0.659484	0.978477	-0.645024
	ENSG00000162545	CAMK2N1	calcium/calmodulin dependent protein kinase II inhibitor 1	2605		483	487	503	359	551	473	531	3989	2950	3848	5227	4630	5591		-	-	-	-	-	-	-	-	-	-	-	-		8.88541	8.53815	7.67455	10.0575	8.78877	9.5676	9.83072	84.1119	63.9564	87.4111	123.134	120.662	125.642		8.10635	9.56115	-0.320277
	ENSG00000109654	TRIM2	tripartite motif containing 2	9425		3045	1841	2147	2204	4004	3153	3504	2614	2348	2366	2757	2439	3144		-	-	-	-	-	-	-	-	-	-	-	-		15.4826	8.92103	9.05406	17.0661	17.6521	17.6276	17.93	15.2344	14.0698	14.855	17.951	17.5682	19.5279		8.98754	17.569	-1.05132
	ENSG00000173744	AGFG1	ArfGAP with FG repeats 1	9321		1670	1774	1971	1571	2685	2138	2527	458	406	432	542	463	586		-	-	-	-	-	-	-	-	-	-	-	-		8.58602	8.69228	8.40459	12.3004	11.9692	12.0863	13.075	2.69901	2.45999	2.74259	3.56836	3.37221	3.68035		8.54843	12.3577	-0.615985
	ENSG00000138674	SEC31A	SEC31 homolog A, COPII coat complex component	9297		4373	3664	4230	3658	6155	5112	5386	5374	5582	4917	5799	5757	6332		-	-	-	-	-	-	-	-	-	-	-	-		22.5411	17.9993	18.0838	28.7147	27.5087	28.9733	27.9397	31.7509	33.9091	31.2965	38.2774	42.0387	39.8705		18.0415	28.2841	-0.731881
	ENSG00000007944	MYLIP	myosin regulatory light chain interacting protein	3072		419	688	802	549	907	650	768	107	103	89	155	116	172		-	-	-	-	-	-	-	-	-	-	-	-		6.53628	10.2284	10.3764	13.0423	12.2679	11.1492	12.057	1.91321	1.89359	1.71438	3.0963	2.5635	3.27764		10.3024	12.1291	-0.315932
	ENSG00000104093	DMXL2	Dmx like 2	13807		628	340	344	512	905	725	794	179	157	185	268	225	225		-	-	-	-	-	-	-	-	-	-	-	-		2.17971	1.12466	0.990265	2.70629	2.72354	2.76687	2.77344	0.712123	0.6422	0.792887	1.19115	1.10632	0.953974		1.05746	2.74254	-1.46255
	ENSG00000144036	EXOC6B	exocyst complex component 6B	10197		831	883	965	657	1232	1011	1086	753	710	750	915	849	888		-	-	-	-	-	-	-	-	-	-	-	-		3.90541	3.95486	3.76138	4.70215	5.02022	5.2243	5.13636	4.05624	3.93238	4.35239	5.50657	5.65238	5.09793		3.85812	5.02076	-0.467404
	ENSG00000114019	AMOTL2	angiomotin like 2	5984		4662	1187	1393	5191	8549	7043	7567	138	107	155	214	170	196		-	-	-	-	-	-	-	-	-	-	-	-		37.3352	9.05944	9.25235	63.3087	59.362	62.0177	60.986	1.26674	1.00986	1.53278	2.1946	1.92865	1.91742		9.1559	61.4186	-2.82826
	ENSG00000174607	UGT8	UDP glycosyltransferase 8	4385		1218	988	1106	1145	2021	1642	1829	1228	1152	1044	1433	1274	1344		-	-	-	-	-	-	-	-	-	-	-	-		13.3112	10.2903	10.0249	19.0564	19.1505	19.7312	20.116	15.3826	14.8372	14.0887	20.0544	19.724	17.9425		10.1576	19.5135	-1.02683
	ENSG00000158022	TRIM63	tripartite motif containing 63	2573		1	0	0	5	7	4	14	7	6	3	21	26	16		-	-	-	-	-	-	-	-	-	-	-	-		0.0186251	0	0	0.141819	0.113043	0.0819162	0.262414	0.149437	0.131699	0.0689955	0.500855	0.686008	0.364027		0	0.149798	-5.70577
	ENSG00000196502	SULT1A1	sulfotransferase family 1A member 1	8909		119	166	154	134	220	154	201	1452	1557	1307	2313	2114	2487		-	-	-	-	-	-	-	-	-	-	-	-		0.640112	0.850984	0.687043	1.09769	1.02607	0.910839	1.08809	8.95238	9.87028	8.68132	15.9323	16.1091	16.3418		0.769014	1.03067	-0.508746
	ENSG00000137770	CTDSPL2	CTD small phosphatase like 2	9277		1709	1470	1797	999	1867	1409	1606	1901	1649	1690	2069	1932	2287		-	-	-	-	-	-	-	-	-	-	-	-		8.82821	7.23689	7.69898	7.8589	8.36221	8.003	8.34904	11.2558	10.0388	10.78	13.6863	14.1382	14.4315		7.46794	8.14329	-0.209262
	ENSG00000069535	MAOB	monoamine oxidase B	2895		50	6	17	55	83	52	92	314	289	331	440	339	420		-	-	-	-	-	-	-	-	-	-	-	-		0.827674	0.0946553	0.233396	1.38649	1.19128	0.946465	1.53263	5.95775	5.63792	6.76579	9.32688	7.94963	8.49286		0.164026	1.26422	-2.9937
	ENSG00000133321	PLAAT4	phospholipase A and acyltransferase 4	1300		69	30	28	29	59	55	43	864	878	839	2697	2475	2648		-	-	-	-	-	-	-	-	-	-	-	-		2.54357	1.05395	0.856066	1.62802	1.88579	2.2293	1.59523	36.5066	38.1435	38.1907	127.312	129.249	119.242		0.955008	1.83458	-1.03642
	ENSG00000138190	EXOC6	exocyst complex component 6	6487		904	567	705	636	1168	967	1012	228	216	266	360	266	327		-	-	-	-	-	-	-	-	-	-	-	-		6.67825	3.99192	4.31954	7.15512	7.48141	7.85475	7.52376	1.9306	1.88053	2.42648	3.40558	2.78377	2.95092		4.15573	7.50376	-0.935986
	ENSG00000074800	ENO1	enolase 1	5216		58601	39003	50672	35520	61177	49335	55069	35534	37854	32747	36855	37302	44541		-	-	-	-	-	-	-	-	-	-	-	-		538.4	341.51	386.121	496.98	487.343	498.388	509.176	374.203	409.868	371.512	433.602	485.501	499.892		363.815	497.972	-0.53547
	ENSG00000111906	HDDC2	HD domain containing 2	5888		1026	770	857	696	1232	950	1006	333	317	326	437	365	422		-	-	-	-	-	-	-	-	-	-	-	-		8.3506	5.97263	5.78503	8.62671	8.69415	8.50169	8.24002	3.10654	3.04061	3.27634	4.55456	4.20844	4.19564		5.87883	8.51565	-0.618697
	ENSG00000166762	CATSPER2	cation channel sperm associated 2	8093		59	44	45	42	71	68	74	40	28	27	61	61	67		-	-	-	-	-	-	-	-	-	-	-	-		0.349366	0.248305	0.221002	0.378742	0.36453	0.44274	0.440982	0.271489	0.195397	0.197421	0.462544	0.511701	0.484639		0.234653	0.406749	-0.881704
	ENSG00000138835	RGS3	regulator of G protein signaling 3	13793		710	482	543	654	1023	838	948	46	39	29	53	64	94		-	-	-	-	-	-	-	-	-	-	-	-		2.46682	1.59599	1.56471	3.46037	3.08178	3.20136	3.31473	0.183189	0.159689	0.124417	0.235803	0.315005	0.398954		1.58035	3.26456	-1.1274
	ENSG00000073605	GSDMB	gasdermin B	5905		272	295	315	245	418	299	287	1397	1531	1319	1884	2058	2113		-	-	-	-	-	-	-	-	-	-	-	-		2.20743	2.28163	2.12023	3.02796	2.94131	2.66809	2.34401	12.995	14.6428	13.2179	19.5791	23.6604	20.9475		2.20093	2.74534	-0.400426
	ENSG00000085760	MTIF2	mitochondrial translational initiation factor 2	3374		2155	1289	1610	1313	2456	1877	2049	634	592	645	725	673	830		-	-	-	-	-	-	-	-	-	-	-	-		30.6084	17.4482	18.9659	28.4003	30.246	29.3136	29.2884	10.3216	9.90938	11.3124	13.1864	13.5415	14.4008		18.207	29.3121	-0.770395
	ENSG00000148985	PGAP2	post-GPI attachment to proteins 2	3701		542	619	707	512	841	700	688	288	361	259	339	388	459		-	-	-	-	-	-	-	-	-	-	-	-		7.01808	7.6386	7.59264	10.0961	9.44194	9.96618	8.96536	4.27439	5.50881	4.14114	5.62099	7.11719	7.26017		7.61562	9.6174	-0.417617
	ENSG00000064652	SNX24	sorting nexin 24	3474		461	249	286	308	586	506	541	61	73	78	102	100	128		-	-	-	-	-	-	-	-	-	-	-	-		6.3593	3.2735	3.27212	6.47031	7.00894	7.67486	7.51045	0.964497	1.18676	1.32863	1.80178	1.95419	2.15692		3.27281	7.16614	-1.21801
	ENSG00000138433	CIR1	corepressor interacting with RBPJ, 1	3178		954	537	744	629	1096	852	950	2104	1682	1929	2380	1978	2409		-	-	-	-	-	-	-	-	-	-	-	-		14.3857	7.71725	9.3049	14.4444	14.3298	14.1265	14.4168	36.3658	29.8911	35.9184	45.9574	42.254	44.3748		8.51108	14.3294	-0.830847
	ENSG00000123444	KBTBD4	kelch repeat and BTB domain containing 4	3263		221	164	188	138	253	188	242	201	186	193	257	227	277		-	-	-	-	-	-	-	-	-	-	-	-		3.24574	2.29546	2.28999	3.0865	3.22172	3.03592	3.57682	3.38361	3.21933	3.50009	4.83335	4.72285	4.96954		2.29272	3.23024	-0.581205
	ENSG00000152217	SETBP1	SET binding protein 1	14024		273	113	117	356	487	421	470	42	42	52	88	65	81		-	-	-	-	-	-	-	-	-	-	-	-		0.932886	0.368001	0.331594	1.8526	1.44292	1.58183	1.61631	0.164505	0.16914	0.219417	0.385073	0.314657	0.338117		0.349797	1.62341	-2.29403
	ENSG00000119471	HSDL2	hydroxysteroid dehydrogenase like 2	3307		4146	3323	3875	3007	5421	4624	4871	1264	1070	1155	1479	1174	1487		-	-	-	-	-	-	-	-	-	-	-	-		60.0804	45.8922	46.5725	66.3595	68.1129	73.6772	71.0366	20.9949	18.2734	20.6674	27.4452	24.1007	26.3227		46.2324	69.7966	-0.678739
	ENSG00000166268	MYRFL	myelin regulatory factor like	3601		148	6	5	151	226	219	243	1915	1898	1616	2035	2102	2165		-	-	-	-	-	-	-	-	-	-	-	-		1.96959	0.0760975	0.0551873	3.06026	2.60777	3.20458	3.25448	29.211	29.7675	26.5557	34.6796	39.6283	35.1956		0.0656424	3.03177	-5.62494
	ENSG00000170043	TRAPPC1	trafficking protein particle complex 1	1171		232	192	240	158	293	233	224	516	514	509	748	654	737		-	-	-	-	-	-	-	-	-	-	-	-		9.49443	7.48836	8.14605	9.847	10.3967	10.4845	9.22549	24.2044	24.79	25.7217	39.1992	37.9155	36.8438		7.8172	9.98843	-0.436286
	ENSG00000150527	MIA2	MIA SH3 domain ER export factor 2	10539		2298	1846	2178	1993	3528	2748	3176	4530	4095	4123	5231	4443	4964		-	-	-	-	-	-	-	-	-	-	-	-		10.4493	7.99972	8.21393	13.801	13.9096	13.7394	14.5338	23.6102	21.9444	23.1501	30.4591	28.6202	27.5731		8.10682	13.9959	-0.871413
	ENSG00000143315	PIGM	phosphatidylinositol glycan anchor biosynthesis class M	7038		196	225	188	146	279	223	247	404	344	353	475	415	563		-	-	-	-	-	-	-	-	-	-	-	-		1.33458	1.46008	1.0617	1.51394	1.64717	1.66957	1.69257	3.15307	2.76044	2.968	4.14168	4.00308	4.68287		1.26089	1.63081	-0.465941
	ENSG00000085982	USP40	ubiquitin specific peptidase 40	9352		952	533	604	811	1298	1040	1178	469	510	476	579	549	623		-	-	-	-	-	-	-	-	-	-	-	-		4.87832	2.60295	2.56699	6.32878	5.76706	5.85974	6.0749	2.75467	3.07989	3.01191	3.79933	3.98532	3.89975		2.58497	6.00762	-1.29788
	ENSG00000122873	CISD1	CDGSH iron sulfur domain 1	2753		1668	2031	2391	1408	2509	2000	2239	2167	1788	2077	2662	2061	2505		-	-	-	-	-	-	-	-	-	-	-	-		29.0354	33.6935	34.5196	37.325	37.8686	38.2801	39.2235	43.2368	36.6801	44.6446	59.3382	50.8239	53.2666		34.1066	38.1743	-0.246612
	ENSG00000169764	UGP2	UDP-glucose pyrophosphorylase 2	6501		12471	3041	3754	6289	11631	9440	10119	8771	8346	8021	9244	8381	10121		-	-	-	-	-	-	-	-	-	-	-	-		91.9304	21.3638	22.9513	70.6001	74.3398	76.5141	75.0682	74.1088	72.505	73.0108	87.2594	87.5208	91.1374		22.1575	74.1305	-1.82554
	ENSG00000115009	CCL20	C-C motif chemokine ligand 20	1594		31	32	35	39	66	46	49	1751	1626	1681	4434	3162	3405		-	-	-	-	-	-	-	-	-	-	-	-		0.93199	0.916862	0.872715	1.78558	1.72044	1.52061	1.48254	60.3391	57.6105	62.4049	170.702	134.67	125.05		0.894788	1.62729	-0.943782
	ENSG00000008517	IL32	interleukin 32	3209		2020	372	522	1010	1763	1475	1406	17598	16455	15863	19249	17707	19134		-	-	-	-	-	-	-	-	-	-	-	-		30.1661	5.29439	6.46537	22.9697	22.828	24.2199	21.1307	301.228	289.6	292.519	368.104	374.603	349.051		5.87988	22.7871	-2.03258
	ENSG00000143947	RPS27A	ribosomal protein S27a	3130		48915	29377	34393	28818	51744	41507	43981	1087	870	1061	1314	1096	1256		-	-	-	-	-	-	-	-	-	-	-	-		748.92	428.653	436.735	671.929	686.91	698.758	677.671	19.076	15.698	20.059	25.7622	23.7718	23.4908		432.694	683.817	-0.744131
	ENSG00000137522	RNF121	ring finger protein 121	3250		1508	1469	1691	1052	1749	1402	1603	210	269	193	322	262	311		-	-	-	-	-	-	-	-	-	-	-	-		22.236	20.6434	20.6801	23.6231	22.361	22.7308	23.7875	3.54925	4.67454	3.51409	6.08002	5.47285	5.60184		20.6617	23.1256	-0.244968
	ENSG00000186532	SMYD4	SET and MYND domain containing 4	6798		845	666	763	478	904	720	762	199	232	225	263	268	324		-	-	-	-	-	-	-	-	-	-	-	-		5.95681	4.47441	4.46104	5.13157	5.5255	5.58086	5.40595	1.60795	1.92742	1.95858	2.37414	2.67639	2.79008		4.46772	5.41097	-0.362814
	ENSG00000136514	RTP4	receptor transporter protein 4	1501		16	4	8	9	24	18	19	74	84	93	194	135	178		-	-	-	-	-	-	-	-	-	-	-	-		0.510831	0.121709	0.211837	0.437588	0.664378	0.63189	0.61048	2.70802	3.16059	3.66641	7.93147	6.10589	6.94213		0.166773	0.586084	-1.89368
	ENSG00000162542	TMCO4	transmembrane and coiled-coil domains 4	4054		361	252	359	280	488	321	438	351	360	328	425	371	483		-	-	-	-	-	-	-	-	-	-	-	-		4.26738	2.83896	3.51968	5.04055	5.00173	4.17226	5.21061	4.75581	5.0152	4.78772	6.43336	6.21278	6.97456		3.17932	4.85629	-0.68942
	ENSG00000157538	VPS26C	VPS26 endosomal protein sorting factor C	9301		1105	891	1057	747	1250	939	1167	1450	1492	1403	1616	1612	1742		-	-	-	-	-	-	-	-	-	-	-	-		5.69339	4.37513	4.51687	5.86131	5.58425	5.31968	6.05117	8.56327	9.0596	8.92621	10.6621	11.7661	10.9641		4.446	5.7041	-0.441408
	ENSG00000136051	WASHC4	WASH complex subunit 4	7698		3897	2171	2330	2550	4720	4083	4328	1600	1252	1475	1712	1592	1823		-	-	-	-	-	-	-	-	-	-	-	-		24.26	12.8803	12.0301	24.175	25.477	27.948	27.1149	11.4168	9.18536	11.3384	13.6477	14.0398	13.8632		12.4552	26.1787	-1.15792
	ENSG00000085382	HACE1	HECT domain and ankyrin repeat containing E3 ubiquitin protein ligase 1	9237		308	228	247	200	394	321	333	41	31	28	52	64	68		-	-	-	-	-	-	-	-	-	-	-	-		1.59793	1.12732	1.06282	1.58017	1.77235	1.83115	1.73865	0.243811	0.18954	0.179377	0.345466	0.470376	0.430954		1.09507	1.73058	-0.749988
	ENSG00000180745	CLRN3	clarin 3	1146		1483	92	100	987	1684	1445	1612	2912	2967	2545	3556	2950	3276		-	-	-	-	-	-	-	-	-	-	-	-		62.0147	3.66645	3.46823	62.8545	61.0579	66.4405	67.8389	139.575	146.219	131.414	190.419	174.756	167.345		3.56734	64.548	-4.26317
	ENSG00000164342	TLR3	toll like receptor 3	6724		16	1	1	5	13	5	19	2487	2074	2139	3250	3011	3401		-	-	-	-	-	-	-	-	-	-	-	-		0.114033	0.00679227	0.00591105	0.0542683	0.0803341	0.0391825	0.136278	20.3165	17.4201	18.8244	29.6612	30.4004	29.6096		0.00635166	0.0775156	-3.71573
	ENSG00000136828	RALGPS1	Ral GEF with PH domain and SH3 binding motif 1	10507		880	750	788	719	1160	933	1090	768	809	706	877	931	915		-	-	-	-	-	-	-	-	-	-	-	-		4.01367	3.26006	2.98085	4.99406	4.58737	4.67899	5.00318	4.01498	4.3485	3.97617	5.12216	6.01543	5.09795		3.12045	4.8159	-0.709651
	ENSG00000135093	USP30	ubiquitin specific peptidase 30	5142		338	198	267	277	442	360	436	276	277	232	317	301	375		-	-	-	-	-	-	-	-	-	-	-	-		3.15009	1.75863	2.06382	3.93144	3.5717	3.6891	4.08934	2.94834	3.04241	2.6699	3.7832	3.97402	4.26926		1.91123	3.82039	-1.07641
	ENSG00000183688	RFLNB	refilin B	3621		280	98	84	402	516	436	517	13	18	12	35	24	46		-	-	-	-	-	-	-	-	-	-	-	-		3.70568	1.23606	0.922026	8.10217	5.92114	6.34465	6.88589	0.197204	0.280746	0.196106	0.59316	0.449965	0.743674		1.07904	6.81346	-2.74402
	ENSG00000163882	POLR2H	RNA polymerase II subunit H	3146		2078	1601	1875	1214	2155	1663	1890	1840	1763	1637	2113	1806	2082		-	-	-	-	-	-	-	-	-	-	-	-		31.6537	23.2421	23.6884	28.162	28.4625	27.8537	28.9735	32.1263	31.6492	30.7914	41.2167	38.9722	38.7414		23.4652	28.3629	-0.357252
	ENSG00000054219	LY75	lymphocyte antigen 75	8805		609	313	354	488	888	650	786	571	459	535	673	520	755		-	-	-	-	-	-	-	-	-	-	-	-		3.31456	1.62352	1.59796	4.04477	4.19052	3.88986	4.30518	3.56211	2.9441	3.59553	4.69049	4.00931	5.01962		1.61074	4.10758	-1.43586
	ENSG00000117625	RCOR3	REST corepressor 3	9092		469	561	539	461	750	610	634	266	259	253	297	288	414		-	-	-	-	-	-	-	-	-	-	-	-		2.47202	2.81803	2.35625	3.70037	3.42757	3.53525	3.36301	1.60703	1.60883	1.64665	2.00461	2.15045	2.6656		2.58714	3.50655	-0.523469
	ENSG00000164512	ANKRD55	ankyrin repeat domain 55	2948		13	17	9	45	79	52	72	1	0	1	5	13	15		-	-	-	-	-	-	-	-	-	-	-	-		0.211326	0.263369	0.121341	1.11401	1.11348	0.929449	1.17789	0.0186326	0	0.020073	0.104082	0.299372	0.297863		0.192355	1.08371	-2.6054
	ENSG00000109390	NDUFC1	NADH:ubiquinone oxidoreductase subunit C1	1941		693	640	818	483	901	715	772	2638	1984	2323	2864	2449	2949		-	-	-	-	-	-	-	-	-	-	-	-		17.1098	15.059	16.7502	18.1604	19.2878	19.4102	19.1818	74.6535	57.7279	70.8211	90.5482	85.6563	88.9411		15.9046	19.0101	-0.340912
	ENSG00000243989	ACY1	aminoacylase 1	4727		33	24	15	32	48	34	59	56	26	61	79	113	76		-	-	-	-	-	-	-	-	-	-	-	-		0.334554	0.231883	0.126124	0.494047	0.42193	0.379003	0.601956	0.650734	0.31064	0.76363	1.02559	1.62289	0.941199		0.179003	0.474234	-1.50465
	ENSG00000148225	WDR31	WD repeat domain 31	4933		204	99	100	146	196	161	197	33	36	38	53	54	89		-	-	-	-	-	-	-	-	-	-	-	-		1.98179	0.916572	0.805715	2.15996	1.65093	1.71975	1.92599	0.367455	0.412156	0.455839	0.659321	0.743153	1.05617		0.861143	1.86416	-1.19193
	ENSG00000151773	CCDC122	coiled-coil domain containing 122	5416		145	123	142	149	192	159	177	29	17	41	63	49	62		-	-	-	-	-	-	-	-	-	-	-	-		1.283	1.03722	1.04208	2.00776	1.47301	1.54692	1.57613	0.294117	0.177272	0.447965	0.713829	0.614205	0.670141		1.03965	1.65096	-0.738078
	ENSG00000167515	TRAPPC2L	trafficking protein particle complex 2 like	4463		1322	1430	1615	1082	1909	1539	1606	235	265	229	335	253	354		-	-	-	-	-	-	-	-	-	-	-	-		14.1952	14.6336	14.3826	17.6931	17.7731	18.1703	17.3547	2.89229	3.35343	3.03632	4.60628	3.84848	4.64333		14.5081	17.7478	-0.374905
	ENSG00000164117	FBXO8	F-box protein 8	2810		447	234	308	252	458	368	443	571	543	538	727	593	673		-	-	-	-	-	-	-	-	-	-	-	-		7.62323	3.80322	4.35649	6.54483	6.77242	6.90067	7.60319	11.1617	10.9135	11.3296	15.8767	14.3266	14.0205		4.07986	6.95527	-0.852294
	ENSG00000135929	CYP27A1	cytochrome P450 family 27 subfamily A member 1	2983		1852	508	588	2173	3316	2731	3182	534	539	540	622	594	696		-	-	-	-	-	-	-	-	-	-	-	-		29.7527	7.77773	7.83459	53.1631	46.1898	48.2412	51.4452	9.83307	10.2048	10.7122	12.7959	13.5185	13.6587		7.80616	49.7598	-2.75352
	ENSG00000068697	LAPTM4A	lysosomal protein transmembrane 4 alpha	1546		3065	2521	2845	2025	3678	2909	3090	18482	16047	16794	19979	18064	19982		-	-	-	-	-	-	-	-	-	-	-	-		95.0077	74.4742	73.1417	95.5915	98.8523	99.148	96.3934	656.66	586.211	642.812	793.043	793.232	756.629		73.808	97.4963	-0.486405
	ENSG00000160352	ZNF714	zinc finger protein 714	9842		792	367	444	451	751	560	650	220	165	166	248	212	276		-	-	-	-	-	-	-	-	-	-	-	-		3.85638	1.70304	1.79305	3.34424	3.1706	2.99816	3.18514	1.22784	0.946826	0.998076	1.54632	1.46234	1.64164		1.74804	3.17453	-0.940753
	ENSG00000183648	NDUFB1	NADH:ubiquinone oxidoreductase subunit B1	2263		535	513	601	368	636	552	591	1350	896	1246	1686	1299	1532		-	-	-	-	-	-	-	-	-	-	-	-		11.3294	10.3532	10.5556	11.8677	11.6777	12.853	12.5951	32.768	22.3611	32.5816	45.7199	38.9691	39.6303		10.4544	12.2484	-0.312225
	ENSG00000166959	MS4A8	membrane spanning 4-domains A8	2568		6	1	0	8	16	15	11	7853	8751	8075	10482	9255	9323		-	-	-	-	-	-	-	-	-	-	-	-		0.111968	0.0177847	0	0.227352	0.258887	0.307784	0.206584	167.974	192.456	186.074	250.485	244.668	212.527		0.00889237	0.250152	-4.99989
	ENSG00000110031	LPXN	leupaxin	2467		96	47	42	59	109	78	94	130	109	114	171	170	156		-	-	-	-	-	-	-	-	-	-	-	-		1.86483	0.870104	0.676663	1.74537	1.83587	1.666	1.83763	2.89451	2.49533	2.73448	4.25363	4.67817	3.70177		0.773384	1.77122	-1.28864
	ENSG00000151470	C4orf33	chromosome 4 open reading frame 33	7015		270	20	33	186	307	236	315	498	474	511	629	498	673		-	-	-	-	-	-	-	-	-	-	-	-		1.84448	0.13021	0.186973	1.93504	1.81842	1.77269	2.16561	3.89944	3.81611	4.31055	5.50244	4.81945	5.61618		0.158592	1.92294	-3.66758
	ENSG00000155368	DBI	diazepam binding inhibitor, acyl-CoA binding protein	2509		4889	2268	2590	3683	6667	5341	5878	9661	7360	9249	11412	9265	10766		-	-	-	-	-	-	-	-	-	-	-	-		93.3807	41.2843	41.0291	107.128	110.411	112.169	112.987	211.506	165.671	218.139	279.122	250.692	251.193		41.1567	110.674	-1.51163
	ENSG00000159208	CIART	circadian associated repressor of transcription	2849		151	48	90	156	222	263	273	33	26	33	53	47	71		-	-	-	-	-	-	-	-	-	-	-	-		2.53993	0.769469	1.25557	3.9961	3.23776	4.86422	4.62135	0.636242	0.515407	0.685426	1.1416	1.11996	1.45888		1.01252	4.17986	-2.11426
	ENSG00000148158	SNX30	sorting nexin family member 30	11656		2289	1670	1747	1901	3174	2542	2854	510	457	418	549	474	655		-	-	-	-	-	-	-	-	-	-	-	-		9.41097	6.54349	5.95711	11.9025	11.3147	11.4915	11.8087	2.40338	2.2143	2.1221	2.89038	2.76073	3.28962		6.2503	11.6293	-0.980444
	ENSG00000124299	PEPD	peptidase D	4477		2820	2450	2885	3019	4844	3941	4586	971	1096	1033	1085	1044	1855		-	-	-	-	-	-	-	-	-	-	-	-		30.1856	24.9932	25.6125	49.213	44.9574	46.3841	49.4021	11.9133	13.8259	13.6538	14.8722	15.831	24.2555		25.3028	47.4892	-0.990528
	ENSG00000147872	PLIN2	perilipin 2	5011		3869	4050	5366	2865	5243	4210	4339	5278	5472	4524	12217	11302	13061		-	-	-	-	-	-	-	-	-	-	-	-		37.0009	36.9125	42.5617	41.7257	43.475	44.2698	41.7603	57.8557	61.6725	53.4241	149.614	153.118	152.583		39.7371	42.8077	-0.189883
	ENSG00000163162	RNF149	ring finger protein 149	5326		2201	1841	2040	1424	2525	2189	2229	1376	1090	1236	1609	1310	1501		-	-	-	-	-	-	-	-	-	-	-	-		19.8042	15.7868	15.2237	19.5125	19.699	21.6568	20.184	14.1912	11.5583	13.7327	18.539	16.6981	16.4981		15.5053	20.2631	-0.471315
	ENSG00000159110	IFNAR2	interferon alpha and beta receptor subunit 2	4614		92	72	72	64	153	122	127	165	125	156	207	185	214		-	-	-	-	-	-	-	-	-	-	-	-		0.955538	0.712685	0.620222	1.01229	1.37784	1.39326	1.32747	1.9643	1.53004	2.00072	2.75312	2.72201	2.71512		0.666453	1.27771	-1.03795
	ENSG00000175197	DDIT3	DNA damage inducible transcript 3	1307		326	258	296	244	439	380	399	377	407	306	456	393	500		-	-	-	-	-	-	-	-	-	-	-	-		11.9531	9.01543	9.00137	13.6244	13.9564	15.32	14.723	15.8441	17.5869	13.8543	21.4102	20.4133	22.3948		9.0084	14.4059	-0.762835
	ENSG00000065534	MYLK	myosin light chain kinase	22167		1923	326	428	1132	2179	1818	1860	700	677	610	814	706	813		-	-	-	-	-	-	-	-	-	-	-	-		4.15729	0.671666	0.767413	3.72686	4.08446	4.32152	4.04673	1.73457	1.72485	1.6284	2.25346	2.16219	2.14702		0.719539	4.04489	-2.57275
	ENSG00000178401	DNAJC22	DnaJ heat shock protein family (Hsp40) member C22	5144		1909	1381	1566	1484	2379	2059	2353	764	838	768	903	835	1006		-	-	-	-	-	-	-	-	-	-	-	-		17.7846	12.2613	12.0999	21.0541	19.2167	21.0914	22.0607	8.15818	9.20053	8.83485	10.7726	11.02	11.4485		12.1806	20.8557	-0.858892
	ENSG00000163660	CCNL1	cyclin L1	8729		2735	2741	2966	2010	3678	2902	3060	1089	1025	936	1194	1014	1302		-	-	-	-	-	-	-	-	-	-	-	-		15.0152	14.3412	13.5051	16.8049	17.5078	17.5179	16.9066	6.85274	6.63177	6.34527	8.39406	7.88623	8.73172		13.9232	17.1843	-0.389288
	ENSG00000113303	BTNL8	butyrophilin like 8	3924		1343	28	39	1287	2226	1698	1997	16049	18532	13952	18123	17866	19706		-	-	-	-	-	-	-	-	-	-	-	-		16.4016	0.32589	0.395028	23.9361	23.5711	22.8012	24.5441	224.657	266.725	210.4	283.422	309.097	293.983		0.360459	23.7131	-6.11333
	ENSG00000258289	CHURC1	churchill domain containing 1	5404		1467	668	814	872	1555	1347	1362	1036	881	916	1160	923	1248		-	-	-	-	-	-	-	-	-	-	-	-		13.0093	5.64551	5.98689	11.7762	11.9564	13.1341	12.1551	10.5304	9.20726	10.0304	13.1727	11.5953	13.5193		5.8162	12.2555	-1.1585
	ENSG00000068784	SRBD1	S1 RNA binding domain 1	5045		797	572	617	529	1000	750	868	635	653	645	723	711	820		-	-	-	-	-	-	-	-	-	-	-	-		7.57068	5.17818	4.8609	7.65241	8.23613	7.83339	8.29768	6.91375	7.31007	7.5655	8.79447	9.56763	9.51494		5.01954	8.0049	-0.761177
	ENSG00000032742	IFT88	intraflagellar transport 88	6111		593	465	502	445	803	651	686	445	450	416	490	479	595		-	-	-	-	-	-	-	-	-	-	-	-		4.65029	3.47523	3.26501	5.31437	5.45994	5.6133	5.4139	3.9999	4.15882	4.02828	4.92058	5.32132	5.69978		3.37012	5.45038	-0.779845
	ENSG00000110700	RPS13	ribosomal protein S13	2115		24060	18221	21538	14723	27054	21899	22998	2744	1923	2659	3150	2654	3164		-	-	-	-	-	-	-	-	-	-	-	-		545.159	393.463	404.751	508.031	531.503	545.586	524.419	71.2648	51.3498	74.3956	91.3971	85.1896	87.5749		399.107	527.385	-0.486042
	ENSG00000139436	GIT2	GIT ArfGAP 2	13532		339	293	280	255	487	376	376	269	269	283	336	327	359		-	-	-	-	-	-	-	-	-	-	-	-		1.20054	0.98889	0.82241	1.37525	1.49538	1.46412	1.34006	1.09192	1.12269	1.23755	1.52374	1.64052	1.55305		0.90565	1.4187	-0.737959
	ENSG00000069943	PIGB	phosphatidylinositol glycan anchor biosynthesis class B	4542		156	124	140	115	205	147	215	363	464	389	502	458	533		-	-	-	-	-	-	-	-	-	-	-	-		1.64595	1.24686	1.22511	1.8478	1.87539	1.70537	2.28291	4.38996	5.76953	5.06806	6.78249	6.84564	6.86963		1.23598	1.92787	-0.727981
	ENSG00000100077	GRK3	G protein-coupled receptor kinase 3	9477		340	177	210	261	445	352	430	812	793	710	887	821	962		-	-	-	-	-	-	-	-	-	-	-	-		1.71928	0.852992	0.880726	2.0099	1.95107	1.95714	2.18824	4.70637	4.72576	4.43329	5.74361	5.88123	5.94234		0.866859	2.02659	-1.30782
	ENSG00000213066	FGFR1OP	FGFR1 oncogene partner	15886		1071	969	1109	718	1402	991	1166	361	397	357	498	355	542		-	-	-	-	-	-	-	-	-	-	-	-		3.23082	2.78581	2.77466	3.29848	3.66706	3.28707	3.53983	1.24823	1.41139	1.32982	1.92374	1.51708	1.99728		2.78023	3.44811	-0.39733
	ENSG00000008382	MPND	MPN domain containing	2049		351	308	402	275	442	369	416	32	32	28	44	53	72		-	-	-	-	-	-	-	-	-	-	-	-		8.20924	6.86517	7.79788	9.79478	8.96323	9.4893	9.79151	0.857846	0.882019	0.80864	1.31778	1.75602	2.05705		7.33152	9.50971	-0.453435
	ENSG00000159167	STC1	stanniocalcin 1	4134		159	134	178	191	309	262	317	185	152	160	216	225	218		-	-	-	-	-	-	-	-	-	-	-	-		1.84317	1.48039	1.71136	3.37184	3.10579	3.33949	3.69817	2.45812	2.07655	2.29028	3.20639	3.69494	3.08702		1.59588	3.37882	-1.1606
	ENSG00000139656	SMIM2	small integral membrane protein 2	1217		15	7	13	16	32	16	33	38	41	29	63	60	69		-	-	-	-	-	-	-	-	-	-	-	-		0.590661	0.262694	0.424566	0.959474	1.09256	0.692754	1.30774	1.71512	1.90267	1.41009	3.17675	3.34701	3.31904		0.34363	1.01313	-1.63477
	ENSG00000180530	NRIP1	nuclear receptor interacting protein 1	8497		1969	2386	2800	1778	3017	2402	2665	393	323	367	488	378	480		-	-	-	-	-	-	-	-	-	-	-	-		11.105	12.8247	13.0974	15.2711	14.7535	14.8956	15.1262	2.54055	2.14687	2.55587	3.52441	3.0201	3.30696		12.961	15.0116	-0.294511
	ENSG00000081307	UBA5	ubiquitin like modifier activating enzyme 5	6827		949	894	976	950	1584	1421	1440	134	116	119	189	140	180		-	-	-	-	-	-	-	-	-	-	-	-		6.66153	5.98067	5.68215	10.1554	9.64073	10.9677	10.1726	1.07814	0.959617	1.03147	1.69889	1.39218	1.54346		5.83141	10.2341	-0.895705
	ENSG00000102893	PHKB	phosphorylase kinase regulatory subunit beta	11822		1826	1290	1514	1272	2241	1696	1910	1624	1522	1380	1670	1687	1796		-	-	-	-	-	-	-	-	-	-	-	-		7.40198	4.98358	5.09011	7.85236	7.87654	7.55935	7.79185	7.54564	7.27099	6.9076	8.66878	9.68768	8.89342		5.03684	7.77002	-0.70848
	ENSG00000114279	FGF12	fibroblast growth factor 12	7355		36	8	10	32	41	48	44	4	0	4	10	12	21		-	-	-	-	-	-	-	-	-	-	-	-		0.234562	0.0496764	0.0540393	0.31752	0.231625	0.343881	0.288515	0.029873	0	0.0321822	0.0834353	0.110763	0.167144		0.0518578	0.295385	-2.58143
	ENSG00000176731	RBIS	ribosomal biogenesis factor	2542		527	466	569	346	628	496	490	348	236	311	526	385	486		-	-	-	-	-	-	-	-	-	-	-	-		9.93512	8.37245	8.89671	9.93355	10.2652	10.2815	9.29649	7.51977	5.24332	7.23975	12.6982	10.2821	11.1922		8.63458	9.94419	-0.286391
	ENSG00000182899	RPL35A	ribosomal protein L35a	2899		23799	12988	15188	14423	25822	21344	22107	3105	2377	2938	3482	2857	3605		-	-	-	-	-	-	-	-	-	-	-	-		393.413	204.615	208.231	363.087	370.106	387.951	367.773	58.8321	46.3074	59.9712	73.7077	66.9049	72.7965		206.423	372.229	-0.93458
	ENSG00000198586	TLK1	tousled like kinase 1	9405		1178	1163	1229	782	1327	1032	1132	5004	4337	4780	6259	5101	6417		-	-	-	-	-	-	-	-	-	-	-	-		6.00239	5.64759	5.1938	6.06809	5.86269	5.7819	5.80478	29.2253	26.0436	30.0752	40.8393	36.8207	39.9417		5.4207	5.87936	-0.201204
	ENSG00000160183	TMPRSS3	transmembrane serine protease 3	4958		91	14	10	77	146	116	120	46	47	49	77	69	83		-	-	-	-	-	-	-	-	-	-	-	-		0.879575	0.128963	0.0801652	1.13341	1.22358	1.23282	1.16727	0.509627	0.535379	0.584829	0.953052	0.944797	0.979998		0.104564	1.18927	-3.61346
	ENSG00000115561	CHMP3	charged multivesicular body protein 3	7019		1627	1032	1145	1079	1996	1539	1734	2046	1794	1991	2083	2151	2413		-	-	-	-	-	-	-	-	-	-	-	-		11.1084	6.71501	6.4837	11.2189	11.816	11.5535	11.9144	16.0115	14.435	16.7855	18.2115	20.8047	20.125		6.59936	11.6257	-0.903028
	ENSG00000131558	EXOC4	exocyst complex component 4	9468		2213	1992	2287	1616	2660	2230	2306	477	478	448	520	584	582		-	-	-	-	-	-	-	-	-	-	-	-		11.2011	9.6089	9.60064	12.4562	11.6737	12.4107	11.7463	2.76733	2.85128	2.8	3.37037	4.18746	3.59847		9.60477	12.0717	-0.412104
	ENSG00000176871	WSB2	WD repeat and SOCS box containing 2	4616		2300	821	1009	1619	2924	2242	2486	5939	4922	5150	6248	5526	6353		-	-	-	-	-	-	-	-	-	-	-	-		23.8781	8.12306	8.68796	25.5968	26.3206	25.5929	25.9737	70.6722	60.2207	66.0207	83.063	81.272	80.5687		8.40551	25.871	-1.70433
	ENSG00000095203	EPB41L4B	erythrocyte membrane protein band 4.1 like 4B	7879		1443	724	806	1127	1829	1300	1606	2804	2601	2571	2956	2726	3167		-	-	-	-	-	-	-	-	-	-	-	-		8.77674	4.19672	4.0659	10.4389	9.64555	8.69405	9.83044	19.5483	18.644	19.3095	23.0232	23.4882	23.5305		4.13131	9.65224	-1.30614
	ENSG00000244754	N4BP2L2	NEDD4 binding protein 2 like 2	16960		3623	3503	3532	2357	4182	3428	3628	2333	2283	1991	2470	2290	2636		-	-	-	-	-	-	-	-	-	-	-	-		10.2372	9.43315	8.27727	10.1423	10.2457	10.6504	10.3167	7.55597	7.60238	6.94679	8.93724	9.16654	9.09857		8.85521	10.3388	-0.309746
	ENSG00000198721	ECI2	enoyl-CoA delta isomerase 2	4579		743	566	642	615	1044	875	999	2024	1931	1966	2414	2016	2310		-	-	-	-	-	-	-	-	-	-	-	-		7.776	5.64532	5.57259	9.80186	9.47358	10.069	10.5219	24.2796	23.8167	25.4069	32.3518	29.8893	29.5321		5.60895	9.96658	-0.913322
	ENSG00000106823	ECM2	extracellular matrix protein 2	4916		78	6	14	84	150	169	167	64	58	50	87	87	92		-	-	-	-	-	-	-	-	-	-	-	-		0.760362	0.0557419	0.11319	1.24701	1.26784	1.81144	1.63834	0.715104	0.666325	0.601862	1.08602	1.20144	1.09554		0.084466	1.49116	-4.19996
	ENSG00000171105	INSR	insulin receptor	10831		2370	2233	2718	1922	2964	2398	2581	22052	19062	18433	23906	22893	21843		-	-	-	-	-	-	-	-	-	-	-	-		10.4862	9.41592	9.97409	12.9506	11.3709	11.6662	11.4926	111.836	99.3962	100.709	135.447	143.493	118.058		9.695	11.8701	-0.372198
	ENSG00000174514	MFSD4A	major facilitator superfamily domain containing 4A	5790		27	14	11	18	33	42	31	46	66	41	81	83	84		-	-	-	-	-	-	-	-	-	-	-	-		0.223472	0.110431	0.0755104	0.226881	0.236821	0.382226	0.258215	0.436396	0.643777	0.419029	0.858497	0.973185	0.849286		0.0929708	0.276036	-1.66964
	ENSG00000060566	CREB3L3	cAMP responsive element binding protein 3 like 3	2648		224	44	66	236	364	331	344	108	111	88	171	98	185		-	-	-	-	-	-	-	-	-	-	-	-		4.05385	0.758887	0.990646	6.50426	5.71173	6.58658	6.26526	2.2403	2.36742	1.96654	3.96288	2.51249	4.08985		0.874766	6.26696	-2.91075
	ENSG00000100614	PPM1A	protein phosphatase, Mg2+/Mn2+ dependent 1A	11907		1167	1032	1143	956	1556	1219	1316	2621	2181	2207	2885	2414	2764		-	-	-	-	-	-	-	-	-	-	-	-		4.69685	3.9584	3.81537	5.85948	5.4299	5.3945	5.3303	12.0911	10.3448	10.9683	14.8688	13.7636	13.5891		3.88688	5.50355	-0.5834
	ENSG00000243156	MICAL3	microtubule associated monooxygenase, calponin and LIM domain containing 3	22444		1233	1007	1126	1239	1957	1522	1604	213	191	181	245	235	266		-	-	-	-	-	-	-	-	-	-	-	-		2.6327	2.04914	1.99403	4.02879	3.62306	3.57326	3.44669	0.521291	0.480621	0.477219	0.669882	0.710826	0.693801		2.02158	3.66795	-0.940385
	ENSG00000131051	RBM39	RNA binding motif protein 39	11974		15757	16075	17146	9830	17739	14194	14954	6021	5717	5155	5964	6216	6907		-	-	-	-	-	-	-	-	-	-	-	-		63.0627	61.3132	56.9136	59.9126	61.5566	62.4619	60.2305	27.6204	26.9649	25.4758	30.5654	35.2426	33.7679		59.1134	61.0404	-0.13136
	ENSG00000198018	ENTPD7	ectonucleoside triphosphate diphosphohydrolase 7	8655		876	1237	1348	924	1692	1253	1502	690	647	615	787	692	792		-	-	-	-	-	-	-	-	-	-	-	-		4.85037	6.52747	6.19035	7.79128	8.12302	7.6284	8.36953	4.37908	4.22189	4.20482	5.58008	5.42794	5.35688		6.35891	7.97806	-0.413503
	ENSG00000164051	CCDC51	coiled-coil domain containing 51	2410		762	839	875	572	938	823	802	120	112	93	212	197	204		-	-	-	-	-	-	-	-	-	-	-	-		15.1522	15.8996	14.4306	17.3214	16.1722	17.9942	16.0493	2.73505	2.62465	2.28352	5.39823	5.54939	4.95526		15.1651	16.8843	-0.238555
	ENSG00000110218	PANX1	pannexin 1	2852		939	964	1196	718	1276	960	1114	41	43	55	82	82	67		-	-	-	-	-	-	-	-	-	-	-	-		15.7781	15.4372	16.6676	18.3729	18.5903	17.7366	18.838	0.789651	0.851508	1.14117	1.7644	1.95191	1.37524		16.0524	18.3845	-0.278202
	ENSG00000116473	RAP1A	RAP1A, member of RAS oncogene family	5532		618	629	793	463	869	683	753	372	343	347	477	321	562		-	-	-	-	-	-	-	-	-	-	-	-		5.35358	5.19291	5.69749	6.10805	6.52713	6.50561	6.56464	3.6937	3.50172	3.71182	5.29138	3.9393	5.94713		5.4452	6.42636	-0.323232
	ENSG00000168876	ANKRD49	ankyrin repeat domain 49	3171		1136	932	1105	705	1270	1014	1166	652	505	595	771	609	748		-	-	-	-	-	-	-	-	-	-	-	-		17.168	13.4234	13.8503	16.2254	16.6415	16.8497	17.7338	11.2941	8.99425	11.1035	14.9207	13.0382	13.8089		13.6368	16.8626	-0.39088
	ENSG00000171236	LRG1	leucine rich alpha-2-glycoprotein 1	2702		89	22	22	68	153	95	108	56	41	34	57	69	97		-	-	-	-	-	-	-	-	-	-	-	-		1.57849	0.37186	0.323616	1.83665	2.35283	1.85263	1.92769	1.13842	0.856975	0.744616	1.29456	1.73364	2.10155		0.347738	1.99245	-2.61417
	ENSG00000130396	AFDN	afadin, adherens junction formation factor	13720		3205	4205	4230	2633	4526	3511	3924	770	755	828	1315	1088	1352		-	-	-	-	-	-	-	-	-	-	-	-		11.1947	13.9976	12.254	14.0056	13.7071	13.4842	13.7935	3.08275	3.10787	3.57121	5.88172	5.38357	5.76867		13.1258	13.7476	-0.152155
	ENSG00000114455	HHLA2	HERV-H LTR-associating 2	3627		1068	23	33	1405	2236	2034	2145	10301	10491	8951	11461	10268	11411		-	-	-	-	-	-	-	-	-	-	-	-		14.1111	0.289616	0.361625	28.2704	25.6158	29.5497	28.5219	156.003	163.358	146.037	193.913	192.191	184.175		0.325621	27.9895	-6.49722
	ENSG00000171747	LGALS4	galectin 4	2226		54	34	39	42	108	90	60	29652	32804	29444	32195	30782	37862		-	-	-	-	-	-	-	-	-	-	-	-		1.16254	0.697583	0.696357	1.37698	2.01597	2.13043	1.29994	731.695	832.284	782.728	887.556	938.788	995.708		0.69697	1.70583	-1.3851
	ENSG00000111666	CHPT1	choline phosphotransferase 1	5991		2394	1666	1800	2313	3589	2923	3515	243	228	256	313	271	328		-	-	-	-	-	-	-	-	-	-	-	-		19.1497	12.7004	11.9417	28.1761	24.8919	25.7086	28.296	2.22796	2.14934	2.5286	3.2061	3.0709	3.205		12.3211	26.7681	-1.20265
	ENSG00000088035	ALG6	ALG6 alpha-1,3-glucosyltransferase	5487		451	359	388	300	507	442	483	378	305	280	399	336	464		-	-	-	-	-	-	-	-	-	-	-	-		3.93894	2.98815	2.81054	3.99016	3.83935	4.2446	4.24532	3.78406	3.13931	3.01969	4.46242	4.15719	4.95036		2.89934	4.07986	-0.577821
	ENSG00000214046	SMIM7	small integral membrane protein 7	6020		564	479	578	355	617	457	605	1562	1551	1403	1776	1540	1832		-	-	-	-	-	-	-	-	-	-	-	-		4.48973	3.63397	3.81614	4.30364	4.25866	4.00009	4.84682	14.2523	14.5507	13.7911	18.1042	17.3668	17.8149		3.72505	4.3523	-0.307872
	ENSG00000243147	MRPL33	mitochondrial ribosomal protein L33	1532		1140	518	581	604	1295	1012	1042	805	651	761	905	804	911		-	-	-	-	-	-	-	-	-	-	-	-		35.6602	15.4424	15.0734	28.7728	35.1233	34.8074	32.8025	28.8628	23.9989	29.3944	36.2512	35.6281	34.8107		15.2579	32.8765	-1.19656
	ENSG00000156256	USP16	ubiquitin specific peptidase 16	5694		1539	1462	1649	992	1663	1382	1436	1500	1290	1418	1722	1528	1839		-	-	-	-	-	-	-	-	-	-	-	-		12.9527	11.7266	11.5105	12.7145	12.1355	12.7891	12.1628	14.4702	12.7951	14.7366	18.5587	18.218	18.9068		11.6186	12.4505	-0.182499
	ENSG00000205464	ATP6AP1L	ATPase H+ transporting accessory protein 1 like	7229		61	24	24	53	63	56	81	145	144	126	168	178	204		-	-	-	-	-	-	-	-	-	-	-	-		0.40438	0.151627	0.131955	0.535059	0.362115	0.408187	0.540387	1.10177	1.125	1.03141	1.42614	1.67162	1.65198		0.141791	0.461437	-1.77948
	ENSG00000185088	RPS27L	ribosomal protein S27 like	8825		1607	874	1050	919	1765	1450	1512	7384	5849	7053	9308	7072	7832		-	-	-	-	-	-	-	-	-	-	-	-		8.72648	4.52313	4.72898	7.59984	8.31026	8.65771	8.26296	45.9598	37.4315	47.2931	64.7253	54.4031	51.9531		4.62605	8.20769	-0.912512
	ENSG00000185761	ADAMTSL5	ADAMTS like 5	3621		282	207	223	237	376	315	370	56	38	49	88	60	86		-	-	-	-	-	-	-	-	-	-	-	-		3.73215	2.61086	2.44776	4.77665	4.31463	4.58386	4.92801	0.849494	0.592686	0.800768	1.49137	1.12491	1.39035		2.52931	4.65079	-0.961519
	ENSG00000067066	SP100	SP100 nuclear antigen	14134		334	13	24	246	432	374	424	1227	1269	1215	1370	1260	1533		-	-	-	-	-	-	-	-	-	-	-	-		1.13245	0.0420069	0.0674899	1.27021	1.27	1.3943	1.44677	4.76849	5.07068	5.08686	5.94823	6.05203	6.34937		0.0547484	1.34532	-4.68261
	ENSG00000022277	RTF2	replication termination factor 2	4063		2481	2488	2894	1604	2980	2362	2488	1585	1540	1564	1759	1764	1852		-	-	-	-	-	-	-	-	-	-	-	-		29.2629	27.967	28.3103	28.8112	30.4757	30.6325	29.5326	21.4281	21.4064	22.7787	26.5675	29.4746	26.6838		28.1386	29.863	-0.170732
	ENSG00000116251	RPL22	ribosomal protein L22	4665		3511	2687	3194	2192	3771	3093	3263	374	315	254	402	343	434		-	-	-	-	-	-	-	-	-	-	-	-		36.0676	26.3062	27.213	34.292	33.5884	34.9364	33.7337	4.40373	3.81354	3.22197	5.28819	4.99158	5.44617		26.7596	34.1376	-0.434198
	ENSG00000171202	TMEM126A	transmembrane protein 126A	971		548	509	628	346	726	547	544	357	307	339	500	400	452		-	-	-	-	-	-	-	-	-	-	-	-		27.0458	23.9409	25.7059	26.0052	31.0672	29.6837	27.0195	20.1953	17.8562	20.6595	31.5997	27.9664	27.2504		24.8234	28.4439	-0.283609
	ENSG00000145908	ZNF300	zinc finger protein 300	4411		484	288	300	335	733	509	483	55	36	41	73	71	72		-	-	-	-	-	-	-	-	-	-	-	-		5.25831	2.98193	2.70319	5.54258	6.9048	6.08038	5.28091	0.684899	0.46093	0.550029	1.01559	1.09274	0.95554		2.84256	5.95217	-1.15656
	ENSG00000071082	RPL31	ribosomal protein L31	5277		62829	33550	40028	35488	63355	54363	55015	2323	1818	2144	2768	2151	2512		-	-	-	-	-	-	-	-	-	-	-	-		570.573	290.367	301.487	490.793	498.86	542.833	502.797	24.1804	19.457	24.0423	32.1893	27.6725	27.8667		295.927	508.82	-0.865828
	ENSG00000132294	EFR3A	EFR3 homolog A	6192		1120	1147	1313	983	1758	1361	1572	480	385	466	549	451	622		-	-	-	-	-	-	-	-	-	-	-	-		8.66812	8.46009	8.42803	11.5858	11.797	11.5818	12.2439	4.25806	3.51156	4.45342	5.44094	4.94472	5.88048		8.44406	11.8021	-0.567691
	ENSG00000177868	SVBP	small vasohibin binding protein	1353		195	124	146	120	242	207	186	113	75	81	127	132	129		-	-	-	-	-	-	-	-	-	-	-	-		6.90677	4.18568	4.28892	6.47273	7.43194	8.06162	6.63	4.58756	3.13064	3.54263	5.76021	6.62326	5.58143		4.2373	7.14907	-0.842265
	ENSG00000244509	APOBEC3C	apolipoprotein B mRNA editing enzyme catalytic subunit 3C	2644		863	230	258	751	1229	1110	1135	978	786	852	1011	1112	1006		-	-	-	-	-	-	-	-	-	-	-	-		15.6418	3.97291	3.87838	20.7292	19.3141	22.1213	20.703	20.3179	16.7892	19.0685	23.4651	28.5522	22.2736		3.92565	20.7169	-2.48299
	ENSG00000189308	LIN54	lin-54 DREAM MuvB core complex component	6762		1832	777	965	1154	1993	1630	1763	114	108	119	139	135	196		-	-	-	-	-	-	-	-	-	-	-	-		12.9834	5.24793	5.67211	12.4547	12.2466	12.7017	12.5741	0.926042	0.902025	1.04138	1.26146	1.35536	1.69681		5.46002	12.4943	-1.27589
	ENSG00000144840	RABL3	RAB, member of RAS oncogene family like 3	4684		735	504	574	426	732	604	707	464	453	429	550	447	597		-	-	-	-	-	-	-	-	-	-	-	-		7.51984	4.91424	4.87066	6.63738	6.4935	6.79469	7.27949	5.44129	5.46199	5.41975	7.20573	6.47868	7.46124		4.89245	6.80126	-0.559615
	ENSG00000137225	CAPN11	calpain 11	3548		5	0	1	3	10	9	11	449	588	419	867	974	1008		-	-	-	-	-	-	-	-	-	-	-	-		0.0675343	0	0.0112023	0.061708	0.117112	0.133662	0.149523	6.95126	9.35973	6.98827	14.9957	18.6368	16.6315		0.00560117	0.115501	-4.37769
	ENSG00000171291	ZNF439	zinc finger protein 439	5207		60	31	48	78	133	88	111	144	123	124	159	190	178		-	-	-	-	-	-	-	-	-	-	-	-		0.552207	0.271905	0.366392	1.09323	1.06133	0.890522	1.0281	1.51906	1.3341	1.4092	1.87388	2.4772	2.00118		0.319148	1.01829	-1.74538
	ENSG00000155008	APOOL	apolipoprotein O like	6497		403	315	419	240	391	381	457	2868	2440	2495	3123	3140	3056		-	-	-	-	-	-	-	-	-	-	-	-		2.97256	2.21432	2.56327	2.69589	2.50062	3.09002	3.39236	24.2475	21.2103	22.7246	29.4979	32.8105	27.5356		2.38879	2.91972	-0.371505
	ENSG00000138642	HERC6	HECT and RLD domain containing E3 ubiquitin protein ligase family member 6	5793		21	18	22	26	49	24	33	74	107	83	163	149	210		-	-	-	-	-	-	-	-	-	-	-	-		0.173722	0.141909	0.150943	0.327547	0.351461	0.218302	0.274732	0.701664	1.04316	0.847839	1.7267	1.74614	2.12212		0.146426	0.29301	-1.08161
	ENSG00000111481	COPZ1	coatomer protein complex subunit zeta 1	3898		3670	2860	3309	2068	3867	3091	3134	4348	4378	4051	4760	4356	4911		-	-	-	-	-	-	-	-	-	-	-	-		45.1193	33.5094	33.7402	38.718	41.2208	41.7837	38.7753	61.2701	63.4313	61.4978	74.9372	75.8651	73.7533		33.6248	40.1245	-0.339782
	ENSG00000121989	ACVR2A	activin A receptor type 2A	6448		755	412	445	584	1070	894	994	4280	3950	3749	4394	4327	4577		-	-	-	-	-	-	-	-	-	-	-	-		5.61125	2.9182	2.74301	6.60985	6.89514	7.30571	7.43464	36.4603	34.5973	34.4056	41.8184	45.5573	41.5537		2.8306	7.06133	-1.40628
	ENSG00000177683	THAP5	THAP domain containing 5	5056		866	595	671	534	1023	742	897	2293	2010	1961	2399	2042	2584		-	-	-	-	-	-	-	-	-	-	-	-		8.20822	5.37468	5.27482	7.70794	8.40723	7.73297	8.55626	24.9114	22.4522	22.9514	29.1176	27.4185	29.9184		5.32475	8.1011	-0.692534
	ENSG00000266028	SRGAP2	SLIT-ROBO Rho GTPase activating protein 2	15675		122	158	179	123	220	166	193	33	41	29	84	109	76		-	-	-	-	-	-	-	-	-	-	-	-		0.372984	0.460354	0.453877	0.572666	0.583176	0.558021	0.593811	0.11564	0.147722	0.109479	0.328855	0.472079	0.283831		0.457115	0.576918	-0.420758
	ENSG00000198130	HIBCH	3-hydroxyisobutyryl-CoA hydrolase	7284		1010	853	1040	745	1338	1043	1150	1191	1016	1095	1357	1088	1367		-	-	-	-	-	-	-	-	-	-	-	-		6.64491	5.34837	5.67487	7.46432	7.63257	7.54508	7.61423	8.98138	7.87759	8.89576	11.4325	10.1404	10.9863		5.51162	7.56405	-0.539784
	ENSG00000122223	CD244	CD244 molecule	2889		35	9	17	33	80	54	50	0	2	4	9	14	12		-	-	-	-	-	-	-	-	-	-	-	-		0.580575	0.142278	0.23388	0.833624	1.15061	0.984908	0.834682	0	0.0390978	0.0819316	0.191173	0.328985	0.243157		0.188079	0.950955	-2.41302
	ENSG00000204116	CHIC1	cysteine rich hydrophobic domain 1	6939		507	225	289	364	716	560	589	28	11	29	37	41	62		-	-	-	-	-	-	-	-	-	-	-	-		3.50146	1.48091	1.65536	3.82832	4.28746	4.25247	4.09371	0.221647	0.0895294	0.247309	0.327218	0.401128	0.523056		1.56814	4.11549	-1.47594
	ENSG00000169851	PCDH7	protocadherin 7	12249		363	858	1075	653	1070	852	900	6	6	11	70	55	58		-	-	-	-	-	-	-	-	-	-	-	-		1.42018	3.19911	3.48819	3.8906	3.62967	3.66512	3.54356	0.0269062	0.0276643	0.0531412	0.350695	0.30483	0.277192		3.34365	3.68224	-0.218403
	ENSG00000163521	GLB1L	galactosidase beta 1 like	3419		70	55	53	52	79	64	97	185	189	168	255	234	222		-	-	-	-	-	-	-	-	-	-	-	-		0.981153	0.734693	0.616126	1.10996	0.960091	0.986349	1.36827	2.97217	3.122	2.9077	4.57692	4.64636	3.80108		0.675409	1.10617	-0.798371
	ENSG00000178700	DHFR2	dihydrofolate reductase 2	4423		190	92	124	141	248	221	218	274	226	231	314	266	330		-	-	-	-	-	-	-	-	-	-	-	-		2.05861	0.949977	1.11429	2.32652	2.3298	2.63284	2.37705	3.40279	2.88577	3.09054	4.35657	4.08282	4.36768		1.03213	2.41655	-1.30685
	ENSG00000117640	MTFR1L	mitochondrial fission regulator 1 like	5797		678	466	528	496	933	723	785	877	881	707	974	903	981		-	-	-	-	-	-	-	-	-	-	-	-		5.60485	3.67134	3.62012	6.24428	6.68748	6.5718	6.53077	8.30993	8.58306	7.21697	10.3107	10.575	9.90647		3.64573	6.50859	-0.922441
	ENSG00000083844	ZNF264	zinc finger protein 264	12532		895	927	985	628	1061	836	1079	329	261	276	375	325	374		-	-	-	-	-	-	-	-	-	-	-	-		3.42248	3.37833	3.12398	3.65715	3.51787	3.51508	4.1524	1.44204	1.17622	1.30325	1.8363	1.76059	1.74705		3.25115	3.71063	-0.27616
	ENSG00000179630	LACC1	laccase domain containing 1	4479		187	91	101	176	318	229	292	91	70	120	98	145	193		-	-	-	-	-	-	-	-	-	-	-	-		2.00078	0.927903	0.896257	2.86771	2.95006	2.69404	3.14413	1.11599	0.882646	1.5854	1.3427	2.19777	2.52249		0.91208	2.91398	-1.76186
	ENSG00000073417	PDE8A	phosphodiesterase 8A	8004		1306	972	1044	948	1539	1382	1429	367	339	282	379	338	505		-	-	-	-	-	-	-	-	-	-	-	-		7.81941	5.54628	5.18425	8.64381	7.98943	9.0981	8.6104	2.5186	2.39201	2.08488	2.90579	2.86685	3.6935		5.36526	8.58544	-0.76218
	ENSG00000163322	ABRAXAS1	abraxas 1, BRCA1 A complex subunit	7699		756	660	755	514	912	731	771	43	31	46	57	58	88		-	-	-	-	-	-	-	-	-	-	-	-		4.70571	3.91518	3.89767	4.87228	4.92204	5.00303	4.82968	0.306786	0.227404	0.35356	0.454332	0.511434	0.669117		3.90643	4.90676	-0.412973
	ENSG00000158470	B4GALT5	beta-1,4-galactosyltransferase 5	4722		3193	2883	3250	2786	4907	3844	4397	1320	1296	1121	1291	1463	1529		-	-	-	-	-	-	-	-	-	-	-	-		32.4049	27.8844	27.3558	43.0585	43.1792	42.895	44.9085	15.355	15.5006	14.0481	16.7777	21.0336	18.9555		27.6201	43.5103	-0.74
	ENSG00000095585	BLNK	B cell linker	3655		6	3	4	11	22	13	17	537	427	535	637	532	646		-	-	-	-	-	-	-	-	-	-	-	-		0.0786687	0.0374866	0.0434976	0.219639	0.250103	0.187416	0.224316	8.07027	6.59797	8.66175	10.6951	9.88144	10.3466		0.0404921	0.220368	-2.52553
	ENSG00000006757	PNPLA4	patatin like phospholipase domain containing 4	3411		246	209	212	151	256	219	242	405	339	406	473	463	494		-	-	-	-	-	-	-	-	-	-	-	-		3.45614	2.79838	2.47028	3.23072	3.11848	3.38308	3.42162	6.5219	5.61291	7.04342	8.50965	9.21499	8.4781		2.63433	3.28847	-0.406538
	ENSG00000213463	SYNJ2BP	synaptojanin 2 binding protein	7057		2449	1407	1567	1438	2487	1882	2164	7589	6421	6381	7428	7290	7978		-	-	-	-	-	-	-	-	-	-	-	-		16.6305	9.10576	8.82554	14.8711	14.6433	14.0524	14.7889	59.0698	51.3869	53.5066	64.5928	70.1299	66.1801		8.96565	14.5889	-0.786191
	ENSG00000123472	ATPAF1	ATP synthase mitochondrial F1 complex assembly factor 1	5677		928	779	950	664	1171	943	1029	108	106	94	133	120	171		-	-	-	-	-	-	-	-	-	-	-	-		7.8337	6.26702	6.65116	8.53597	8.57082	8.75271	8.74168	1.04498	1.05452	0.979824	1.43769	1.43502	1.76332		6.45909	8.6503	-0.504186
	ENSG00000143753	DEGS1	delta 4-desaturase, sphingolipid 1	2446		458	531	640	391	776	557	607	1331	1282	1272	1435	1256	1665		-	-	-	-	-	-	-	-	-	-	-	-		8.97319	9.91472	10.3996	11.6661	13.1823	11.9991	11.9682	29.8898	29.6007	30.773	36.0021	34.8601	39.8484		10.1572	12.2039	-0.351
	ENSG00000189050	RNFT1	ring finger protein, transmembrane 1	3399		359	461	552	386	673	477	548	1143	1105	1017	1200	1128	1328		-	-	-	-	-	-	-	-	-	-	-	-		5.06152	6.1943	6.45476	8.28781	8.22713	7.39464	7.77549	18.4712	18.3603	17.7055	21.6652	22.5296	22.8718		6.32453	7.92127	-0.40619
	ENSG00000106785	TRIM14	tripartite motif containing 14	5481		647	566	650	492	787	701	736	499	550	449	643	518	618		-	-	-	-	-	-	-	-	-	-	-	-		5.65695	4.71627	4.71353	6.55102	5.96622	6.73919	6.47614	5.00083	5.66725	4.84759	7.19919	6.41602	6.60058		4.7149	6.43314	-0.529765
	ENSG00000180316	PNPLA1	patatin like phospholipase domain containing 1	3034		20	0	3	26	33	14	26	38	40	26	65	52	60		-	-	-	-	-	-	-	-	-	-	-	-		0.315902	0	0.0393005	0.625405	0.451942	0.243143	0.413291	0.687969	0.744585	0.507104	1.31471	1.16355	1.15768		0.0196503	0.433445	-4.44217
	ENSG00000164405	UQCRQ	ubiquinol-cytochrome c reductase complex III subunit VII	2218		2350	1500	1801	1244	2296	1823	2057	5902	4956	5496	7128	5494	6285		-	-	-	-	-	-	-	-	-	-	-	-		50.7743	30.8867	32.2734	40.932	43.0125	43.3087	44.7271	146.163	126.194	146.63	197.214	168.16	165.881		31.5801	42.9951	-0.529725
	ENSG00000115548	KDM3A	lysine demethylase 3A	13299		3399	2321	3278	2769	4461	3765	4048	1222	1166	1059	1175	1190	1553		-	-	-	-	-	-	-	-	-	-	-	-		12.2481	7.97074	9.79676	15.1952	13.9379	14.9175	14.6798	5.04723	4.95164	4.71212	5.4219	6.07469	6.83606		8.88375	14.6826	-0.805143
	ENSG00000145685	LHFPL2	LHFPL tetraspan subfamily member 2	7977		1397	1379	1405	967	1558	1305	1425	503	517	466	642	511	603		-	-	-	-	-	-	-	-	-	-	-	-		8.39257	7.89527	7.0005	8.84689	8.11544	8.62026	8.61536	3.46361	3.66033	3.45689	4.93887	4.34888	4.42518		7.44789	8.54949	-0.283079
	ENSG00000213930	GALT	galactose-1-phosphate uridylyltransferase	4407		580	431	450	432	741	637	645	522	579	416	595	578	639		-	-	-	-	-	-	-	-	-	-	-	-		6.307	4.4666	4.05847	7.15393	6.9865	7.61633	7.05854	6.50622	7.42002	5.58585	8.28526	8.90391	8.48811		4.26253	7.20383	-0.842607
	ENSG00000107223	EDF1	endothelial differentiation related factor 1	1222		3462	3210	3885	2144	3795	3044	3317	5176	4785	5206	5558	5279	6081		-	-	-	-	-	-	-	-	-	-	-	-		135.767	119.971	126.361	128.043	129.04	131.257	130.91	232.661	221.147	252.099	279.113	293.276	291.311		123.166	129.813	-0.159139
	ENSG00000130544	ZNF557	zinc finger protein 557	5759		339	312	358	268	469	364	448	778	709	704	851	848	840		-	-	-	-	-	-	-	-	-	-	-	-		2.82092	2.47429	2.47075	3.39619	3.38384	3.33046	3.75171	7.42051	6.95295	7.23377	9.06807	9.99642	8.53858		2.47252	3.46555	-0.571733
	ENSG00000111665	CDCA3	cell division cycle associated 3	5653		1009	963	1124	704	1299	1014	1145	776	773	655	817	750	958		-	-	-	-	-	-	-	-	-	-	-	-		8.55362	7.78018	7.90278	9.08861	9.54805	9.45167	9.76843	7.54022	7.72272	6.85648	8.86902	9.00696	9.92065		7.84148	9.46419	-0.356704
	ENSG00000158423	RIBC1	RIB43A domain with coiled-coils 1	2993		24	7	11	23	26	25	22	3	2	2	13	13	9		-	-	-	-	-	-	-	-	-	-	-	-		0.384275	0.106815	0.146076	0.560822	0.360953	0.440132	0.354498	0.0550574	0.0377392	0.0395423	0.266544	0.294871	0.176031		0.126446	0.429101	-1.81601
	ENSG00000117305	HMGCL	3-hydroxy-3-methylglutaryl-CoA lyase	5628		2078	453	666	1433	2500	2144	2254	3080	3375	2822	3410	3169	3687		-	-	-	-	-	-	-	-	-	-	-	-		17.6941	3.67609	4.70341	18.5822	18.4574	20.0734	19.3152	30.0606	33.868	29.6717	37.182	38.2264	38.3506		4.18975	19.107	-2.26731
	ENSG00000163251	FZD5	frizzled class receptor 5	7039		4824	2702	3183	4117	6659	5634	6117	7173	6764	5956	7025	8028	7598		-	-	-	-	-	-	-	-	-	-	-	-		32.8424	17.5314	17.9729	42.6849	39.3081	42.175	41.9108	55.9746	54.2703	50.0706	61.2446	77.427	63.189		17.7522	41.5197	-1.30838
	ENSG00000140968	IRF8	interferon regulatory factor 8	4800		1493	576	695	550	975	800	844	14	17	23	34	31	46		-	-	-	-	-	-	-	-	-	-	-	-		14.9058	5.48054	5.75488	8.36229	8.4401	8.7821	8.48007	0.160209	0.200022	0.283547	0.43468	0.438446	0.561009		5.61771	8.51614	-0.683239
	ENSG00000055147	FAM114A2	family with sequence similarity 114 member A2	6523		413	351	395	316	537	415	464	584	615	644	706	648	781		-	-	-	-	-	-	-	-	-	-	-	-		3.03417	2.45755	2.40681	3.53544	3.42067	3.35236	3.43059	4.91775	5.32473	5.84221	6.64186	6.74409	7.00902		2.43218	3.43477	-0.58061
	ENSG00000278535	DHRS11	dehydrogenase/reductase 11	5379		1882	651	767	1449	2360	1733	2213	995	1015	863	1050	1024	1172		-	-	-	-	-	-	-	-	-	-	-	-		16.767	5.52741	5.66743	19.6594	18.2303	16.9764	19.8417	10.1607	10.657	9.49398	11.979	12.9239	12.755		5.59742	18.677	-1.81985
	ENSG00000110442	COMMD9	COMM domain containing 9	6592		453	328	379	373	608	496	493	937	894	870	1120	992	1008		-	-	-	-	-	-	-	-	-	-	-	-		3.29321	2.27247	2.28515	4.12948	3.8324	3.96473	3.60685	7.80771	7.65932	7.80982	10.4264	10.2162	8.95152		2.27881	3.88337	-0.84897
	ENSG00000114026	OGG1	8-oxoguanine DNA glycosylase	8733		675	418	489	576	996	752	815	219	259	209	248	260	366		-	-	-	-	-	-	-	-	-	-	-	-		3.70406	2.18603	2.22555	4.81352	4.73893	4.53737	4.50083	1.37747	1.67497	1.41619	1.74269	2.02118	2.45342		2.20579	4.64766	-1.15702
	ENSG00000166025	AMOTL1	angiomotin like 1	10030		4020	2951	3227	5223	8432	6869	7526	13	7	16	24	27	34		-	-	-	-	-	-	-	-	-	-	-	-		19.2072	13.4373	12.7876	38.0034	34.9312	36.0863	36.1878	0.071194	0.0394155	0.094397	0.146839	0.182751	0.198441		13.1125	36.3022	-1.55276
	ENSG00000135090	TAOK3	TAO kinase 3	10532		661	453	570	644	1014	858	920	1774	1467	1582	1885	1539	2082		-	-	-	-	-	-	-	-	-	-	-	-		3.00766	1.9644	2.15108	4.46251	4.00047	4.29266	4.21284	9.25217	7.86664	8.88863	10.9833	9.92027	11.5724		2.05774	4.24212	-1.12209
	ENSG00000130741	EIF2S3	eukaryotic translation initiation factor 2 subunit gamma	4081		10981	9713	11614	6403	10962	8744	9849	15920	12583	13813	17217	16681	17441		-	-	-	-	-	-	-	-	-	-	-	-		128.948	108.7	113.112	114.504	111.611	112.9	116.392	214.278	174.136	200.291	258.895	277.493	250.183		110.906	113.852	-0.121002
	ENSG00000132274	TRIM22	tripartite motif containing 22	5944		4	1	1	5	7	12	6	165	185	157	331	311	340		-	-	-	-	-	-	-	-	-	-	-	-		0.0322492	0.00768358	0.00668673	0.0613896	0.0489332	0.106378	0.0486823	1.52478	1.75777	1.563	3.41729	3.55204	3.34852		0.00718515	0.0663458	-3.29113
	ENSG00000009765	IYD	iodotyrosine deiodinase	10362		1374	610	736	1001	1693	1372	1564	1104	1128	908	1201	1133	1244		-	-	-	-	-	-	-	-	-	-	-	-		6.3545	2.68862	2.8231	7.05009	6.78888	6.97686	7.27933	5.8523	6.14802	5.18539	7.11266	7.42305	7.02798		2.75586	7.02379	-1.43155
	ENSG00000151834	GABRA2	gamma-aminobutyric acid type A receptor alpha2 subunit	11930		751	57	72	726	1099	1038	1130	5334	5036	4701	5487	5056	5854		-	-	-	-	-	-	-	-	-	-	-	-		3.01674	0.218211	0.239875	4.4412	3.82773	4.58465	4.56811	24.5592	23.8405	23.3179	28.2245	28.7715	28.7254		0.229043	4.35542	-4.32655
	ENSG00000137674	MMP20	matrix metallopeptidase 20	2554		5	0	1	6	16	8	12	9	8	7	24	20	22		-	-	-	-	-	-	-	-	-	-	-	-		0.0938182	0	0.0155622	0.171449	0.260306	0.165051	0.226599	0.193563	0.176904	0.162187	0.576664	0.531624	0.504261		0.00778111	0.205851	-4.72796
	ENSG00000198799	LRIG2	leucine rich repeats and immunoglobulin like domains 2	12467		777	842	878	611	967	862	881	387	321	279	415	367	421		-	-	-	-	-	-	-	-	-	-	-	-		2.98674	3.08456	2.79914	3.5767	3.22292	3.6433	3.4081	1.7051	1.45416	1.32428	2.04277	1.99848	1.97685		2.94185	3.46276	-0.318289
	ENSG00000114744	COMMD2	COMM domain containing 2	4895		1307	847	950	757	1443	1129	1337	1004	929	957	1153	1010	1122		-	-	-	-	-	-	-	-	-	-	-	-		12.7956	7.90266	7.71371	11.2862	12.2489	12.1532	13.1728	11.2663	10.7185	11.5691	14.4547	14.0076	13.4182		7.80818	12.2153	-0.73285
	ENSG00000131100	ATP6V1E1	ATPase H+ transporting V1 subunit E1	3143		2503	1884	2179	1639	2817	2290	2358	1227	1155	1140	1364	1167	1411		-	-	-	-	-	-	-	-	-	-	-	-		38.164	27.3766	27.5553	38.0573	37.2415	38.392	36.1824	21.4438	20.7543	21.4634	26.6319	25.2071	26.2806		27.4659	37.4683	-0.530977
	ENSG00000107789	MINPP1	multiple inositol-polyphosphate phosphatase 1	3017		596	689	853	597	1091	851	910	264	177	204	256	244	330		-	-	-	-	-	-	-	-	-	-	-	-		9.46692	10.43	11.2374	14.4412	15.0257	14.8629	14.5467	4.80651	3.31335	4.00123	5.20711	5.49048	6.40313		10.8337	14.7191	-0.525282
	ENSG00000101928	MOSPD1	motile sperm domain containing 1	2659		1677	798	988	770	1425	1163	1298	943	970	841	1038	921	1142		-	-	-	-	-	-	-	-	-	-	-	-		30.2241	13.7065	14.7683	21.1337	22.268	23.0468	23.5426	19.4802	20.6027	18.7162	23.9558	23.5146	25.1421		14.2374	22.4978	-0.744324
	ENSG00000103485	QPRT	quinolinate phosphoribosyltransferase	3680		5956	2936	3487	5681	9048	8012	8309	702	628	678	783	658	875		-	-	-	-	-	-	-	-	-	-	-	-		77.5613	36.4377	37.6614	112.663	102.162	114.721	108.893	10.4783	9.63788	10.9024	13.0571	12.1387	13.9192		37.0495	109.61	-1.64769
	ENSG00000120333	MRPS14	mitochondrial ribosomal protein S14	2594		679	550	638	418	750	552	638	556	498	514	638	568	621		-	-	-	-	-	-	-	-	-	-	-	-		12.544	9.68356	9.77559	11.7601	12.0137	11.2129	11.8618	11.7735	10.8425	11.7255	15.0933	14.8653	14.0144		9.72958	11.7121	-0.351542
	ENSG00000122484	RPAP2	RNA polymerase II associated protein 2	17048		440	454	476	295	583	416	495	364	314	344	434	379	433		-	-	-	-	-	-	-	-	-	-	-	-		1.23685	1.21626	1.10975	1.26285	1.42095	1.28579	1.40033	1.17281	1.04022	1.19405	1.56224	1.50925	1.48685		1.163	1.34248	-0.297247
	ENSG00000078070	MCCC1	methylcrotonoyl-CoA carboxylase 1	4311		639	840	987	773	1163	1024	1050	58	56	31	74	57	107		-	-	-	-	-	-	-	-	-	-	-	-		7.10331	8.89905	9.09979	13.086	11.2095	12.5162	11.7465	0.739011	0.733635	0.425523	1.05338	0.89762	1.45298		8.99942	12.1395	-0.510962
	ENSG00000138794	CASP6	caspase 6	1943		624	316	363	511	945	685	743	1820	1716	1783	1822	1847	2225		-	-	-	-	-	-	-	-	-	-	-	-		15.3904	7.42774	7.42551	19.1934	20.2089	18.5767	18.4423	51.4517	49.8786	54.3022	57.545	64.5342	67.0364		7.42663	19.1053	-1.44749
	ENSG00000145431	PDGFC	platelet derived growth factor C	5998		380	147	170	299	571	438	482	76	93	83	112	97	148		-	-	-	-	-	-	-	-	-	-	-	-		3.03609	1.11932	1.12651	3.63805	3.95562	3.84784	3.8756	0.695998	0.875682	0.818862	1.14589	1.0979	1.44447		1.12291	3.82928	-1.85599
	ENSG00000151353	TMEM18	transmembrane protein 18	8469		1201	460	490	776	1348	1032	1179	500	509	499	593	520	629		-	-	-	-	-	-	-	-	-	-	-	-		6.79593	2.48066	2.29962	6.68703	6.61367	6.42092	6.71398	3.24294	3.39434	3.48664	4.2969	4.16838	4.34782		2.39014	6.6089	-1.55262
	ENSG00000135315	CEP162	centrosomal protein 162	5482		343	227	272	249	441	391	426	160	127	166	178	176	244		-	-	-	-	-	-	-	-	-	-	-	-		2.99842	1.89116	1.97207	3.31485	3.3426	3.75826	3.74774	1.60318	1.30838	1.79188	1.99257	2.17956	2.60558		1.93162	3.54086	-0.958673
	ENSG00000145354	CISD2	CDGSH iron sulfur domain 2	6352		689	622	796	475	927	689	794	433	326	408	482	403	533		-	-	-	-	-	-	-	-	-	-	-	-		5.19812	4.47221	4.98075	5.45742	6.06392	5.71555	6.02849	3.74437	2.89852	3.80092	4.6566	4.30715	4.91213		4.72648	5.81635	-0.384212
	ENSG00000158435	CNOT11	CCR4-NOT transcription complex subunit 11	2702		1712	1976	2300	1428	2433	1839	2064	491	443	466	572	459	612		-	-	-	-	-	-	-	-	-	-	-	-		30.3638	33.3998	33.8326	38.5697	37.4146	35.863	36.8403	9.98153	9.25951	10.2056	12.991	11.5325	13.2593		33.6162	37.1719	-0.227323
	ENSG00000166900	STX3	syntaxin 3	7308		2323	3370	3634	2347	4403	3285	3812	355	358	340	426	390	429		-	-	-	-	-	-	-	-	-	-	-	-		15.2331	21.0607	19.7642	23.4379	25.0343	23.6857	25.1566	2.66828	2.76665	2.75308	3.5772	3.62295	3.43647		20.4125	24.3286	-0.339322
	ENSG00000018699	TTC27	tetratricopeptide repeat domain 27	3443		934	785	942	517	1156	867	879	33	29	17	54	42	47		-	-	-	-	-	-	-	-	-	-	-	-		13.0001	10.413	10.8744	10.9587	13.951	13.2688	12.3126	0.526475	0.475697	0.29218	0.962474	0.828148	0.799124		10.6437	12.6228	-0.334596
	ENSG00000094975	SUCO	SUN domain containing ossification factor	7894		2648	2294	2500	1661	3073	2506	2654	577	524	539	615	560	711		-	-	-	-	-	-	-	-	-	-	-	-		16.0753	13.2721	12.5874	15.3559	16.1752	16.7276	16.2144	4.01495	3.7489	4.04046	4.78091	4.816	5.27261		12.9297	16.1183	-0.404208
	ENSG00000133739	LRRCC1	leucine rich repeat and coiled-coil centrosomal protein 1	5001		672	170	252	349	675	512	664	217	201	301	279	288	372		-	-	-	-	-	-	-	-	-	-	-	-		6.43947	1.55251	2.00279	5.09299	5.6083	5.39464	6.40338	2.38344	2.26991	3.56163	3.42357	3.90959	4.35451		1.77765	5.62483	-1.74208
	ENSG00000130770	ATP5IF1	ATP synthase inhibitory factor subunit 1	2225		1435	1212	1402	1161	1960	1566	1693	1647	1333	1595	1865	1447	1997		-	-	-	-	-	-	-	-	-	-	-	-		30.9072	24.878	25.0444	38.0808	36.6025	37.0861	36.6966	40.6597	33.8353	42.4199	51.4377	44.1504	52.5414		24.9612	37.1165	-0.654665
	ENSG00000168246	UBTD2	ubiquitin domain containing 2	2988		1127	1164	1279	780	1363	1029	1266	234	194	248	313	224	335		-	-	-	-	-	-	-	-	-	-	-	-		18.0751	17.7916	17.0131	19.051	18.9539	18.1461	20.4339	4.30166	3.66683	4.91145	6.4283	5.08936	6.56323		17.4023	19.1463	-0.222785
	ENSG00000047621	C12orf4	chromosome 12 open reading frame 4	4932		876	637	695	617	1082	856	973	252	233	246	309	264	319		-	-	-	-	-	-	-	-	-	-	-	-		8.51175	5.89873	5.60085	9.1299	9.11567	9.14535	9.51455	2.80659	2.6681	2.95156	3.84475	3.63393	3.78635		5.74979	9.22637	-0.76754
	ENSG00000101290	CDS2	CDP-diacylglycerol synthase 2	11800		2398	1969	2268	1819	2908	2468	2707	730	676	707	865	766	805		-	-	-	-	-	-	-	-	-	-	-	-		9.73879	7.6209	7.6393	11.2501	10.2399	11.0208	11.0638	3.39815	3.23545	3.54549	4.49849	4.407	3.99363		7.6301	10.8936	-0.595883
	ENSG00000173914	RBM4B	RNA binding motif protein 4B	4291		632	596	694	410	798	598	637	362	340	285	361	385	444		-	-	-	-	-	-	-	-	-	-	-	-		7.05824	6.34352	6.42826	6.97315	7.72732	7.34332	7.15944	4.63395	4.47497	3.9303	5.16275	6.09113	6.05728		6.38589	7.30081	-0.279769
	ENSG00000144362	PHOSPHO2	phosphatase, orphan 2	1488		117	46	49	102	129	107	125	87	71	74	109	94	124		-	-	-	-	-	-	-	-	-	-	-	-		3.76809	1.41188	1.30884	5.00266	3.60223	3.78905	4.0514	3.21157	2.69479	2.94285	4.49527	4.28865	4.87834		1.36036	4.11134	-1.66888
	ENSG00000115504	EHBP1	EH domain binding protein 1	8219		1966	2096	2163	1489	2569	2125	2189	548	548	486	630	532	661		-	-	-	-	-	-	-	-	-	-	-	-		11.4631	11.647	10.46	13.2215	12.9876	13.6235	12.8447	3.66237	3.76558	3.4991	4.70386	4.39429	4.70799		11.0535	13.1693	-0.338054
	ENSG00000198736	MSRB1	methionine sulfoxide reductase B1	2157		259	417	472	285	514	402	456	234	255	270	350	343	438		-	-	-	-	-	-	-	-	-	-	-	-		5.75423	8.82934	8.6973	9.6427	9.90142	9.82032	10.1956	5.95891	6.67667	7.40718	9.9575	10.7954	11.8871		8.76332	9.89001	-0.260024
	ENSG00000111850	SMIM8	small integral membrane protein 8	8750		313	204	303	190	314	234	268	254	220	252	335	287	332		-	-	-	-	-	-	-	-	-	-	-	-		1.71425	1.06479	1.37634	1.58471	1.4911	1.40915	1.47715	1.59451	1.41999	1.70424	2.34947	2.22674	2.22118		1.22057	1.49053	-0.363299
	ENSG00000085563	ABCB1	ATP binding cassette subfamily B member 1	5806		1745	59	61	1713	3087	2479	2692	9865	9497	9455	10752	10232	10610		-	-	-	-	-	-	-	-	-	-	-	-		14.4031	0.464106	0.417585	21.532	22.0925	22.4983	22.3613	93.33	92.3803	96.3659	113.644	119.641	106.977		0.440846	22.121	-5.73763
	ENSG00000152939	MARVELD2	MARVEL domain containing 2	5366		1414	1551	1811	1144	1927	1534	1723	1993	1745	1769	2101	1873	2139		-	-	-	-	-	-	-	-	-	-	-	-		12.6281	13.2009	13.4141	15.5589	14.9216	15.0634	15.4858	20.4013	18.366	19.5082	24.0275	23.6964	23.3353		13.3075	15.2574	-0.279641
	ENSG00000167800	TBX10	T-box transcription factor 10	1548		21	6	13	30	34	29	31	67	72	77	93	96	119		-	-	-	-	-	-	-	-	-	-	-	-		0.650109	0.17702	0.333784	1.41434	0.912625	0.987135	0.965804	2.37741	2.62683	2.94346	3.68676	4.21014	4.50018		0.255402	1.06998	-2.11012
	ENSG00000100647	SUSD6	sushi domain containing 6	5832		763	325	335	960	1461	1278	1381	2661	2435	2229	2980	2594	2689		-	-	-	-	-	-	-	-	-	-	-	-		6.26967	2.54512	2.28307	12.0132	10.4092	11.5468	11.4202	25.0627	23.5804	22.6168	31.3568	30.1959	26.9915		2.4141	11.3474	-2.31664
	ENSG00000171735	CAMTA1	calmodulin binding transcription activator 1	9903		471	422	502	301	553	407	458	748	611	670	774	807	982		-	-	-	-	-	-	-	-	-	-	-	-		2.27925	1.9462	2.01479	2.21821	2.32029	2.1656	2.23047	4.14893	3.48453	4.00357	4.7963	5.53226	5.80495		1.9805	2.23364	-0.257727
	ENSG00000169271	HSPB3	heat shock protein family B (small) member 3	679		3	0	0	4	3	3	3	45	30	46	249	207	198		-	-	-	-	-	-	-	-	-	-	-	-		0.211733	0	0	0.429926	0.183584	0.23281	0.213084	3.64036	2.49529	4.00892	22.5041	20.6965	17.0706		0	0.264851	-4.56806
	ENSG00000138621	PPCDC	phosphopantothenoylcysteine decarboxylase	3750		184	158	198	122	231	181	197	273	339	256	354	381	383		-	-	-	-	-	-	-	-	-	-	-	-		2.35139	1.92428	2.09858	2.37428	2.55956	2.5433	2.53357	3.99883	5.1055	4.03969	5.79301	6.89747	5.9789		2.01143	2.50268	-0.399982
	ENSG00000169860	P2RY1	purinergic receptor P2Y1	6309		253	587	573	363	633	561	595	263	236	226	350	292	429		-	-	-	-	-	-	-	-	-	-	-	-		1.92175	4.24933	3.60983	4.19904	4.16896	4.68546	4.54836	2.28979	2.11262	2.11976	3.40439	3.14209	3.98062		3.92958	4.40045	-0.251473
	ENSG00000114209	PDCD10	programmed cell death 10	3275		2206	1428	1743	1083	2097	1660	1825	4148	3445	3746	4446	3846	4373		-	-	-	-	-	-	-	-	-	-	-	-		32.2799	19.914	21.1533	24.1335	26.6055	26.7083	26.8751	69.571	59.4084	67.6855	83.3087	79.7249	78.1667		20.5337	26.0806	-0.430284
	ENSG00000155868	MED7	mediator complex subunit 7	2776		542	473	528	332	558	487	491	1030	960	1067	1273	1087	1215		-	-	-	-	-	-	-	-	-	-	-	-		9.35659	7.78187	7.55974	8.72816	8.35217	9.24398	8.53022	20.3807	19.5309	22.7449	28.1411	26.5831	25.6218		7.67081	8.71363	-0.266987
	ENSG00000170222	ADPRM	ADP-ribose/CDP-alcohol diphosphatase, manganese dependent	1945		153	67	76	107	165	130	130	271	231	236	301	256	343		-	-	-	-	-	-	-	-	-	-	-	-		3.76973	1.57325	1.55305	4.01484	3.52492	3.52187	3.22346	7.65334	6.70752	7.18012	9.49684	8.93544	10.3235		1.56315	3.57127	-1.26891
	ENSG00000109790	KLHL5	kelch like family member 5	5144		554	619	748	680	1243	1008	1139	57	28	50	81	75	64		-	-	-	-	-	-	-	-	-	-	-	-		5.16115	5.49581	5.77954	9.64743	10.0405	10.3255	10.6788	0.60866	0.307416	0.575186	0.96631	0.98982	0.728337		5.63768	10.173	-0.935964
	ENSG00000163625	WDFY3	WD repeat and FYVE domain containing 3	16856		1302	1215	1220	1263	2017	1748	1858	184	202	156	200	221	264		-	-	-	-	-	-	-	-	-	-	-	-		3.70164	3.29203	2.87672	5.4683	4.97205	5.46433	5.31606	0.599604	0.67681	0.547658	0.728128	0.890089	0.91686		3.08438	5.30518	-0.867235
	ENSG00000204070	SYS1	SYS1 golgi trafficking protein	6000		1343	1375	1595	1029	1791	1317	1474	568	663	559	690	640	729		-	-	-	-	-	-	-	-	-	-	-	-		10.7266	10.4663	10.5658	12.5161	12.4031	11.566	11.848	5.19994	6.24068	5.51315	7.05716	7.24143	7.11262		10.5161	12.0833	-0.282984
	ENSG00000172687	ZNF738	zinc finger protein 738	3905		123	103	133	96	216	167	209	51	41	46	70	66	76		-	-	-	-	-	-	-	-	-	-	-	-		1.50946	1.20464	1.3537	1.79413	2.29836	2.25344	2.58121	0.717382	0.59297	0.697069	1.10004	1.14741	1.13932		1.27917	2.23178	-0.893624
	ENSG00000118579	MED28	mediator complex subunit 28	10972		1642	1614	1724	1138	1908	1565	1626	1094	1161	926	1186	1064	1333		-	-	-	-	-	-	-	-	-	-	-	-		7.17175	6.71831	6.24517	7.56938	7.22565	7.51585	7.14715	5.47687	5.97608	4.99418	6.63333	6.58342	7.1121		6.48174	7.36451	-0.267944
	ENSG00000087053	MTMR2	myotubularin related protein 2	6119		2509	2861	3201	1827	3337	2555	2705	259	257	274	304	301	383		-	-	-	-	-	-	-	-	-	-	-	-		19.6498	21.354	20.7921	21.7902	22.66	22.0019	21.3199	2.32499	2.37204	2.64978	3.04878	3.3395	3.66414		21.073	21.943	-0.143189
	ENSG00000119703	ZC2HC1C	zinc finger C2HC-type containing 1C	4516		74	38	43	40	73	69	67	43	57	48	95	60	76		-	-	-	-	-	-	-	-	-	-	-	-		0.785264	0.384301	0.378449	0.646413	0.671666	0.805091	0.715516	0.523017	0.712838	0.628965	1.29093	0.901972	0.985174		0.381375	0.709671	-0.982879
	ENSG00000223572	CKMT1A	creatine kinase, mitochondrial 1A	3109		86	40	39	49	73	49	55	183	203	215	259	226	270		-	-	-	-	-	-	-	-	-	-	-	-		1.32561	0.5876	0.498582	1.15022	0.975633	0.830472	0.853179	3.23319	3.68761	4.0922	5.11224	4.93496	5.08389		0.543091	0.952375	-0.888153
	ENSG00000205981	DNAJC19	DnaJ heat shock protein family (Hsp40) member C19	3586		1272	701	901	788	1368	1052	1196	371	299	378	437	360	472		-	-	-	-	-	-	-	-	-	-	-	-		16.9987	8.92792	9.98635	16.0369	15.8511	15.4581	16.0849	5.68283	4.70902	6.23764	7.47831	6.81535	7.70522		9.45714	15.8578	-0.826466
	ENSG00000090487	SPG21	SPG21 abhydrolase domain containing, maspardin	3983		1280	1435	1723	1124	1764	1449	1618	200	168	187	249	174	295		-	-	-	-	-	-	-	-	-	-	-	-		15.4006	16.4545	17.1936	20.5949	18.4023	19.1694	19.5914	2.75817	2.38215	2.77824	3.83638	2.96575	4.33576		16.824	19.4395	-0.2886
	ENSG00000172273	HINFP	histone H4 transcription factor	9858		1132	829	1100	809	1578	1168	1229	665	837	584	776	787	891		-	-	-	-	-	-	-	-	-	-	-	-		5.50295	3.84068	4.43503	5.98913	6.65124	6.24315	6.01259	3.70539	4.7952	3.50561	4.83065	5.41978	5.29106		4.13785	6.22403	-0.671812
	ENSG00000134871	COL4A2	collagen type IV alpha 2 chain	19271		56	34	47	66	130	105	107	161	117	123	157	162	209		-	-	-	-	-	-	-	-	-	-	-	-		0.139259	0.0805781	0.0969362	0.249944	0.2803	0.287101	0.26778	0.458905	0.342887	0.377694	0.499951	0.570698	0.634886		0.0887572	0.271281	-1.69362
	ENSG00000122376	SHLD2	shieldin complex subunit 2	4242		2292	2092	2308	1865	3343	2693	3003	161	152	183	254	185	207		-	-	-	-	-	-	-	-	-	-	-	-		25.893	22.5234	21.6251	32.0857	32.7454	33.4515	34.1415	2.08476	2.02368	2.55282	3.67448	2.96072	2.85662		22.0742	33.106	-0.670136
	ENSG00000149269	PAK1	p21 (RAC1) activated kinase 1	6299		2252	2366	2760	2138	3671	2882	3224	2337	2206	2151	2290	2480	2622		-	-	-	-	-	-	-	-	-	-	-	-		17.1331	17.1548	17.4153	24.7708	24.2157	24.1086	24.6844	20.3792	19.779	20.2073	22.3098	26.7286	24.3677		17.285	24.4449	-0.582977
	ENSG00000168612	ZSWIM1	zinc finger SWIM-type containing 1	2769		601	689	741	505	812	635	700	230	176	215	265	233	284		-	-	-	-	-	-	-	-	-	-	-	-		10.4013	11.3642	10.6362	13.3098	12.1848	12.0837	12.192	4.56253	3.58971	4.59467	5.87294	5.71253	6.00411		11.0002	12.4426	-0.259219
	ENSG00000162441	LZIC	leucine zipper and CTNNBIP1 domain containing	5459		1351	788	1060	787	1493	1132	1430	2149	1860	2014	2199	2072	2385		-	-	-	-	-	-	-	-	-	-	-	-		11.8599	6.59258	7.71765	10.5212	11.364	10.9265	12.6334	21.6234	19.2429	21.8316	24.7198	25.7675	25.5758		7.15512	11.3613	-0.750113
	ENSG00000114113	RBP2	retinol binding protein 2	845		921	148	206	801	1483	1196	1357	4490	4202	4185	5541	4363	4687		-	-	-	-	-	-	-	-	-	-	-	-		52.2325	7.99922	9.68954	69.1799	72.9237	74.5803	77.45	291.871	280.847	293.074	402.405	350.529	324.707		8.84438	73.5335	-3.13397
	ENSG00000114933	INO80D	INO80 complex subunit D	14373		1573	1165	1176	1093	1799	1535	1708	1672	1482	1367	1766	1489	1798		-	-	-	-	-	-	-	-	-	-	-	-		5.24468	3.70187	3.25201	5.54979	5.20078	5.62744	5.73111	6.38984	5.82332	5.62808	7.54007	7.03304	7.32311		3.47694	5.52728	-0.754328
	ENSG00000135469	COQ10A	coenzyme Q10A	3243		151	196	246	172	265	223	246	19	19	10	32	36	32		-	-	-	-	-	-	-	-	-	-	-	-		2.23135	2.76027	3.01495	3.87066	3.39534	3.62333	3.65836	0.321816	0.330885	0.18247	0.60553	0.753618	0.577639		2.88761	3.63692	-0.40944
	ENSG00000103363	ELOB	elongin B	1128		1921	2151	2377	1307	2479	2020	2066	4234	3422	3843	4986	4389	4816		-	-	-	-	-	-	-	-	-	-	-	-		81.6124	87.0911	83.7553	84.561	91.3171	94.3609	88.3323	206.178	171.333	201.605	271.254	264.151	249.937		85.4232	89.6428	-0.156014
	ENSG00000112186	CAP2	cyclase associated actin cytoskeleton regulatory protein 2	3346		113	145	165	113	223	167	145	93	84	92	237	185	183		-	-	-	-	-	-	-	-	-	-	-	-		1.61842	1.97918	1.95997	2.46466	2.76926	2.62991	2.08997	1.52672	1.41783	1.62705	4.34665	3.75354	3.20168		1.96958	2.48845	-0.423296
	ENSG00000167323	STIM1	stromal interaction molecule 1	7130		997	1096	1291	813	1268	972	1148	101	124	93	169	155	168		-	-	-	-	-	-	-	-	-	-	-	-		6.70106	7.02043	7.19663	8.32156	7.38948	7.18334	7.76517	0.778096	0.982205	0.771849	1.45455	1.47584	1.37935		7.10853	7.66489	-0.188191
	ENSG00000119772	DNMT3A	DNA methyltransferase 3 alpha	12020		1242	1778	2080	1204	2100	1548	1826	242	188	238	289	305	302		-	-	-	-	-	-	-	-	-	-	-	-		4.95171	6.75569	6.87783	7.31014	7.25938	6.78604	7.32647	1.10589	0.88333	1.17169	1.47545	1.72263	1.47081		6.81676	7.17051	-0.156005
	ENSG00000163687	DNASE1L3	deoxyribonuclease 1 like 3	2992		6	1	0	6	16	10	13	2	3	2	11	14	8		-	-	-	-	-	-	-	-	-	-	-	-		0.0961009	0.0152644	0	0.14635	0.222199	0.176112	0.209546	0.0367172	0.0566278	0.0395555	0.225613	0.31766	0.156524		0.00763222	0.188552	-4.82327
	ENSG00000241127	YAE1	YAE1 maturation factor of ABCE1	2560		469	375	444	259	487	393	397	472	402	505	701	553	635		-	-	-	-	-	-	-	-	-	-	-	-		8.77952	6.69012	6.89343	7.38352	7.90448	8.08914	7.47909	10.1275	8.86862	11.6732	16.8039	14.665	14.5207		6.79177	7.71406	-0.269083
	ENSG00000205352	PRR13	proline rich 13	2824		2852	2186	2733	2180	3789	2914	3239	9467	10199	8783	10324	9874	10753		-	-	-	-	-	-	-	-	-	-	-	-		48.3975	35.3531	38.4651	56.3373	55.7499	54.3719	55.3152	184.14	203.968	184.042	224.345	237.369	222.904		36.9091	55.4436	-0.668927
	ENSG00000235194	PPP1R3E	protein phosphatase 1 regulatory subunit 3E	5550		159	85	80	148	224	179	231	103	131	127	146	140	195		-	-	-	-	-	-	-	-	-	-	-	-		1.37291	0.699469	0.572914	1.94613	1.67702	1.69946	2.00732	1.0194	1.33306	1.3541	1.61433	1.7125	2.05681		0.636191	1.83248	-1.61192
	ENSG00000263528	IKBKE	inhibitor of nuclear factor kappa B kinase subunit epsilon	3791		155	135	139	184	269	236	270	104	126	85	123	142	162		-	-	-	-	-	-	-	-	-	-	-	-		1.95937	1.62638	1.45732	3.54216	2.94838	3.28026	3.43485	1.50689	1.8771	1.3268	1.99106	2.54291	2.50158		1.54185	3.30141	-1.17957
	ENSG00000131943	C19orf12	chromosome 19 open reading frame 12	5378		429	516	544	358	584	500	572	115	110	70	126	134	151		-	-	-	-	-	-	-	-	-	-	-	-		3.82274	4.38199	4.02041	4.8581	4.51208	4.8989	5.12948	1.17457	1.15516	0.770223	1.43775	1.69153	1.64365		4.2012	4.84964	-0.291423
	ENSG00000115998	C2orf42	chromosome 2 open reading frame 42	3630		334	175	222	260	438	315	383	229	217	220	245	249	320		-	-	-	-	-	-	-	-	-	-	-	-		4.40938	2.20178	2.43074	5.22722	5.01363	4.5725	5.08851	3.46521	3.37616	3.58637	4.14183	4.65681	5.16056		2.31626	4.97546	-1.18187
	ENSG00000163482	STK36	serine/threonine kinase 36	6415		406	398	528	372	667	508	506	126	113	104	148	174	138		-	-	-	-	-	-	-	-	-	-	-	-		3.03296	2.83354	3.27137	4.23204	4.3203	4.1727	3.8041	1.07888	0.994836	0.959347	1.41579	1.8414	1.25932		3.05245	4.13228	-0.516912
	ENSG00000128891	CCDC32	coiled-coil domain containing 32	8648		302	224	256	201	395	316	339	889	850	817	1004	881	986		-	-	-	-	-	-	-	-	-	-	-	-		1.67351	1.18297	1.17657	1.69623	1.89787	1.9254	1.89052	5.6466	5.55102	5.59043	7.12443	6.91602	6.67444		1.17977	1.85251	-0.739387
	ENSG00000177606	JUN	Jun proto-oncogene, AP-1 transcription factor subunit	3257		537	381	404	512	852	718	824	364	280	292	384	326	416		-	-	-	-	-	-	-	-	-	-	-	-		7.90123	5.34256	4.9301	11.4724	10.8694	11.616	12.2013	6.13882	4.85523	5.30523	7.23512	6.7951	7.47703		5.13633	11.5398	-1.25295
	ENSG00000106772	PRUNE2	prune homolog 2 with BCH domain	14683		47	52	47	49	81	63	76	156	146	159	231	180	188		-	-	-	-	-	-	-	-	-	-	-	-		0.153398	0.161745	0.127226	0.243548	0.229221	0.226087	0.24963	0.583594	0.561575	0.640798	0.96545	0.832249	0.749543		0.144485	0.237122	-0.803173
	ENSG00000132915	PDE6A	phosphodiesterase 6A	7417		76	26	30	147	228	176	185	7	3	7	17	16	17		-	-	-	-	-	-	-	-	-	-	-	-		0.491047	0.160099	0.160763	1.44642	1.27729	1.25036	1.20293	0.0518407	0.0228435	0.0558481	0.140654	0.146449	0.134176		0.160431	1.29425	-3.08927
	ENSG00000135537	AFG1L	AFG1 like ATPase	8353		458	199	232	379	626	582	567	73	57	50	74	72	127		-	-	-	-	-	-	-	-	-	-	-	-		2.62761	1.08806	1.10392	3.31132	3.11398	3.67139	3.2737	0.480044	0.385392	0.354215	0.543653	0.585175	0.890051		1.09599	3.3426	-1.6908
	ENSG00000164308	ERAP2	endoplasmic reticulum aminopeptidase 2	7422		683	38	39	714	1272	1089	1282	3966	4048	3355	4098	3971	4378		-	-	-	-	-	-	-	-	-	-	-	-		4.40999	0.233833	0.208851	7.02071	7.12116	7.73137	8.33039	29.3517	30.8027	26.7492	33.8831	36.3224	34.5309		0.221342	7.55091	-5.18204
	ENSG00000137251	TINAG	tubulointerstitial nephritis antigen	2159		61	34	41	32	69	51	48	1139	1030	1255	1522	1289	1345		-	-	-	-	-	-	-	-	-	-	-	-		1.35399	0.719231	0.754786	1.08169	1.32795	1.24471	1.07223	28.9782	26.9435	34.3978	43.2608	40.5318	36.4689		0.737009	1.18164	-0.770132
	ENSG00000143891	GALM	galactose mutarotase	2616		4620	1417	1642	4071	6630	5834	5998	1258	1281	1275	1443	1321	1461		-	-	-	-	-	-	-	-	-	-	-	-		84.6335	24.7386	24.9475	113.571	105.308	117.511	110.578	26.4146	27.6555	28.8411	33.8502	34.2816	32.6938		24.8431	111.742	-2.25231
	ENSG00000188010	MORN2	MORN repeat containing 2	1364		105	68	81	99	134	104	125	45	28	54	70	56	79		-	-	-	-	-	-	-	-	-	-	-	-		3.68904	2.27686	2.36028	5.29694	4.08202	4.01762	4.41971	1.81217	1.15935	2.34271	3.14931	2.78721	3.39052		2.31857	4.45407	-1.01335
	ENSG00000089220	PEBP1	phosphatidylethanolamine binding protein 1	1514		3000	3324	3961	2968	4939	3929	4309	2321	2282	2317	2504	2168	2901		-	-	-	-	-	-	-	-	-	-	-	-		94.9584	100.272	103.985	143.068	135.549	136.743	137.262	84.2074	85.1255	90.5606	101.494	97.2141	112.17		102.128	138.155	-0.518054
	ENSG00000111271	ACAD10	acyl-CoA dehydrogenase family member 10	8931		971	648	718	740	1412	1169	1350	274	323	261	297	378	374		-	-	-	-	-	-	-	-	-	-	-	-		5.21023	3.31373	3.19534	6.04694	6.5693	6.89706	7.29008	1.6852	2.04255	1.72934	2.04075	2.87334	2.45146		3.25453	6.70084	-1.12945
	ENSG00000204444	APOM	apolipoprotein M	1237		1340	1768	1770	1340	2270	1893	1945	422	420	472	612	514	469		-	-	-	-	-	-	-	-	-	-	-	-		51.9126	65.2762	56.8717	79.0568	76.2501	80.6363	75.8313	18.7389	19.1756	22.5793	30.3609	28.2091	22.1951		61.0739	77.9436	-0.437416
	ENSG00000186350	RXRA	retinoid X receptor alpha	12077		1651	2013	2228	2041	3040	2399	2853	99	88	78	147	106	113		-	-	-	-	-	-	-	-	-	-	-	-		6.55128	7.6125	7.33244	12.3335	10.4592	10.467	11.3931	0.450274	0.411522	0.382186	0.746948	0.595858	0.547738		7.47247	11.1632	-0.660622
	ENSG00000183172	SMDT1	single-pass membrane protein with aspartate rich tail 1	1731		327	208	284	214	396	330	330	818	685	791	871	764	978		-	-	-	-	-	-	-	-	-	-	-	-		9.05292	5.48793	6.52099	9.02237	9.50567	10.0454	9.19423	25.9572	22.3493	27.0407	30.8783	29.9635	33.0746		6.00446	9.44191	-0.734273
	ENSG00000189241	TSPYL1	TSPY like 1	7342		1463	1413	1661	1290	2241	1871	1900	5846	5213	6023	6756	5972	6355		-	-	-	-	-	-	-	-	-	-	-	-		9.54922	8.78962	8.99182	12.8227	12.6827	13.4279	12.4807	43.7366	40.0999	48.5442	56.4687	55.2206	50.6704		8.89072	12.8535	-0.614873
	ENSG00000160714	UBE2Q1	ubiquitin conjugating enzyme E2 Q1	4190		1305	1498	1711	1093	1893	1494	1555	236	208	205	304	233	264		-	-	-	-	-	-	-	-	-	-	-	-		14.9257	16.3283	16.2304	19.0375	18.7725	18.7882	17.8984	3.09385	2.80362	2.8952	4.45238	3.77518	3.68845		16.2793	18.6242	-0.27712
	ENSG00000143222	UFC1	ubiquitin-fold modifier conjugating enzyme 1	2100		2091	1540	1864	1437	2537	1928	2141	1388	1533	1335	1659	1409	1656		-	-	-	-	-	-	-	-	-	-	-	-		47.717	33.4922	35.2792	49.9392	50.1979	48.3768	49.1695	36.3054	41.228	37.6185	48.4797	45.5499	46.163		34.3857	49.4208	-0.60584
	ENSG00000130772	MED18	mediator complex subunit 18	2017		314	213	287	219	406	280	326	663	668	680	771	690	805		-	-	-	-	-	-	-	-	-	-	-	-		7.46039	4.82299	5.65547	7.92396	8.36382	7.31479	7.79489	18.0555	18.7043	19.95	23.4575	23.2241	23.3638		5.23923	7.84936	-0.663945
	ENSG00000179912	R3HDM2	R3H domain containing 2	5903		214	209	211	156	234	199	242	1326	1033	1112	1722	1644	1607		-	-	-	-	-	-	-	-	-	-	-	-		1.73732	1.61702	1.4207	1.92866	1.64713	1.77636	1.97716	12.3388	9.88319	11.1473	17.9016	18.9071	15.9366		1.51886	1.83233	-0.352969
	ENSG00000179833	SERTAD2	SERTA domain containing 2	6274		708	376	454	574	973	796	888	500	466	435	527	495	579		-	-	-	-	-	-	-	-	-	-	-	-		5.40788	2.73707	2.8761	6.67684	6.44396	6.68526	6.82601	4.3775	4.1948	4.10283	5.15464	5.3562	5.40241		2.80658	6.65802	-1.32784
	ENSG00000257335	MGAM	maltase-glucoamylase	10767		259	76	92	98	173	160	192	2880	3116	2391	3165	3215	3093		-	-	-	-	-	-	-	-	-	-	-	-		1.15277	0.322375	0.339614	0.664256	0.66763	0.783024	0.860013	14.6926	16.3445	13.1409	18.039	20.2713	16.8166		0.330994	0.743731	-1.25342
	ENSG00000132334	PTPRE	protein tyrosine phosphatase receptor type E	11235		148	52	46	113	213	159	162	257	185	209	265	245	294		-	-	-	-	-	-	-	-	-	-	-	-		0.631287	0.211384	0.162734	0.734022	0.787755	0.745716	0.695409	1.2565	0.929969	1.10081	1.44746	1.48043	1.53189		0.187059	0.740726	-2.07932
	ENSG00000111445	RFC5	replication factor C subunit 5	3249		1624	912	1018	809	1493	1123	1164	195	215	189	232	213	291		-	-	-	-	-	-	-	-	-	-	-	-		23.9538	12.82	12.4535	18.172	19.0939	18.2129	17.2783	3.29675	3.7373	3.44232	4.38198	4.45067	5.2432		12.6367	18.1893	-0.610483
	ENSG00000169895	SYAP1	synapse associated protein 1	6442		3310	2639	3081	2604	4459	3593	3956	7736	6116	6976	7613	7457	8085		-	-	-	-	-	-	-	-	-	-	-	-		24.6232	18.7095	19.0092	29.5001	28.7608	29.3891	29.6165	65.9625	53.6187	64.0803	72.5216	78.5849	73.4705		18.8593	29.3166	-0.719567
	ENSG00000134986	NREP	neuronal regeneration related protein	9337		283	41	50	291	415	331	435	103	98	87	124	153	116		-	-	-	-	-	-	-	-	-	-	-	-		1.4525	0.200548	0.212841	2.27452	1.84682	1.86797	2.24688	0.605942	0.592773	0.55138	0.81498	1.11245	0.727284		0.206695	2.05905	-3.39208
	ENSG00000175215	CTDSP2	CTD small phosphatase 2	5432		1885	2063	2377	1764	2755	2153	2447	1068	1229	909	1209	1179	1258		-	-	-	-	-	-	-	-	-	-	-	-		16.6299	17.3453	17.3925	23.6997	21.074	20.885	21.7256	10.7997	12.778	9.90246	13.6584	14.735	13.5573		17.3689	21.8461	-0.411768
	ENSG00000118276	B4GALT6	beta-1,4-galactosyltransferase 6	5306		809	434	497	331	723	546	692	63	59	93	104	98	108		-	-	-	-	-	-	-	-	-	-	-	-		7.30667	3.73564	3.7229	4.55265	5.66181	5.42219	6.28981	0.65219	0.627993	1.03718	1.20281	1.25388	1.19154		3.72927	5.48162	-0.646226
	ENSG00000157796	WDR19	WD repeat domain 19	8773		169	282	280	228	379	317	324	29	24	20	35	45	48		-	-	-	-	-	-	-	-	-	-	-	-		0.923159	1.46806	1.26853	1.89666	1.79505	1.90397	1.78113	0.181573	0.154502	0.134903	0.244823	0.348225	0.320292		1.3683	1.8442	-0.515611
	ENSG00000197892	KIF13B	kinesin family member 13B	11113		1902	1778	1854	1384	2096	1636	2029	1586	1507	1342	1640	1621	1660		-	-	-	-	-	-	-	-	-	-	-	-		8.20195	7.30706	6.63088	9.08884	7.8369	7.75714	8.8054	7.83922	7.65864	7.14595	9.05618	9.90256	8.7444		6.96897	8.37207	-0.347202
	ENSG00000188089	PLA2G4E	phospholipase A2 group IVE	5823		29	20	18	27	48	34	39	3	7	0	6	13	23		-	-	-	-	-	-	-	-	-	-	-	-		0.238665	0.156865	0.122862	0.338393	0.342514	0.307668	0.32301	0.0282993	0.0678924	0	0.063232	0.151563	0.231225		0.139864	0.327896	-1.31986
	ENSG00000184897	H1-10	H1.10 linker histone	1516		797	668	787	970	1161	1017	1104	24	15	23	41	46	29		-	-	-	-	-	-	-	-	-	-	-	-		25.194	20.1242	20.6333	46.6956	31.8213	35.3485	35.1211	0.869587	0.558807	0.897775	1.65965	2.05994	1.11983		20.3788	37.2466	-0.950978
	ENSG00000115977	AAK1	AP2 associated kinase 1	24843		381	360	360	351	566	394	424	715	697	655	873	782	736		-	-	-	-	-	-	-	-	-	-	-	-		0.734952	0.661822	0.575958	1.03111	0.946666	0.835684	0.823114	1.5809	1.58452	1.56019	2.15647	2.13697	1.73431		0.61889	0.909145	-0.636623
	ENSG00000105877	DNAH11	dynein axonemal heavy chain 11	16174		44	26	10	81	137	105	137	12	4	3	13	11	35		-	-	-	-	-	-	-	-	-	-	-	-		0.130369	0.0734173	0.024574	0.365487	0.351955	0.342075	0.408509	0.0407535	0.0139673	0.010976	0.049324	0.0461712	0.126679		0.0489956	0.367006	-3.02719
	ENSG00000112695	COX7A2	cytochrome c oxidase subunit 7A2	1922		5314	3248	3842	2643	4946	4038	4162	11597	9218	10308	12814	10600	11620		-	-	-	-	-	-	-	-	-	-	-	-		132.497	77.18	79.4505	100.357	106.926	110.704	104.435	331.431	270.865	317.366	409.132	374.411	353.921		78.3153	105.606	-0.515874
	ENSG00000144182	LIPT1	lipoyltransferase 1	2279		221	102	140	130	246	192	223	106	109	107	147	126	148		-	-	-	-	-	-	-	-	-	-	-	-		4.64714	2.04408	2.44161	4.16297	4.48513	4.43922	4.7191	2.55483	2.70117	2.7783	3.95827	3.75338	3.80164		2.24285	4.4516	-1.07114
	ENSG00000141642	ELAC1	elaC ribonuclease Z 1	3970		78	58	59	60	94	76	84	192	158	187	242	194	237		-	-	-	-	-	-	-	-	-	-	-	-		0.941547	0.667237	0.590682	1.10297	0.983834	1.00872	1.02044	2.65651	2.24769	2.78734	3.74074	3.31747	3.49471		0.628959	1.02899	-0.792225
	ENSG00000204272	NBDY	negative regulator of P-body association	2506		113	124	165	116	167	147	161	444	364	399	587	462	560		-	-	-	-	-	-	-	-	-	-	-	-		2.1609	2.25987	2.61695	3.37816	2.76898	3.09091	3.09844	9.73202	8.20333	9.42173	14.3744	12.5157	13.0816		2.43841	3.08412	-0.411604
	ENSG00000204257	HLA-DMA	major histocompatibility complex, class II, DM alpha	2520		22	9	12	12	24	17	24	7217	7877	6845	10253	9384	9085		-	-	-	-	-	-	-	-	-	-	-	-		0.41837	0.163111	0.189266	0.347524	0.395727	0.355466	0.459313	157.31	176.535	160.736	249.679	252.804	211.046		0.176189	0.389507	-1.23075
	ENSG00000113249	HAVCR1	hepatitis A virus cellular receptor 1	2151		19192	3567	4825	15134	26652	22096	24044	225	264	185	314	239	284		-	-	-	-	-	-	-	-	-	-	-	-		427.58	75.7365	89.1558	513.472	514.842	541.281	539.094	5.7457	6.9316	5.08944	8.95822	7.54316	7.72914		82.4461	527.172	-2.75853
	ENSG00000170430	MGMT	O-6-methylguanine-DNA methyltransferase	6527		767	759	807	701	1303	1147	1177	115	122	116	139	125	202		-	-	-	-	-	-	-	-	-	-	-	-		5.63144	5.31093	4.9142	7.83805	8.29498	9.25975	8.69683	0.967799	1.05564	1.05168	1.30687	1.30015	1.81172		5.11256	8.52241	-0.824946
	ENSG00000176105	YES1	YES proto-oncogene 1, Src family tyrosine kinase	5100		5799	5103	6020	3760	7116	5276	6046	845	755	714	798	912	922		-	-	-	-	-	-	-	-	-	-	-	-		54.4905	45.6981	46.9158	53.8049	57.9763	54.511	57.1737	9.10097	8.36078	8.28451	9.60208	12.14	10.5831		46.3069	55.8665	-0.355119
	ENSG00000143933	CALM2	calmodulin 2	7114		13659	10330	12231	7318	14492	10365	11423	26664	22991	27564	32153	24411	30596		-	-	-	-	-	-	-	-	-	-	-	-		92.0117	66.3176	68.3346	75.0728	84.6445	76.7724	77.4399	205.879	182.521	229.281	277.358	232.953	251.77		67.3261	78.4824	-0.305266
	ENSG00000197008	ZNF138	zinc finger protein 138	2850		541	457	560	415	652	474	567	99	101	97	124	113	156		-	-	-	-	-	-	-	-	-	-	-	-		9.09684	7.32342	7.80972	10.6269	9.50577	8.76361	9.59481	1.90806	2.00146	2.01403	2.66999	2.69172	3.2043		7.56657	9.62278	-0.4244
	ENSG00000176058	TPRN	taperin	5281		1297	795	969	1074	1676	1332	1501	50	35	55	71	70	72		-	-	-	-	-	-	-	-	-	-	-	-		11.7696	6.87533	7.2929	14.842	13.1869	13.2904	13.7076	0.520062	0.374302	0.616291	0.825039	0.899866	0.798123		7.08411	13.7567	-1.03661
	ENSG00000164978	NUDT2	nudix hydrolase 2	1073		421	252	314	269	486	427	472	204	164	173	219	220	230		-	-	-	-	-	-	-	-	-	-	-	-		18.8027	10.7261	11.6311	18.296	18.8201	20.969	21.2149	10.4431	8.63205	9.54081	12.525	13.9193	12.5482		11.1786	19.825	-0.91071
	ENSG00000197273	GUCA2A	guanylate cyclase activator 2A	597		814	184	252	303	503	417	479	31272	33564	31208	34716	33209	35546		-	-	-	-	-	-	-	-	-	-	-	-		65.3413	14.0762	16.7772	37.0401	35.0089	36.8054	38.6954	2877.28	3175.19	3093.36	3568.52	3776.39	3485.54		15.4267	36.8874	-1.33539
	ENSG00000157111	TMEM171	transmembrane protein 171	1250		31	36	48	44	64	59	43	473	495	449	853	847	1032		-	-	-	-	-	-	-	-	-	-	-	-		1.18847	1.31533	1.52624	2.5689	2.12743	2.48709	1.65904	20.7851	22.3648	21.2557	41.8766	46.0012	48.3307		1.42079	2.21061	-0.706684
	ENSG00000146282	RARS2	arginyl-tRNA synthetase 2, mitochondrial	2969		3097	1561	1903	2184	3764	3045	3544	2296	1927	1959	2182	2156	2448		-	-	-	-	-	-	-	-	-	-	-	-		49.9884	24.0124	25.4754	53.6842	52.6773	54.0414	57.5681	42.4779	36.6557	39.0448	45.1	49.2986	48.2675		24.7439	54.4928	-1.2217
	ENSG00000176714	CCDC121	coiled-coil domain containing 121	2844		136	91	78	151	230	196	164	37	43	40	54	49	87		-	-	-	-	-	-	-	-	-	-	-	-		2.29164	1.46135	1.09008	3.87482	3.36034	3.63142	2.78107	0.714617	0.853903	0.83228	1.16519	1.16967	1.79078		1.27571	3.41191	-1.5044
	ENSG00000214655	ZSWIM8	zinc finger SWIM-type containing 8	7953		905	913	1011	898	1390	1160	1182	83	114	68	144	101	124		-	-	-	-	-	-	-	-	-	-	-	-		5.45325	5.24303	5.05257	8.24042	7.2622	7.68558	7.16778	0.573255	0.80955	0.505961	1.11113	0.862157	0.912734		5.1478	7.589	-0.64053
	ENSG00000163820	FYCO1	FYVE and coiled-coil domain containing 1	8895		376	480	503	387	542	399	555	315	291	246	409	308	337		-	-	-	-	-	-	-	-	-	-	-	-		2.02572	2.46455	2.24758	3.17518	2.53185	2.36361	3.00916	1.94521	1.84764	1.63655	2.82169	2.35072	2.21788		2.35606	2.76995	-0.312683
	ENSG00000112306	RPS12	ribosomal protein S12	639		30106	27896	33334	18307	32580	26987	27676	954	770	979	1087	894	1140		-	-	-	-	-	-	-	-	-	-	-	-		2257.82	1993.81	2073.38	2090.84	2118.53	2225.38	2088.82	82.0066	68.0549	90.6611	104.391	94.9801	104.438		2033.59	2130.89	-0.151176
	ENSG00000050130	JKAMP	JNK1/MAPK8 associated membrane protein	4350		885	775	948	525	966	785	862	3026	3032	2716	3342	2916	3336		-	-	-	-	-	-	-	-	-	-	-	-		9.74972	8.13682	8.66187	8.80793	9.22725	9.50889	9.55688	38.2103	39.365	36.947	47.1465	45.5087	44.8942		8.39935	9.27524	-0.227676
	ENSG00000265491	RNF115	ring finger protein 115	11059		952	1154	1376	771	1377	1070	1187	123	89	89	161	132	152		-	-	-	-	-	-	-	-	-	-	-	-		4.12533	4.76576	4.94533	5.08794	5.17372	5.09821	5.17646	0.610928	0.454511	0.476226	0.893393	0.810315	0.804602		4.85554	5.13408	-0.164022
	ENSG00000003400	CASP10	caspase 10	7598		389	159	163	297	516	377	415	805	725	861	980	845	913		-	-	-	-	-	-	-	-	-	-	-	-		2.45351	0.955741	0.85267	2.85273	2.82186	2.61452	2.63419	5.81966	5.389	6.70568	7.91515	7.55011	7.03437		0.904205	2.73082	-1.68021
	ENSG00000110851	PRDM4	PR/SET domain 4	4772		603	676	775	495	890	623	796	133	158	140	182	152	212		-	-	-	-	-	-	-	-	-	-	-	-		6.05557	6.46977	6.45496	7.57022	7.74951	6.87919	8.04472	1.53092	1.86993	1.73607	2.34047	2.16241	2.60069		6.46237	7.56091	-0.311108
	ENSG00000146592	CREB5	cAMP responsive element binding protein 5	11681		11	11	8	13	32	18	22	164	143	163	194	205	197		-	-	-	-	-	-	-	-	-	-	-	-		0.0451285	0.0430086	0.0272209	0.0812208	0.113829	0.0811974	0.0908324	0.771196	0.691394	0.825746	1.01919	1.19143	0.987278		0.0351147	0.09177	-1.49544
	ENSG00000170322	NFRKB	nuclear factor related to kappaB binding protein	6335		1822	2043	2232	1350	2295	1849	1941	391	413	368	428	432	499		-	-	-	-	-	-	-	-	-	-	-	-		13.7829	14.7287	14.0036	15.5522	15.0529	15.3794	14.7767	3.39025	3.68191	3.43748	4.146	4.62949	4.61113		14.3662	15.1903	-0.164091
	ENSG00000188811	NHLRC3	NHL repeat containing 3	6409		2317	844	1009	1607	2858	2317	2594	624	565	594	563	655	863		-	-	-	-	-	-	-	-	-	-	-	-		17.325	6.01443	6.25739	18.2991	18.5292	19.0496	19.5199	5.34805	4.97884	5.48448	5.39077	6.9382	7.88268		6.13591	18.8494	-1.70252
	ENSG00000219626	FAM228B	family with sequence similarity 228 member B	4927		82	58	48	64	114	74	77	44	50	20	65	53	67		-	-	-	-	-	-	-	-	-	-	-	-		0.797571	0.537635	0.387214	0.947985	0.961406	0.791405	0.753714	0.490536	0.573135	0.240207	0.809586	0.73028	0.79606		0.462425	0.863627	-0.991179
	ENSG00000196072	BLOC1S2	biogenesis of lysosomal organelles complex 1 subunit 2	2911		538	608	730	406	749	570	686	357	244	363	496	374	468		-	-	-	-	-	-	-	-	-	-	-	-		8.85682	9.53902	9.9672	10.1786	10.6911	10.3177	11.3653	6.73639	4.73388	7.3791	10.4562	8.72218	9.41146		9.75311	10.6382	-0.210536
	ENSG00000167555	ZNF528	zinc finger protein 528	8530		292	77	94	232	347	289	288	106	88	89	130	133	115		-	-	-	-	-	-	-	-	-	-	-	-		1.64048	0.412272	0.437997	1.98492	1.6903	1.78525	1.62833	0.682587	0.582644	0.617419	0.935248	1.05852	0.789228		0.425135	1.7722	-2.13438
	ENSG00000184076	UQCR10	ubiquinol-cytochrome c reductase, complex III subunit X	975		2830	1998	2153	1566	2958	2283	2442	8001	6204	7306	8843	7244	8146		-	-	-	-	-	-	-	-	-	-	-	-		139.098	93.5908	87.7671	117.217	126.06	123.382	120.792	450.755	359.366	443.419	556.58	504.394	489.095		90.679	121.863	-0.512995
	ENSG00000059691	GATB	glutamyl-tRNA amidotransferase subunit B	11741		660	506	594	390	723	488	566	107	126	102	124	140	174		-	-	-	-	-	-	-	-	-	-	-	-		2.69387	1.96828	2.01082	2.42417	2.55869	2.1901	2.32493	0.500587	0.606087	0.514084	0.64811	0.809504	0.867556		1.98955	2.37447	-0.339062
	ENSG00000136011	STAB2	stabilin 2	9280		20	12	18	17	37	19	25	150	143	128	184	192	208		-	-	-	-	-	-	-	-	-	-	-	-		0.103281	0.0590576	0.0770934	0.133692	0.165668	0.107884	0.129924	0.88786	0.870278	0.816208	1.21675	1.40459	1.31211		0.0680755	0.134292	-1.06218
	ENSG00000138095	LRPPRC	leucine rich pentatricopeptide repeat containing	10028		16682	16476	18376	10462	17986	14006	15261	246	232	252	320	244	381		-	-	-	-	-	-	-	-	-	-	-	-		79.7208	75.0378	72.8332	76.1385	74.5255	73.5952	73.3951	1.34748	1.3066	1.48705	1.95825	1.65185	2.22415		73.9355	74.4136	-0.0932258
	ENSG00000035664	DAPK2	death associated protein kinase 2	13612		124	20	18	143	196	168	161	177	221	153	225	201	259		-	-	-	-	-	-	-	-	-	-	-	-		0.436554	0.0671043	0.0525585	0.766687	0.598299	0.650335	0.57043	0.714254	0.916938	0.665133	1.01436	1.00247	1.11386		0.0598314	0.646438	-3.51709
	ENSG00000128298	BAIAP2L2	BAR/IMD domain containing adaptor protein 2 like 2	2149		610	419	430	396	630	505	584	40	46	37	51	82	59		-	-	-	-	-	-	-	-	-	-	-	-		13.6029	8.90471	7.95288	13.4482	12.1812	12.3824	13.1061	1.02241	1.2089	1.01884	1.45635	2.59044	1.6072		8.4288	12.7795	-0.68368
	ENSG00000198399	ITSN2	intersectin 2	12022		1122	896	894	928	1578	1181	1459	332	290	322	378	319	411		-	-	-	-	-	-	-	-	-	-	-	-		4.47254	3.40388	2.95565	5.63346	5.45399	5.17634	5.85298	1.51692	1.36236	1.58496	1.92951	1.8014	2.00133		3.17976	5.52919	-0.884272
	ENSG00000114391	RPL24	ribosomal protein L24	2618		16289	13721	16073	10312	17965	14600	15288	1201	941	1213	1359	1172	1320		-	-	-	-	-	-	-	-	-	-	-	-		298.169	239.364	244.017	287.46	285.129	293.855	281.63	25.1985	20.2997	27.4176	31.8553	30.3916	29.516		241.69	287.019	-0.331661
	ENSG00000175309	PHYKPL	5-phosphohydroxy-L-lysine phospho-lyase	8439		1057	671	629	712	1132	1038	1002	353	498	416	457	477	571		-	-	-	-	-	-	-	-	-	-	-	-		6.00236	3.6314	2.96246	6.15734	5.57365	6.48121	5.72631	2.29765	3.33279	2.91703	3.32321	3.83728	3.96094		3.29693	5.98463	-0.946284
	ENSG00000188186	LAMTOR4	late endosomal/lysosomal adaptor, MAPK and MTOR activator 4	1936		973	730	860	776	1408	1078	1096	907	992	922	1050	942	1122		-	-	-	-	-	-	-	-	-	-	-	-		24.0849	17.2211	17.6557	29.2523	30.2191	29.3402	27.3026	25.7337	28.9385	28.1815	33.2825	33.0325	33.9266		17.4384	29.0286	-0.818439
	ENSG00000051341	POLQ	DNA polymerase theta	9382		1116	856	897	633	1247	873	962	16	6	10	23	26	22		-	-	-	-	-	-	-	-	-	-	-	-		5.70042	4.16697	3.80005	4.92393	5.52275	4.90307	4.94513	0.0936754	0.0361182	0.063073	0.150441	0.188137	0.137272		3.98351	5.07372	-0.437235
	ENSG00000119915	ELOVL3	ELOVL fatty acid elongase 3	1400		25	13	28	39	41	27	29	3	2	4	12	12	11		-	-	-	-	-	-	-	-	-	-	-	-		0.855756	0.42409	0.794918	2.03301	1.21686	1.01621	0.999006	0.117705	0.0806811	0.169072	0.526	0.581901	0.459958		0.609504	1.31627	-1.15201
	ENSG00000137720	C11orf1	chromosome 11 open reading frame 1	3514		912	472	561	575	1060	878	904	392	371	317	435	384	433		-	-	-	-	-	-	-	-	-	-	-	-		12.4374	6.13455	6.34532	11.9418	12.534	13.1657	12.4069	6.12753	5.96269	5.33822	7.59661	7.41866	7.21339		6.23993	12.5121	-1.08824
	ENSG00000167105	TMEM92	transmembrane protein 92	3062		2755	801	937	2466	4031	3266	3495	4769	5618	4500	5489	4908	5865		-	-	-	-	-	-	-	-	-	-	-	-		43.1176	11.9473	12.1626	58.7749	54.7006	56.2031	55.0478	85.5506	103.621	86.9654	110.007	108.817	112.129		12.055	56.1816	-2.30207
	ENSG00000128641	MYO1B	myosin IB	9533		2703	3752	4306	2486	4350	3334	3442	135	147	130	212	189	249		-	-	-	-	-	-	-	-	-	-	-	-		13.588	17.9753	17.953	19.0316	18.9603	18.4283	17.4132	0.777867	0.870878	0.806961	1.3647	1.34595	1.52906		17.9641	18.4584	-0.122367
	ENSG00000070047	PHRF1	PHD and ring finger domains 1	5785		1551	1386	1526	1298	1919	1671	1843	23	21	16	34	37	36		-	-	-	-	-	-	-	-	-	-	-	-		12.8483	10.9421	10.4844	16.3748	13.7834	15.2203	15.3646	0.218386	0.205015	0.163665	0.360668	0.434204	0.364294		10.7133	15.1858	-0.584602
	ENSG00000154237	LRRK1	leucine rich repeat kinase 1	17491		231	238	245	174	309	241	266	350	333	309	366	440	379		-	-	-	-	-	-	-	-	-	-	-	-		0.6329	0.621448	0.556729	0.726003	0.734054	0.726026	0.733441	1.09914	1.07523	1.0454	1.2841	1.70779	1.26846		0.589089	0.729881	-0.396061
	ENSG00000120370	GORAB	golgin, RAB6 interacting	3773		282	239	263	153	335	238	252	276	243	251	370	327	334		-	-	-	-	-	-	-	-	-	-	-	-		3.58179	2.89303	2.77052	2.95943	3.68929	3.32384	3.22116	4.01812	3.63738	3.93664	6.01793	5.88378	5.18219		2.83178	3.29843	-0.312404
	ENSG00000198865	CCDC152	coiled-coil domain containing 152	3493		33	13	12	41	51	45	40	37	30	41	57	48	64		-	-	-	-	-	-	-	-	-	-	-	-		0.452745	0.169976	0.136545	0.856622	0.606675	0.678834	0.552281	0.581841	0.485057	0.694583	1.0014	0.932907	1.07259		0.15326	0.673603	-2.21107
	ENSG00000156298	TSPAN7	tetraspanin 7	3110		115	5	18	122	191	171	187	1059	997	930	1138	963	1186		-	-	-	-	-	-	-	-	-	-	-	-		1.77205	0.0734264	0.230041	2.86288	2.55186	2.89725	2.89988	18.7041	18.1053	17.6954	22.4551	21.0214	22.3243		0.151734	2.80297	-4.24283
	ENSG00000197417	SHPK	sedoheptulokinase	3775		196	133	190	152	190	142	199	62	46	46	87	63	83		-	-	-	-	-	-	-	-	-	-	-	-		2.48815	1.60908	2.00046	2.93853	2.09132	1.98208	2.54234	0.902144	0.688194	0.721074	1.41428	1.13297	1.28711		1.80477	2.38857	-0.471807
	ENSG00000065518	NDUFB4	NADH:ubiquinone oxidoreductase subunit B4	1877		2378	1994	2172	1481	2751	2192	2225	3841	3137	3598	4315	3416	4078		-	-	-	-	-	-	-	-	-	-	-	-		60.7135	48.518	45.9926	57.583	60.8991	61.5355	57.1695	112.404	94.3887	113.432	141.075	123.552	127.185		47.2553	59.2968	-0.413372
	ENSG00000184434	LRRC19	leucine rich repeat containing 19	3588		273	12	4	255	451	386	407	22384	20019	19150	24743	21190	21823		-	-	-	-	-	-	-	-	-	-	-	-		3.64626	0.152746	0.0443098	5.18671	5.22286	5.66871	5.47067	342.678	315.108	315.831	423.187	400.935	356.054		0.0985282	5.38724	-5.91058
	ENSG00000198258	UBL5	ubiquitin like 5	1931		2275	2060	2615	1392	2532	2027	2201	3403	2479	3049	3719	3063	3543		-	-	-	-	-	-	-	-	-	-	-	-		56.4595	48.7223	53.8247	52.6091	54.4836	55.3122	54.9713	96.8012	72.5043	93.436	118.189	107.686	107.409		51.2735	54.3441	-0.167042
	ENSG00000163840	DTX3L	deltex E3 ubiquitin ligase 3L	5768		1191	416	490	837	1459	1120	1287	2765	2679	2584	2761	2658	3148		-	-	-	-	-	-	-	-	-	-	-	-		9.8952	3.2939	3.37647	10.5902	10.5103	10.2316	10.761	26.3312	26.2311	26.5098	29.3747	31.2842	31.9494		3.33519	10.5233	-1.74034
	ENSG00000171843	MLLT3	MLLT3 super elongation complex subunit	8100		1335	1027	1267	1046	1828	1405	1536	1022	903	887	1049	935	1116		-	-	-	-	-	-	-	-	-	-	-	-		7.89831	5.79066	6.21705	9.42433	9.37725	9.13989	9.14544	6.93054	6.29611	6.48004	7.94736	7.8365	8.06552		6.00385	9.27173	-0.70863
	ENSG00000233041	PHGR1	proline, histidine and glycine rich 1	941		1154	313	299	1660	1625	1865	1891	6261	4892	5924	6220	5621	7102		-	-	-	-	-	-	-	-	-	-	-	-		58.7698	15.1914	12.6291	128.743	71.7543	104.433	96.9171	365.473	293.607	372.533	405.633	405.527	441.819		13.9103	100.462	-2.93775
	ENSG00000187824	TMEM220	transmembrane protein 220	3508		1	0	1	4	8	5	4	308	246	296	392	330	461		-	-	-	-	-	-	-	-	-	-	-	-		0.0136609	0	0.0113301	0.0832155	0.0947578	0.0751035	0.0549919	4.82272	3.96046	4.99311	6.85739	6.38631	7.69298		0.00566504	0.0770172	-3.75539
	ENSG00000272047	GTF2H5	general transcription factor IIH subunit 5	7565		590	428	567	386	719	613	603	538	432	504	625	508	578		-	-	-	-	-	-	-	-	-	-	-	-		3.7375	2.58391	2.97897	3.72376	3.94916	4.26974	3.84421	3.90638	3.22511	3.9424	5.06995	4.5588	4.47273		2.78144	3.94672	-0.587437
	ENSG00000151923	TIAL1	TIA1 cytotoxic granule associated RNA binding protein like 1	7355		1432	1550	1525	1042	1593	1388	1411	1619	1364	1581	1861	1572	1774		-	-	-	-	-	-	-	-	-	-	-	-		9.33036	9.62479	8.24099	10.3392	8.99948	9.94389	9.25215	12.0911	10.4737	12.72	15.5273	14.5099	14.1197		8.93289	9.63369	-0.192354
	ENSG00000183011	NAA38	N(alpha)-acetyltransferase 38, NatC auxiliary subunit	1943		262	157	180	179	326	264	301	291	222	257	292	323	312		-	-	-	-	-	-	-	-	-	-	-	-		6.46199	3.69036	3.68207	6.72332	6.97155	7.15947	7.47123	8.22662	6.45283	7.82707	9.22237	11.2856	9.40016		3.68622	7.08139	-1.0279
	ENSG00000164040	PGRMC2	progesterone receptor membrane component 2	4626		921	836	919	702	1140	959	1011	1486	1304	1422	1579	1306	1771		-	-	-	-	-	-	-	-	-	-	-	-		9.54096	8.25359	7.89591	11.0748	10.2396	10.9235	10.5401	17.6447	15.92	18.19	20.9464	19.1661	22.4113		8.07475	10.6945	-0.487669
	ENSG00000136932	TRMO	tRNA methyltransferase O	4203		286	235	214	165	342	277	339	167	167	147	207	190	195		-	-	-	-	-	-	-	-	-	-	-	-		3.26095	2.55359	2.0237	2.86503	3.38105	3.47272	3.8899	2.18252	2.24402	2.06965	3.02234	3.06895	2.71599		2.28865	3.40217	-0.667938
	ENSG00000108061	SHOC2	SHOC2 leucine rich repeat scaffold protein	4429		1520	991	1179	993	1851	1484	1553	3450	3075	3205	3330	3151	3985		-	-	-	-	-	-	-	-	-	-	-	-		16.4466	10.219	10.5804	16.3624	17.3654	17.6554	16.9108	42.7873	39.2111	42.8215	46.1393	48.299	52.6715		10.3997	17.0735	-0.799827
	ENSG00000186660	ZFP91	ZFP91 zinc finger protein	5776		1046	1056	1121	707	1147	925	1140	758	647	639	814	675	830		-	-	-	-	-	-	-	-	-	-	-	-		8.67846	8.34986	7.71384	8.93297	8.25127	8.43848	9.51866	7.20847	6.32626	6.54655	8.64828	7.93364	8.4121		8.03185	8.78535	-0.213384
	ENSG00000173409	ARV1	ARV1 homolog, fatty acid homeostasis modulator	2125		205	141	181	143	240	212	213	226	190	174	263	208	248		-	-	-	-	-	-	-	-	-	-	-	-		4.6231	3.03042	3.38542	4.91112	4.69285	5.25686	4.83414	5.84185	5.04969	4.8454	7.59502	6.64508	6.83197		3.20792	4.92374	-0.697547
	ENSG00000121067	SPOP	speckle type BTB/POZ protein	6506		1541	1586	1788	1209	2290	1633	1884	1529	1683	1431	1645	1546	1851		-	-	-	-	-	-	-	-	-	-	-	-		11.3508	11.1335	10.9231	13.5618	14.6253	13.2258	13.9658	12.9091	14.6097	13.0156	15.5162	16.1321	16.655		11.0283	13.8447	-0.413802
	ENSG00000123892	RAB38	RAB38, member RAS oncogene family	1432		66	31	51	84	129	92	118	242	217	208	258	227	312		-	-	-	-	-	-	-	-	-	-	-	-		2.20871	0.988692	1.41553	4.28095	3.7431	3.38528	3.97409	9.28268	8.55828	8.59527	11.0563	10.7616	12.7545		1.20211	3.84585	-1.7443
	ENSG00000160961	ZNF333	zinc finger protein 333	11603		110	83	98	84	158	117	105	98	64	63	105	89	117		-	-	-	-	-	-	-	-	-	-	-	-		0.454318	0.326701	0.335698	0.528339	0.565811	0.531331	0.436433	0.463935	0.311515	0.321299	0.55533	0.520734	0.590295		0.331199	0.515478	-0.721198
	ENSG00000145700	ANKRD31	ankyrin repeat domain 31	6273		41	33	42	49	53	51	50	9	3	5	17	13	19		-	-	-	-	-	-	-	-	-	-	-	-		0.313218	0.24026	0.266113	0.570065	0.351063	0.428395	0.384409	0.0788076	0.0270095	0.0471665	0.166305	0.14069	0.177309		0.253187	0.433483	-0.835854
	ENSG00000154930	ACSS1	acyl-CoA synthetase short chain family member 1	8691		1482	654	767	1546	2431	1729	2165	118	126	94	168	110	165		-	-	-	-	-	-	-	-	-	-	-	-		8.17177	3.43677	3.50766	12.9821	11.6225	10.4827	12.014	0.745784	0.818786	0.640025	1.18624	0.859248	1.11139		3.47222	11.7753	-1.84234
	ENSG00000254999	BRK1	BRICK1 subunit of SCAR/WAVE actin nucleating complex	1150		1845	1853	2319	1245	2148	1846	2011	3176	3110	3198	3598	3069	3756		-	-	-	-	-	-	-	-	-	-	-	-		76.8841	73.5902	80.1485	79.0088	77.6106	84.5831	84.3359	151.699	152.733	164.558	191.998	181.174	191.197		76.8693	81.3846	-0.165162
	ENSG00000184924	PTRHD1	peptidyl-tRNA hydrolase domain containing 1	1917		574	243	304	388	598	513	501	321	187	336	334	334	408		-	-	-	-	-	-	-	-	-	-	-	-		14.3492	5.78931	6.30295	14.7711	12.9617	14.1008	12.6042	9.1978	5.50921	10.3718	10.6919	11.8282	12.4592		6.04613	13.6095	-1.24709
	ENSG00000075089	ACTR6	actin related protein 6	3813		884	706	834	683	1315	1003	1184	542	512	523	717	484	637		-	-	-	-	-	-	-	-	-	-	-	-		11.1102	8.4563	8.69344	13.0725	14.3299	13.8607	14.9756	7.80789	7.58356	8.1166	11.5394	8.61736	9.77971		8.57487	14.0597	-0.799589
	ENSG00000198796	ALPK2	alpha kinase 2	9565		211	123	197	168	260	201	225	17	12	9	32	19	27		-	-	-	-	-	-	-	-	-	-	-	-		1.05715	0.587303	0.818604	1.28182	1.12947	1.10729	1.13448	0.0976259	0.0708543	0.0556797	0.205304	0.134854	0.165246		0.702954	1.16326	-0.797125
	ENSG00000153827	TRIP12	thyroid hormone receptor interactor 12	12594		3210	2655	2807	2358	4246	3138	3390	947	946	888	1032	937	1074		-	-	-	-	-	-	-	-	-	-	-	-		12.2146	9.62816	8.85872	13.6642	14.0088	13.1292	12.9818	4.13035	4.24226	4.17242	5.02862	5.05093	4.99222		9.24344	13.446	-0.625816
	ENSG00000174917	MICOS13	mitochondrial contact site and cristae organizing system subunit 13	1854		436	381	376	274	466	347	367	83	84	78	102	97	134		-	-	-	-	-	-	-	-	-	-	-	-		11.2698	9.38551	8.06066	10.7856	10.4439	9.8621	9.54673	2.45906	2.55882	2.48957	3.37616	3.55188	4.23105		8.72308	10.1596	-0.304549
	ENSG00000120690	ELF1	E74 like ETS transcription factor 1	4441		4059	2403	2898	3261	5849	4488	4967	1330	1295	1339	1465	1237	1630		-	-	-	-	-	-	-	-	-	-	-	-		43.8002	24.7124	25.9364	53.5888	54.7249	53.2503	53.9401	16.4502	16.4687	17.8418	20.2437	18.9097	21.4862		25.3244	53.876	-1.17216
	ENSG00000099795	NDUFB7	NADH:ubiquinone oxidoreductase subunit B7	535		1819	1127	1267	1095	1958	1658	1672	184	166	189	196	197	269		-	-	-	-	-	-	-	-	-	-	-	-		162.936	96.2083	94.1272	149.37	152.07	163.298	150.723	18.8914	17.5236	20.9048	22.482	24.9982	29.4342		95.1678	153.865	-0.778041
	ENSG00000184117	NIPSNAP1	nipsnap homolog 1	2983		3288	3890	4688	2667	4640	3812	4117	179	273	247	276	279	308		-	-	-	-	-	-	-	-	-	-	-	-		52.8222	59.5578	62.4636	65.249	64.6322	67.3363	66.5619	3.2961	5.16867	4.89985	5.67791	6.34961	6.04437		61.0107	65.9449	-0.195414
	ENSG00000105967	TFEC	transcription factor EC	8644		4282	86	119	7846	12257	10923	12615	41	32	41	65	52	57		-	-	-	-	-	-	-	-	-	-	-	-		23.7394	0.454387	0.547173	66.2426	58.9188	66.5851	70.3835	0.260537	0.209076	0.280678	0.461457	0.408399	0.386023		0.50078	65.5325	-7.10697
	ENSG00000010626	LRRC23	leucine rich repeat containing 23	3052		387	158	201	311	539	433	473	50	54	39	64	65	79		-	-	-	-	-	-	-	-	-	-	-	-		6.07665	2.36437	2.6176	7.43669	7.33819	7.47572	7.47438	0.899884	0.999261	0.756169	1.28685	1.44585	1.51529		2.49099	7.43124	-1.65688
	ENSG00000145592	RPL37	ribosomal protein L37	8040		35102	33373	37981	21208	37943	31395	31800	1963	1497	1820	2149	1763	2063		-	-	-	-	-	-	-	-	-	-	-	-		209.225	189.575	187.76	192.507	196.092	205.757	190.752	13.4111	10.5156	13.3954	16.4026	14.8865	15.0209		188.668	196.277	-0.141356
	ENSG00000084070	SMAP2	small ArfGAP2	3601		238	171	199	186	313	251	285	216	215	201	234	213	315		-	-	-	-	-	-	-	-	-	-	-	-		3.16732	2.16878	2.19646	3.76959	3.61165	3.67283	3.81698	3.29482	3.37198	3.30303	3.98772	4.01562	5.12084		2.18262	3.71776	-0.850377
	ENSG00000164961	WASHC5	WASH complex subunit 5	4763		703	869	1016	640	1110	781	895	317	311	248	298	366	383		-	-	-	-	-	-	-	-	-	-	-	-		7.07315	8.33262	8.47824	9.80626	9.68338	8.64013	9.06235	3.65578	3.68765	3.08113	3.83944	5.21671	4.7073		8.40543	9.29803	-0.227431
	ENSG00000181744	DIPK2A	divergent protein kinase domain 2A	5487		1313	586	783	1113	1898	1655	1851	448	367	400	496	370	556		-	-	-	-	-	-	-	-	-	-	-	-		11.4675	4.87759	5.67178	14.8035	14.3729	15.8932	16.2693	4.48481	3.77747	4.31384	5.54727	4.57786	5.93189		5.27468	15.3348	-1.62034
	ENSG00000122507	BBS9	Bardet-Biedl syndrome 9	8981		225	165	200	168	338	240	283	21	53	24	53	41	73		-	-	-	-	-	-	-	-	-	-	-	-		1.20059	0.839077	0.885111	1.36518	1.56378	1.40811	1.51971	0.128439	0.333289	0.158134	0.362146	0.309924	0.47583		0.862094	1.46419	-0.851449
	ENSG00000131944	FAAP24	FA core complex associated protein 24	2377		161	82	112	90	183	124	124	108	90	96	131	123	127		-	-	-	-	-	-	-	-	-	-	-	-		3.2459	1.57553	1.87276	2.76323	3.19894	2.74879	2.51589	2.49572	2.13837	2.38991	3.38201	3.51295	3.12772		1.72414	2.80671	-0.785438
	ENSG00000177954	RPS27	ribosomal protein S27	1028		52305	25410	29877	31565	53629	46589	48410	112	54	129	230	208	149		-	-	-	-	-	-	-	-	-	-	-	-		2438.31	1128.9	1155.14	2240.87	2167.66	2388.03	2271.12	5.98447	2.96668	7.42567	13.7299	13.7362	8.4849		1142.02	2266.92	-1.07305
	ENSG00000176222	ZNF404	zinc finger protein 404	2477		54	35	34	35	67	58	69	67	49	67	109	67	87		-	-	-	-	-	-	-	-	-	-	-	-		1.04473	0.645334	0.545564	1.03121	1.12391	1.23382	1.34345	1.48576	1.11722	1.60062	2.70043	1.8363	2.05611		0.595449	1.1831	-1.08497
	ENSG00000134030	CTIF	cap binding complex dependent translation initiation factor	8115		279	180	198	331	543	440	428	10	10	2	22	15	18		-	-	-	-	-	-	-	-	-	-	-	-		1.64761	1.01304	0.969771	2.97676	2.78033	2.85702	2.54363	0.0676881	0.0695955	0.0145841	0.166367	0.125487	0.129849		0.991405	2.78943	-1.5738
	ENSG00000125945	ZNF436	zinc finger protein 436	4786		360	358	407	261	497	399	383	164	169	146	193	170	223		-	-	-	-	-	-	-	-	-	-	-	-		3.60469	3.41627	3.37998	3.9799	4.31487	4.39289	3.85944	1.88223	1.99427	1.80517	2.47467	2.41142	2.72763		3.39813	4.13677	-0.369969
	ENSG00000174992	ZG16	zymogen granule protein 16	3116		2195	51	76	1845	3043	2727	2782	6727	6980	6458	7174	6485	7667		-	-	-	-	-	-	-	-	-	-	-	-		33.7579	0.747507	0.969412	43.2118	40.5778	46.1145	43.0584	118.584	126.511	122.642	141.285	141.289	144.039		0.85846	43.2406	-5.72564
	ENSG00000125347	IRF1	interferon regulatory factor 1	7778		202	173	197	205	356	286	327	1673	1959	1571	1813	1708	2187		-	-	-	-	-	-	-	-	-	-	-	-		1.24458	1.01583	1.00668	1.92349	1.90181	1.93753	2.02758	11.8149	14.2245	11.9522	14.3042	14.9079	16.4602		1.01125	1.9476	-1.02965
	ENSG00000130150	MOSPD2	motile sperm domain containing 2	5676		501	528	602	346	620	515	557	1079	1044	1025	1297	1047	1272		-	-	-	-	-	-	-	-	-	-	-	-		4.22993	4.24848	4.21548	4.44875	4.53872	4.78095	4.73272	10.4419	10.3879	10.6861	14.0226	12.5228	13.1189		4.23198	4.62529	-0.213565
	ENSG00000080986	NDC80	NDC80 kinetochore complex component	3554		1175	841	941	624	1262	950	1082	5	9	8	18	16	19		-	-	-	-	-	-	-	-	-	-	-	-		15.8438	10.8074	10.5236	12.8136	14.7546	14.085	14.6828	0.0772776	0.143019	0.133202	0.310805	0.305632	0.312961		10.6655	14.084	-0.489773
	ENSG00000152242	C18orf25	chromosome 18 open reading frame 25	9577		1100	484	517	714	1212	938	1055	501	446	420	554	421	593		-	-	-	-	-	-	-	-	-	-	-	-		5.50429	2.30812	2.14562	5.44092	5.25845	5.16087	5.31277	2.87349	2.63012	2.59513	3.54987	2.98434	3.62475		2.22687	5.29325	-1.33346
	ENSG00000169660	HEXD	hexosaminidase D	4541		543	564	554	423	655	534	630	13	29	25	41	30	48		-	-	-	-	-	-	-	-	-	-	-	-		5.73042	5.67244	4.84898	6.79818	5.99341	6.1964	6.69094	0.157251	0.360675	0.325782	0.55407	0.448503	0.61879		5.26071	6.41973	-0.37083
	ENSG00000143575	HAX1	HCLS1 associated protein X-1	2155		3340	1624	1842	1772	3155	2401	2663	933	1134	939	1205	1000	1160		-	-	-	-	-	-	-	-	-	-	-	-		74.2741	34.4176	33.9731	60.0095	60.8326	58.7076	59.5967	23.7813	29.7191	25.7844	34.3141	31.5028	31.5111		34.1954	59.7866	-0.890096
	ENSG00000167588	GPD1	glycerol-3-phosphate dehydrogenase 1	3822		286	51	63	296	444	352	452	397	403	446	450	416	569		-	-	-	-	-	-	-	-	-	-	-	-		3.58602	0.609427	0.655152	5.65204	4.82699	4.8529	5.70356	5.70559	5.95503	6.90531	7.22527	7.38922	8.71515		0.63229	5.25887	-3.13258
	ENSG00000175854	SWI5	SWI5 homologous recombination repair protein	2575		395	190	213	303	556	354	428	332	403	321	400	350	477		-	-	-	-	-	-	-	-	-	-	-	-		7.35119	3.36991	3.28772	8.58755	8.97185	7.24395	8.01613	7.0821	8.83889	7.37678	9.53268	9.22755	10.8441		3.32882	8.20487	-1.38553
	ENSG00000140332	TLE3	TLE family member 3, transcriptional corepressor	12634		959	1398	1621	1046	1527	1211	1450	1693	1443	1518	1836	1525	1975		-	-	-	-	-	-	-	-	-	-	-	-		3.63761	5.05369	5.09958	6.04219	5.02207	5.05072	5.5351	7.36067	6.45053	7.11001	8.91793	8.19454	9.15123		5.07664	5.41252	-0.171619
	ENSG00000171160	MORN4	MORN repeat containing 4	2512		85	75	108	83	159	112	143	14	9	10	20	21	28		-	-	-	-	-	-	-	-	-	-	-	-		1.62158	1.36359	1.70882	2.41136	2.63004	2.34935	2.74546	0.306133	0.202345	0.23557	0.488588	0.567539	0.652517		1.53621	2.53405	-0.80352
	ENSG00000152219	ARL14EP	ADP ribosylation factor like GTPase 14 effector protein	5408		626	530	577	405	684	576	642	317	304	273	361	314	359		-	-	-	-	-	-	-	-	-	-	-	-		5.54722	4.47591	4.24064	5.4654	5.25538	5.61223	5.72528	3.21976	3.17473	2.9872	4.09641	3.94175	3.88608		4.35828	5.51457	-0.423995
	ENSG00000132122	SPATA6	spermatogenesis associated 6	5938		70	31	53	37	84	66	68	87	76	71	118	86	110		-	-	-	-	-	-	-	-	-	-	-	-		0.564931	0.238432	0.354755	0.454742	0.587792	0.585671	0.55229	0.804785	0.722842	0.70755	1.21948	0.983228	1.08444		0.296593	0.545124	-0.960543
	ENSG00000204406	MBD5	methyl-CpG binding domain protein 5	24256		712	425	415	514	912	767	824	168	149	156	186	169	223		-	-	-	-	-	-	-	-	-	-	-	-		1.40669	0.800225	0.68002	1.54649	1.56228	1.6662	1.63835	0.380444	0.346926	0.380579	0.470572	0.473002	0.538194		0.740122	1.60333	-1.20407
	ENSG00000165923	AGBL2	ATP/GTP binding protein like 2	5483		32	11	21	25	45	38	67	54	59	49	80	75	73		-	-	-	-	-	-	-	-	-	-	-	-		0.279685	0.0916256	0.152228	0.332756	0.341019	0.365187	0.589325	0.540974	0.60772	0.528831	0.895373	0.928622	0.779396		0.121927	0.407072	-1.81404
	ENSG00000069869	NEDD4	NEDD4 E3 ubiquitin protein ligase	9122		2477	870	892	1393	2330	2021	2272	1465	1368	1285	1445	1372	1619		-	-	-	-	-	-	-	-	-	-	-	-		13.0129	4.35584	3.88658	11.1446	10.6133	11.6742	12.012	8.82163	8.46966	8.33589	9.72098	10.2108	10.3899		4.12121	11.361	-1.54917
	ENSG00000104205	SGK3	serum/glucocorticoid regulated kinase family member 3	8316		331	278	309	371	584	504	559	570	539	560	623	561	673		-	-	-	-	-	-	-	-	-	-	-	-		1.90744	1.52677	1.47685	3.25584	2.91798	3.19349	3.24187	3.76497	3.66053	3.98486	4.59733	4.57978	4.73755		1.50181	3.1523	-1.15132
	ENSG00000114268	PFKFB4	6-phosphofructo-2-kinase/fructose-2,6-biphosphatase 4	6107		3210	1297	2533	2667	4403	4026	4070	1097	1315	1065	1027	1233	1874		-	-	-	-	-	-	-	-	-	-	-	-		25.1892	9.69961	16.4854	31.8712	29.9575	34.7373	32.1414	9.86688	12.161	10.3195	10.3199	13.7066	17.9637		13.0925	32.1768	-1.37607
	ENSG00000027697	IFNGR1	interferon gamma receptor 1	3277		2850	1774	2057	1543	2968	2196	2552	12706	12609	12339	13398	12415	13941		-	-	-	-	-	-	-	-	-	-	-	-		41.678	24.724	24.9488	34.3632	37.6333	35.3106	37.558	212.977	217.307	222.814	250.897	257.197	249.041		24.8364	36.2163	-0.629792
	ENSG00000160124	CCDC58	coiled-coil domain containing 58	1746		877	743	845	572	1041	895	842	181	91	154	195	192	177		-	-	-	-	-	-	-	-	-	-	-	-		24.071	19.4351	19.2356	23.9087	24.7737	27.0102	23.2577	5.69424	2.94352	5.21934	6.85366	7.4654	5.93448		19.3353	24.7376	-0.440417
	ENSG00000213676	ATF6B	activating transcription factor 6 beta	3629		650	441	568	524	897	805	840	476	553	423	567	535	554		-	-	-	-	-	-	-	-	-	-	-	-		8.5835	5.55001	6.22091	10.5378	10.2705	11.6885	11.1633	7.20479	8.60613	6.89751	9.58801	10.0084	8.93668		5.88546	10.915	-0.972457
	ENSG00000110721	CHKA	choline kinase alpha	3877		1491	1843	2022	1679	2715	2025	2319	177	224	168	213	246	235		-	-	-	-	-	-	-	-	-	-	-	-		18.4298	21.7106	20.729	31.6052	29.0977	27.5219	28.8472	2.50772	3.26304	2.5642	3.37145	4.3076	3.54834		21.2198	29.268	-0.546051
	ENSG00000111229	ARPC3	actin related protein 2/3 complex subunit 3	3027		5829	4311	4974	3510	6618	5258	5725	6016	5025	5593	6435	5335	6349		-	-	-	-	-	-	-	-	-	-	-	-		92.2825	65.0441	65.3109	84.625	90.8445	91.5288	91.214	109.168	93.7548	109.338	130.457	119.651	122.785		65.1775	89.5531	-0.543328
	ENSG00000163281	GNPDA2	glucosamine-6-phosphate deaminase 2	7216		312	244	228	169	349	240	265	234	234	222	244	249	321		-	-	-	-	-	-	-	-	-	-	-	-		2.07203	1.54431	1.25583	1.7092	2.00962	1.75253	1.77112	1.78123	1.83142	1.82052	2.07504	2.3426	2.60413		1.40007	1.81062	-0.464576
	ENSG00000242498	ARPIN	actin related protein 2/3 complex inhibitor	8590		340	358	450	309	464	340	422	272	227	269	300	282	330		-	-	-	-	-	-	-	-	-	-	-	-		1.89681	1.90341	2.08215	2.62524	2.24445	2.08562	2.36929	1.73931	1.49246	1.8531	2.14319	2.2287	2.24892		1.99278	2.33115	-0.301859
	ENSG00000119048	UBE2B	ubiquitin conjugating enzyme E2 B	3117		659	609	695	434	762	552	639	9201	7254	8501	9177	8104	10134		-	-	-	-	-	-	-	-	-	-	-	-		10.1318	8.92325	8.86218	10.1615	10.1579	9.33151	9.88695	162.143	131.435	161.388	180.674	176.506	190.326		8.89271	9.88445	-0.235782
	ENSG00000185670	ZBTB3	zinc finger and BTB domain containing 3	3320		164	155	192	143	246	189	167	153	170	150	212	184	185		-	-	-	-	-	-	-	-	-	-	-	-		2.36725	2.13224	2.29856	3.14342	3.0788	2.99967	2.42592	2.53136	2.89188	2.67357	3.91859	3.76249	3.26202		2.2154	2.91195	-0.472786
	ENSG00000143443	C1orf56	chromosome 1 open reading frame 56	2320		139	150	178	119	209	165	181	161	138	129	191	160	182		-	-	-	-	-	-	-	-	-	-	-	-		2.87121	2.95288	3.04947	3.74337	3.7432	3.74753	3.76261	3.81188	3.35939	3.29034	5.05217	4.68196	4.59237		3.00118	3.74918	-0.403901
	ENSG00000117505	DR1	down-regulator of transcription 1	10925		1085	1117	1344	769	1347	1055	1161	3989	3749	3556	3962	3785	4265		-	-	-	-	-	-	-	-	-	-	-	-		4.75933	4.66954	4.88957	5.13699	5.12307	5.08839	5.12518	20.056	19.3804	19.261	22.2549	23.5202	22.8534		4.77955	5.11841	-0.181474
	ENSG00000186115	CYP4F2	cytochrome P450 family 4 subfamily F member 2	3099		1	1	0	5	10	7	3	1931	2153	2117	1951	2123	2960		-	-	-	-	-	-	-	-	-	-	-	-		0.0154638	0.0147374	0	0.117748	0.13408	0.119022	0.0466872	34.2264	39.2367	40.4239	38.6339	46.5076	55.9144		0.0073687	0.104384	-4.00034
	ENSG00000197408	CYP2B6	cytochrome P450 family 2 subfamily B member 6	3733		12	16	13	16	29	31	16	3701	3799	3333	3908	3982	4086		-	-	-	-	-	-	-	-	-	-	-	-		0.15405	0.195751	0.138413	0.312799	0.322793	0.437576	0.206709	54.4581	57.4753	52.8343	64.2435	72.4168	64.0758		0.167082	0.319969	-1.02916
	ENSG00000108298	RPL19	ribosomal protein L19	1761		33312	33898	38821	21508	37669	29862	31080	3133	2739	3056	3517	2973	3458		-	-	-	-	-	-	-	-	-	-	-	-		906.524	879.138	876.193	891.342	888.811	893.53	851.177	97.7242	87.842	102.691	122.559	114.612	114.953		877.666	881.215	-0.089747
	ENSG00000172661	WASHC2C	WASH complex subunit 2C	5702		675	1083	1219	732	1302	923	1078	66	72	48	94	66	102		-	-	-	-	-	-	-	-	-	-	-	-		5.67302	8.67448	8.49707	9.36888	9.48786	8.52951	9.1178	0.635796	0.71314	0.498142	1.01166	0.785801	1.04719		8.58577	9.12601	-0.171907
	ENSG00000156639	ZFAND3	zinc finger AN1-type containing 3	3808		881	876	1016	670	1043	777	828	57	40	47	68	56	96		-	-	-	-	-	-	-	-	-	-	-	-		11.0871	10.5063	10.6045	12.8405	11.3808	10.7516	10.4865	0.822203	0.593243	0.730365	1.09583	0.998359	1.4758		10.5554	11.3649	-0.185089
	ENSG00000056050	HPF1	histone PARylation factor 1	1422		157	114	151	95	176	118	159	97	89	118	155	123	125		-	-	-	-	-	-	-	-	-	-	-	-		5.291	3.6614	4.22056	4.8756	5.14277	4.37252	5.39257	3.74691	3.53476	4.91045	6.68905	5.87221	5.14593		3.94098	4.94587	-0.410302
	ENSG00000163428	LRRC58	leucine rich repeat containing 58	7918		2098	2302	2675	1488	2471	2186	2393	366	319	328	403	341	423		-	-	-	-	-	-	-	-	-	-	-	-		12.6978	13.278	13.4277	13.7149	12.9671	14.5474	14.5756	2.53902	2.27533	2.45131	3.12336	2.92371	3.12736		13.3528	13.9512	-0.146736
	ENSG00000185158	LRRC37B	leucine rich repeat containing 37B	6281		168	148	213	131	220	176	180	35	41	26	52	47	64		-	-	-	-	-	-	-	-	-	-	-	-		1.28179	1.07616	1.34786	1.52211	1.45539	1.4765	1.38211	0.306084	0.368659	0.244953	0.508051	0.508001	0.596492		1.21201	1.45903	-0.34335
	ENSG00000146955	RAB19	RAB19, member RAS oncogene family	997		15	8	18	25	22	22	16	34	33	34	56	50	50		-	-	-	-	-	-	-	-	-	-	-	-		0.720998	0.366469	0.717579	1.82999	0.916879	1.16273	0.773968	1.8732	1.86934	2.01801	3.44687	3.40464	2.93581		0.542024	1.17089	-1.14471
	ENSG00000090263	MRPS33	mitochondrial ribosomal protein S33	5245		1182	1070	1288	707	1360	949	1104	476	461	495	592	491	551		-	-	-	-	-	-	-	-	-	-	-	-		10.7997	9.3171	9.76029	9.83734	10.774	9.5339	10.1513	4.98497	4.96392	5.58469	6.92642	6.35524	6.14978		9.5387	10.0741	-0.163816
	ENSG00000196611	MMP1	matrix metallopeptidase 1	1971		2095	8450	8317	147	338	157	211	2728	2445	2469	190	113	201		-	-	-	-	-	-	-	-	-	-	-	-		50.9372	195.8	167.715	5.44295	7.12549	4.19723	5.16291	76.0254	70.0587	74.1265	5.91561	3.89213	5.96984		181.758	5.48214	4.96375
	ENSG00000085276	MECOM	MDS1 and EVI1 complex locus	9260		1741	2398	2468	506	963	715	791	2228	2372	1981	249	227	235		-	-	-	-	-	-	-	-	-	-	-	-		9.01002	11.8272	10.5932	3.98789	4.32115	4.0686	4.11968	13.2162	14.4668	12.6594	1.65014	1.66422	1.48563		11.2102	4.12433	1.35409
	ENSG00000091409	ITGA6	integrin subunit alpha 6	6710		6034	5675	6331	1513	2945	2121	2470	3621	3464	3338	975	761	901		-	-	-	-	-	-	-	-	-	-	-	-		43.0944	38.6265	37.5009	16.4558	18.2367	16.6559	17.753	29.642	29.1558	29.4376	8.91691	7.69942	7.8606		38.0637	17.2754	1.05304
	ENSG00000112902	SEMA5A	semaphorin 5A	12308		2	761	809	1	4	4	4	5929	5879	5112	1316	956	1119		-	-	-	-	-	-	-	-	-	-	-	-		0.00778718	2.82384	2.61248	0.00592948	0.0135038	0.0171247	0.0156737	26.4603	26.9765	24.5778	6.56146	5.2731	5.32226		2.71816	0.0130579	7.55552
	ENSG00000157483	MYO1E	myosin IE	9077		6033	5940	6911	1653	2882	2298	2496	1485	1587	1405	344	330	464		-	-	-	-	-	-	-	-	-	-	-	-		31.8514	29.8873	30.2615	13.2903	13.1928	13.34	13.2617	8.98639	9.87426	9.15953	2.32567	2.46813	2.99246		30.0744	13.2712	1.09667
	ENSG00000007306	CEACAM7	CEA cell adhesion molecule 7	2653		32	514	459	2	9	2	2	63234	65207	45336	15237	15028	17194		-	-	-	-	-	-	-	-	-	-	-	-		0.57803	8.84847	6.87651	0.055017	0.140958	0.039723	0.0363573	1309.23	1388.12	1011.22	352.448	384.556	379.396		7.86249	0.0680138	6.67008
	ENSG00000150347	ARID5B	AT-rich interaction domain 5B	8760		1358	6681	7352	1103	1970	1554	1612	2757	2354	2304	715	588	580		-	-	-	-	-	-	-	-	-	-	-	-		7.42906	34.8321	33.3575	9.18915	9.3443	9.34752	8.87481	17.2876	15.1765	15.5639	5.00881	4.5569	3.87594		34.0948	9.18895	1.8069
	ENSG00000134193	REG4	regenerating family member 4	3414		622	1504	1624	87	240	139	158	121440	127417	127139	51856	46045	55808		-	-	-	-	-	-	-	-	-	-	-	-		8.73102	20.1199	18.9067	1.85977	2.921	2.14536	2.23199	1953.89	2107.82	2203.71	932.112	915.619	956.944		19.5133	2.28953	2.98365
	ENSG00000140526	ABHD2	abhydrolase domain containing 2	10068		1254	2978	3589	1048	1759	1390	1548	1403	1421	1220	435	396	468		-	-	-	-	-	-	-	-	-	-	-	-		5.96887	13.509	14.1685	7.59665	7.25951	7.2748	7.41526	7.65448	7.97114	7.1706	2.65142	2.67022	2.72117		13.8387	7.38655	0.824065
	ENSG00000203697	CAPN8	calpain 8	5192		169	928	758	45	83	52	68	460	575	442	93	88	128		-	-	-	-	-	-	-	-	-	-	-	-		1.55988	8.16311	5.80266	0.632531	0.664244	0.527738	0.631644	4.86658	6.25465	5.03763	1.09921	1.15065	1.44321		6.98288	0.614039	3.41604
	ENSG00000163072	NOSTRIN	nitric oxide synthase trafficking	5248		1350	893	850	164	327	265	260	2644	2329	2313	874	855	1026		-	-	-	-	-	-	-	-	-	-	-	-		12.3276	7.77141	6.4375	2.28063	2.58904	2.66074	2.38934	27.6738	25.0637	26.0808	10.22	11.0603	11.4448		7.10446	2.47993	1.4261
	ENSG00000116120	FARSB	phenylalanyl-tRNA synthetase subunit beta	6761		1828	2567	3031	848	1651	1259	1350	631	628	592	186	123	213		-	-	-	-	-	-	-	-	-	-	-	-		12.957	17.3403	17.8183	9.15353	10.1466	9.81216	9.62989	5.12648	5.24588	5.18143	1.68824	1.23507	1.84426		17.5793	9.68554	0.773529
	ENSG00000196511	TPK1	thiamin pyrophosphokinase 1	8442		128	735	861	40	78	62	64	657	681	590	220	174	226		-	-	-	-	-	-	-	-	-	-	-	-		0.726612	3.97635	4.05369	0.345795	0.383914	0.386987	0.365623	4.27485	4.55587	4.13567	1.59923	1.39926	1.56717		4.01502	0.370579	3.34678
	ENSG00000139116	KIF21A	kinesin family member 21A	10117		1364	4519	5234	944	1684	1354	1404	795	726	721	264	202	288		-	-	-	-	-	-	-	-	-	-	-	-		6.46101	20.4001	20.5624	6.80964	6.91632	7.05207	6.69289	4.31635	4.0528	4.21718	1.60134	1.35549	1.66646		20.4813	6.86773	1.49224
	ENSG00000105388	CEACAM5	CEA cell adhesion molecule 5	3351		5067	6589	6310	589	1247	877	997	144523	181058	120012	51460	51770	56098		-	-	-	-	-	-	-	-	-	-	-	-		72.4627	89.8023	74.8423	12.8276	15.4624	13.7903	14.3489	2368.99	3051.5	2119.28	942.384	1048.82	980.001		82.3223	14.1073	2.45349
	ENSG00000243927	MRPS6	mitochondrial ribosomal protein S6	4273		595	1172	1316	316	607	411	455	1088	1285	1061	445	404	492		-	-	-	-	-	-	-	-	-	-	-	-		6.67301	12.5267	12.241	5.39707	5.90256	5.06826	5.13543	13.9861	16.984	14.6934	6.39086	6.41866	6.7404		12.3838	5.37583	1.11739
	ENSG00000107262	BAG1	BCL2 associated athanogene 1	7073		419	1001	1143	321	494	379	458	1479	1439	1263	413	364	415		-	-	-	-	-	-	-	-	-	-	-	-		2.83889	6.46358	6.42296	3.31211	2.90207	2.82348	3.12292	11.4859	11.4902	10.5667	3.58326	3.49376	3.43477		6.44327	3.04015	1.00541
	ENSG00000157557	ETS2	ETS proto-oncogene 2, transcription factor	4977		2465	5679	6448	727	1396	1041	1145	2492	2136	2295	1032	879	1219		-	-	-	-	-	-	-	-	-	-	-	-		23.7349	52.1131	51.4932	10.6603	11.6547	11.0213	11.0952	27.5031	24.2384	27.2869	12.7246	11.9899	14.338		51.8031	11.1079	2.13404
	ENSG00000150093	ITGB1	integrin subunit beta 1	6012		13572	15992	18448	5034	9644	7075	8206	7155	6734	6290	3382	3263	3701		-	-	-	-	-	-	-	-	-	-	-	-		108.184	121.486	121.962	61.108	66.6535	62.0093	65.828	65.372	63.2592	61.9114	34.5213	36.8463	36.0374		121.724	63.8997	0.845035
	ENSG00000167004	PDIA3	protein disulfide isomerase family A member 3	4221		8440	18539	21785	6253	11322	8496	9314	4409	4659	4976	1515	1512	2429		-	-	-	-	-	-	-	-	-	-	-	-		95.822	200.592	205.133	108.113	111.453	106.059	106.419	57.3754	62.3372	69.7596	22.0257	24.3182	33.6873		202.862	108.011	0.825589
	ENSG00000159388	BTG2	BTG anti-proliferation factor 2	2757		431	1426	1728	337	602	413	482	505	509	502	148	127	217		-	-	-	-	-	-	-	-	-	-	-	-		7.49167	23.6225	24.9115	8.92066	9.07286	7.89338	8.43157	10.0613	10.4268	10.7747	3.29426	3.12725	4.60762		24.267	8.57962	1.41749
	ENSG00000183696	UPP1	uridine phosphorylase 1	4580		173	434	412	60	151	96	107	270	271	269	63	65	80		-	-	-	-	-	-	-	-	-	-	-	-		1.81017	4.32779	3.5754	0.95607	1.36992	1.10447	1.12672	3.23817	3.34175	3.47557	0.844126	0.963482	1.02253		3.9516	1.1393	1.69053
	ENSG00000139211	AMIGO2	adhesion molecule with Ig like domain 2	3956		10	535	610	0	7	7	8	350	417	307	85	49	113		-	-	-	-	-	-	-	-	-	-	-	-		0.121138	6.17646	6.12867	0	0.0735235	0.0932377	0.0975286	4.85974	5.95319	4.5922	1.31855	0.840883	1.67215		6.15257	0.0660724	6.34258
	ENSG00000115112	TFCP2L1	transcription factor CP2 like 1	9367		4	118	159	4	5	1	2	136	186	143	17	18	17		-	-	-	-	-	-	-	-	-	-	-	-		0.0204643	0.575339	0.674666	0.0311647	0.0221796	0.00562534	0.0102974	0.797516	1.12146	0.903388	0.111373	0.130457	0.106243		0.625003	0.0173168	5.15484
	ENSG00000086548	CEACAM6	CEA cell adhesion molecule 6	2956		11143	10953	11395	1978	4134	3205	3293	154134	168255	126943	68478	67104	71254		-	-	-	-	-	-	-	-	-	-	-	-		180.649	169.228	153.215	48.8344	58.1099	57.1312	53.7261	2864.15	3214.65	2541.23	1421.61	1541.13	1411.1		161.221	54.4504	1.47847
	ENSG00000163993	S100P	S100 calcium binding protein P	471		2187	1321	1318	291	631	419	450	238	194	299	49	37	53		-	-	-	-	-	-	-	-	-	-	-	-		222.518	128.093	111.221	45.0896	55.6664	46.8752	46.0776	27.756	23.2622	37.5655	6.38422	5.33306	6.58731		119.657	48.4272	1.21262
	ENSG00000114770	ABCC5	ATP binding cassette subfamily C member 5	11365		496	1114	1176	339	634	508	504	714	683	588	104	117	148		-	-	-	-	-	-	-	-	-	-	-	-		2.09146	4.4767	4.11273	2.17688	2.31795	2.35529	2.13875	3.45088	3.39407	3.06159	0.56156	0.698895	0.762335		4.29472	2.24722	0.847041
	ENSG00000205730	ITPRIPL2	ITPRIP like 2	7440		704	1273	1524	365	622	478	521	538	486	472	190	157	211		-	-	-	-	-	-	-	-	-	-	-	-		4.53459	7.81444	8.1415	3.58034	3.47378	3.38536	3.37725	3.97201	3.68921	3.75412	1.56716	1.43259	1.66021		7.97797	3.45418	1.12653
	ENSG00000272398	CD24	CD24 molecule	3096		85	4630	5238	53	118	94	104	611	613	627	268	198	227		-	-	-	-	-	-	-	-	-	-	-	-		1.3157	68.3003	67.2445	1.24933	1.58367	1.59984	1.62006	10.8403	11.1823	11.9841	5.3121	4.3417	4.29218		67.7724	1.51323	5.38033
	ENSG00000182670	TTC3	tetratricopeptide repeat domain 3	15883		5390	9183	10138	3660	6355	4986	5340	2017	2009	1812	1022	890	1043		-	-	-	-	-	-	-	-	-	-	-	-		16.2628	26.4055	25.3695	16.8172	16.6252	16.5413	16.2146	6.97549	7.1436	6.75095	3.94867	3.80411	3.84419		25.8875	16.5496	0.561426
	ENSG00000124205	EDN3	endothelin 3	3292		13	88	127	1	4	4	2	570	580	546	149	137	182		-	-	-	-	-	-	-	-	-	-	-	-		0.189244	1.22086	1.53333	0.0221689	0.0504876	0.064025	0.0293001	9.51078	9.95034	9.81458	2.77753	2.82525	3.23642		1.3771	0.0414954	4.9221
	ENSG00000176454	LPCAT4	lysophosphatidylcholine acyltransferase 4	4702		357	620	719	169	296	211	257	1020	1423	1197	420	465	574		-	-	-	-	-	-	-	-	-	-	-	-		3.63851	6.02215	6.07769	2.62306	2.61573	2.36456	2.63602	11.9157	17.092	15.0644	5.4815	6.71377	7.14632		6.04992	2.55984	1.15749
	ENSG00000122566	HNRNPA2B1	heterogeneous nuclear ribonucleoprotein A2/B1	9267		7176	12542	15630	4413	7724	5978	7024	12530	13105	12577	7355	6402	7931		-	-	-	-	-	-	-	-	-	-	-	-		37.1092	61.8116	67.0366	34.7535	34.6328	33.9912	36.5547	74.2699	79.867	80.3113	48.7053	46.8999	50.1005		64.4241	34.9831	0.797972
[truncated: 18,546 more rows]
[truncated: 44 more columns]

## Sheet: Topgenes
						1.5	0	-1.5																	1.5	0	-1.5
[truncated: 314 more rows]

## Sheet: Microvilli Heatmap
GRCh38.98	# Program:featureCounts v1.5.1; Command:"/gscmnt/gc2732/mitrevalab/USERS/ychoi/local/subread-1.5.1/bin/featureCounts" "-C" "-Q" "10" "-T" "4" "-p" "-t" "exon" "-g" "gene_id" "-a" "/gscmnt/gc2732/mitrevalab/RESOURCES/databases/human/GRCh38.98/Homo_sapiens.GRCh38.98.protein_coding_only.gtf" "-o" "ETEC_old_and_new_STARmapping.featureCounts" "H_WM-CACO2-LT01__vs__GRCh38.98_STAR_v2.7.3a_PEAligned.sort…								1.5	0	-1.5
[truncated: 19 more rows]
[truncated: 22 more columns]

[truncated: 9 more sheets: SLC Heatmap Down, SLC Heatmap Up, Reactome heatmap Amino, Reactome heatmap Microtubule, Enrichment results, Diff expression, Mapping Rate Table, Pearson and clustering D1D2, transcription factor enrichment]
