# Supplementary material for: Enterotoxigenic Escherichia coli heat-labile toxin drives enteropathic changes in small intestinal epithelia
Source: Nat Commun. 2022 Nov 12;13:6886. doi: 10.1038/s41467-022-34687-7 (PMC9653437; doi:10.1038/s41467-022-34687-7)
Supplement: Supplementary file 5 — Supplementary Data 2 [file 41467_2022_34687_MOESM5_ESM.xlsx]

## Sheet: input_down
n=1013 genes decreased with LT p<0.05 both 235D enteroids and Caco-2 cells
ESPN
PLS1
EPS8
EZR
SLC9A3R1
PDZK1
MYO1A
TUBAL3
SLC7A7
SLC36A1
SLC3A1
SLC7A9
SLC16A10
SLC19A3
SLC11A2
SLC26A2
SLC5A11
SLC5A1
SLC17A4
SLC5A12
SLC51B
SLC6A4
SLC37A4
SLC5A9
SLC15A1
SLC23A1
SLC28A1
SLCO4C1
SLC25A40
SLC17A1
SLC35F6
SLC25A5
SLC30A1
SLC8A1
SLC47A2
SLC40A1
SLC30A4
SLC17A3
SLC25A20
SLC38A6
SLC28A2
SULT2A1
TM4SF20
GLS
STK17B
SGK1
AQP11
ISX
GATM
FMO4
IFIT3
DDC
VSNL1
SAT2
MS4A10
LEAP2
SULT1A2
TMEM144
PLD1
RBKS
LGALS2
ACOT7
MBOAT1
FLVCR2
GPR160
SPATS2L
GDA
IFIT1
BIRC3
GSTA1
RNF213
SMLR1
C1orf115
CASP4
FLCN
FAM47E
HSD3B1
ARHGAP18
NCEH1
CYP4V2
SUCLG1
ADGRG7
MPI
GLTP
ABCC2
CD2AP
ABRACL
PIP5K1B
CYP2C19
AP3S1
CA13
FABP6
GCNT4
CHDH
IFIT2
PLA2G12B
UBE2L6
HNF4G
RRAGD
CYP2J2
PMP22
SPTLC3
MAF
DAB1
SPPL3
ANXA4
DECR1
PHEX
BABAM2
ACOX2
ATP1A1
NABP1
RAB29
GSTA2
DAB2
ABAT
NAAA
THRB
APOBEC3B
TMEM98
GNA11
RNF7
ANKRD40CL
ABCG2
CBR1
XDH
VPS41
ALDH9A1
METTL7A
CNKSR3
METTL7B
GRAMD2B
HADH
RGL1
TGM2
OLA1
SECTM1
PEX3
P2RX4
LGALSL
AGPAT1
TNFSF10
HAAO
PDCD4
PAG1
CAPN13
RCAN1
A1CF
DHDH
FABP2
CLIC5
PCSK5
TMCO1
PLOD2
BNIP3
PSME1
ZNF292
FNIP1
CDK19
ACADSB
KHK
DENND5B
NR1I3
BDH2
PCK2
RAB8B
DZIP3
UGCG
NR5A2
MARVELD3
RAP2B
SMC3
RRAGC
C5orf15
TAP2
VPS35
MGAT4A
FAM111A
ASPA
FTL
CHP2
ACSF2
RELL1
GBP1
PPIP5K1
PHLPP2
SELENOI
C3
DDX58
GFER
LARGE1
ALDH1A1
DYRK2
IDNK
HOOK1
HLTF
ANP32E
PDLIM2
APOL2
LIPC
RMND1
ENPP5
DERA
TXN2
AMZ2
PRLR
GABPB2
PCYT1A
CYFIP2
LANCL1
APOBEC3F
C4orf3
LGI4
ELOVL7
CYP2C9
CA3
FMR1
CUBN
PIAS2
SELENOP
PVR
HMOX1
ORC3
PKP2
APOL6
KRBOX4
IFT46
HFE
DBP
RTN4
SNX12
BTN2A2
PANK1
ACTG1
IFIT5
NAT8
COMMD6
MAX
ALDH6A1
DST
XYLB
ATP5MC2
CCL28
MAP3K13
COX15
SERPINB9
FGGY
CASP8
ERBIN
COX7C
RNF20
ZDHHC6
BPHL
AIG1
ATP5MC3
ATP6V1C1
C5orf67
POLE4
ANKS4B
PDK1
APOL1
FOXD1
HSD3B2
CDK20
OTC
HMGCS2
DHFR
FOXN3
PFN2
TMEM141
RNF5
G6PC
MYH14
TRIM32
CDS1
VAMP5
BORCS7
CD36
GYG1
BTN3A1
COX7B
TAP1
PPP1R3B
TMEM37
AGPAT3
RUNDC3B
MAOA
GCNT2
H1-0
OSBPL1A
LMO4
AFP
IDH1
RND3
CCL15
EPPK1
ZSCAN26
IL6ST
CCDC167
ANKRD29
FMO1
TMEM116
MPP5
CYP2U1
GMCL1
ABCB7
TCEAL8
SGK2
RAB37
ATP5ME
PGAM1
ZFYVE26
OPTN
SMYD3
SORBS1
MXI1
NAMPT
TMBIM4
CDC14A
WDSUB1
SEPHS2
FAM168A
PAX8
TLR2
GAREM1
SOX6
PPCS
NR3C2
SUMO1
C17orf78
BTNL3
C5orf30
GLRX
CBX6
TRAK2
PSMB8
MOGAT2
CCNG1
NDUFB3
LASP1
AK4
EEF1B2
PIPOX
ST13
KIAA1324L
APOC3
CPPED1
PPARA
IQGAP2
NUDT12
43892
GIPC2
MMADHC
CASK
NPAS2
TMCC1
CFAP36
TMEM69
PAFAH2
FUNDC1
LAMTOR1
ATP6V0E1
MERTK
OIT3
GABARAP
N4BP2L1
TDP2
RNF207
PHPT1
SNX3
EXOC1
OMA1
TBCA
SIPA1L3
UACA
DUSP5
BBX
ENOSF1
MRO
NHSL1
KLHL31
LIMA1
APOBEC1
PRDX2
ATP5MG
BNIP5
RPS28
CIRBP
PIK3R1
CASP5
NDUFB5
CYP3A5
C17orf75
ZNF608
MOV10
NUDT7
SMAD3
ADCY9
CACHD1
SKA2
ALDOC
PLCB3
PTEN
ANKRD12
SCRN3
RNF185
RNF19A
OXA1L
AK2
WDR54
ETFRF1
COX7A2L
IGBP1
DCAF16
XRN1
CRYZL1
INPP5J
SDHD
GIMAP2
ARL5A
SYTL3
HNF1B
TLCD2
PREPL
TTC22
TOMM7
NDUFA1
GCNT1
PDZK1IP1
TSPAN31
COX5B
SP110
PRDM5
DPCD
FAAH
CEP350
C2orf88
SDHB
METTL14
TPI1
ENTPD5
ZNF141
MYL9
NSL1
TRPV1
MGST3
ANKMY2
ATP6V1D
ZNF559
LDAH
EGFR
RPS25
AQP3
KIF3B
NSMCE1
RBMS2
RPL11
FAM204A
FXYD3
NR1H4
STX17
PI4K2B
TEP1
ANXA9
DUSP19
CDKAL1
DDAH1
MTA3
RAD51B
ACE2
SMPD3
BTBD8
MTCH2
COQ5
PDZD11
NAT2
WDR20
ACTB
PMFBP1
LRRC75A
GLMP
DNASE1
AQP12A
POFUT1
MUC13
TPRKB
NDUFS4
USP2
PRDX3
DNPH1
ZNF610
C3orf85
MAP3K1
SPAG9
UHRF1BP1L
PBLD
AP002495.1
FLVCR1
PRTFDC1
CYP1A1
EPHX2
MRPL40
ATF7IP2
HMCN2
SGMS1
GPR37L1
GUCY2C
NFU1
IGSF23
TMEM253
SNX27
ENSA
PI4K2A
ACADM
AKR1B10
TCEAL9
DNPEP
FAM83F
COX6A1
COMMD3
STX7
KLHL12
NDUFS1
COX8A
ASAH2
HAVCR2
IFIH1
LYPLAL1
HIGD2A
ME2
ARL15
APH1B
ZNF827
NEURL3
OCIAD1
RPL34
STRADB
LRRC1
ADAR
REEP6
GRB10
COLCA2
ATP6V1B2
TNFAIP3
LCORL
CWC15
RBM47
UNC93A
B4GALNT2
ATP5F1A
CDKN2C
BTBD9
LGALS14
MDH1
PPIP5K2
APOBEC3A
BTN3A2
SCAPER
MCUR1
ACO2
ARMT1
CENPC
TCTN3
DCLRE1A
NCOA1
IFNGR2
EEF2K
BTN3A3
IFI27L2
ALPK1
CPT1A
CALR
RPS29
GTF2H1
LRRC40
ENPP4
METTL27
TMEM256
PARM1
CHCHD5
FRMD1
CA1
GSTK1
SYNRG
RTCA
CNTRL
ATP5MD
RNF181
DGAT2
TCTN2
FUOM
MUC3A
CAMK2N1
TRIM2
AGFG1
SEC31A
MYLIP
DMXL2
EXOC6B
AMOTL2
UGT8
TRIM63
SULT1A1
CTDSPL2
MAOB
PLAAT4
EXOC6
ENO1
HDDC2
CATSPER2
RGS3
GSDMB
MTIF2
PGAP2
SNX24
CIR1
KBTBD4
SETBP1
HSDL2
MYRFL
TRAPPC1
MIA2
PIGM
USP40
CISD1
UGP2
CCL20
IL32
RPS27A
RNF121
SMYD4
RTP4
TMCO4
VPS26C
WASHC4
HACE1
CLRN3
TLR3
RALGPS1
USP30
RFLNB
POLR2H
LY75
RCOR3
ANKRD55
NDUFC1
ACY1
WDR31
CCDC122
TRAPPC2L
FBXO8
CYP27A1
LAPTM4A
ZNF714
NDUFB1
MS4A8
LPXN
C4orf33
DBI
CIART
SNX30
PEPD
PLIN2
RNF149
IFNAR2
DDIT3
MYLK
DNAJC22
CCNL1
BTNL8
CHURC1
SRBD1
IFT88
RPS13
GIT2
PIGB
GRK3
FGFR1OP
MPND
STC1
SMIM2
NRIP1
UBA5
PHKB
FGF12
RBIS
RPL35A
TLK1
TMPRSS3
CHMP3
EXOC4
WSB2
EPB41L4B
N4BP2L2
ECI2
ECM2
INSR
MFSD4A
CREB3L3
PPM1A
MICAL3
RBM39
ENTPD7
CCDC51
PANX1
RAP1A
ANKRD49
LRG1
AFDN
HHLA2
LGALS4
CHPT1
ALG6
SMIM7
MRPL33
USP16
ATP6AP1L
RPS27L
ADAMTSL5
SP100
RTF2
RPL22
TMEM126A
ZNF300
RPL31
EFR3A
SVBP
APOBEC3C
LIN54
RABL3
CAPN11
ZNF439
APOOL
HERC6
COPZ1
ACVR2A
THAP5
SRGAP2
HIBCH
CD244
CHIC1
PCDH7
GLB1L
DHFR2
MTFR1L
ZNF264
LACC1
PDE8A
ABRAXAS1
B4GALT5
BLNK
PNPLA4
SYNJ2BP
ATPAF1
DEGS1
RNFT1
TRIM14
PNPLA1
UQCRQ
KDM3A
LHFPL2
GALT
EDF1
ZNF557
CDCA3
RIBC1
HMGCL
FZD5
IRF8
FAM114A2
DHRS11
COMMD9
OGG1
AMOTL1
TAOK3
EIF2S3
TRIM22
IYD
GABRA2
MMP20
LRIG2
COMMD2
ATP6V1E1
MINPP1
MOSPD1
QPRT
MRPS14
RPAP2
MCCC1
CASP6
PDGFC
TMEM18
CEP162
CISD2
CNOT11
STX3
TTC27
SUCO
LRRCC1
ATP5IF1
UBTD2
C12orf4
CDS2
RBM4B
PHOSPHO2
EHBP1
MSRB1
SMIM8
ABCB1
MARVELD2
TBX10
SUSD6
CAMTA1
HSPB3
PPCDC
P2RY1
PDCD10
MED7
ADPRM
KLHL5
WDFY3
SYS1
ZNF738
MED28
MTMR2
ZC2HC1C
CKMT1A
DNAJC19
SPG21
HINFP
COL4A2
SHLD2
PAK1
ZSWIM1
LZIC
RBP2
INO80D
COQ10A
ELOB
CAP2
STIM1
DNMT3A
DNASE1L3
YAE1
PRR13
PPP1R3E
IKBKE
C19orf12
C2orf42
STK36
CCDC32
JUN
PRUNE2
PDE6A
AFG1L
ERAP2
TINAG
GALM
MORN2
PEBP1
ACAD10
APOM
RXRA
SMDT1
TSPYL1
UBE2Q1
UFC1
MED18
R3HDM2
SERTAD2
MGAM
PTPRE
RFC5
SYAP1
NREP
CTDSP2
B4GALT6
WDR19
KIF13B
PLA2G4E
H1-10
AAK1
DNAH11
COX7A2
LIPT1
ELAC1
NBDY
HLA-DMA
HAVCR1
MGMT
YES1
CALM2
ZNF138
TPRN
NUDT2
GUCA2A
TMEM171
RARS2
CCDC121
ZSWIM8
FYCO1
RPS12
JKAMP
RNF115
CASP10
PRDM4
CREB5
NFRKB
NHLRC3
FAM228B
BLOC1S2
ZNF528
UQCR10
GATB
STAB2
LRPPRC
DAPK2
BAIAP2L2
ITSN2
RPL24
PHYKPL
LAMTOR4
POLQ
ELOVL3
C11orf1
TMEM92
MYO1B
PHRF1
LRRK1
GORAB
CCDC152
TSPAN7
SHPK
NDUFB4
LRRC19
UBL5
DTX3L
MLLT3
PHGR1
TMEM220
GTF2H5
TIAL1
NAA38
PGRMC2
TRMO
SHOC2
ZFP91
ARV1
SPOP
RAB38
ZNF333
ANKRD31
ACSS1
BRK1
PTRHD1
ACTR6
ALPK2
TRIP12
MICOS13
ELF1
NDUFB7
NIPSNAP1
TFEC
LRRC23
RPL37
SMAP2
WASHC5
DIPK2A
BBS9
FAAP24
RPS27
ZNF404
CTIF
ZNF436
ZG16
IRF1
MOSPD2
NDC80
C18orf25
HEXD
HAX1
GPD1
SWI5
TLE3
MORN4
ARL14EP
SPATA6
MBD5
AGBL2
NEDD4
SGK3
PFKFB4
IFNGR1
CCDC58
ATF6B
CHKA
ARPC3
GNPDA2
ARPIN
UBE2B
ZBTB3
C1orf56
DR1
CYP4F2
CYP2B6
RPL19
WASHC2C
ZFAND3
HPF1
LRRC58
LRRC37B
RAB19
MRPS33

## Sheet: analysis_down
http://geneontology.org
genes (n=1013) lower with LT GO enrichement_cellular component)
Analysis Type:	PANTHER Overrepresentation Test (Released 20200407)
Annotation Version and Release Date:	GO Ontology database DOI: 10.5281/zenodo.3873405 Released 2020-06-01
Analyzed List:	upload_1 (Homo sapiens)
Reference List:	Homo sapiens (all genes in database)
Test Type:	FISHER
Correction:	FDR
GO cellular component complete	Homo sapiens - REFLIST (20851)	upload_1 (1043)	upload_1 (expected)	upload_1 (over/under)	upload_1 (fold Enrichment)	upload_1 (raw P-value)	upload_1 (FDR)
brush border membrane (GO:0031526)	56	13	2.8	+	4.64	1.95e-05	0.00109
proton-transporting two-sector ATPase complex (GO:0016469)	52	12	2.6	+	4.61	4.25e-05	0.00231
mitochondrial respirasome (GO:0005746)	90	20	4.5	+	4.44	2.25e-07	1.74e-05
brush border (GO:0005903)	108	24	5.4	+	4.44	1.42e-08	1.5e-06
respirasome (GO:0070469)	101	22	5.05	+	4.35	7.66e-08	7e-06
respiratory chain complex (GO:0098803)	85	17	4.25	+	4	6.16e-06	0.000412
inner mitochondrial membrane protein complex (GO:0098800)	141	25	7.05	+	3.54	3.3e-07	2.45e-05
cluster of actin-based cell projections (GO:0098862)	162	27	8.1	+	3.33	3.37e-07	2.42e-05
cytosolic ribosome (GO:0022626)	112	16	5.6	+	2.86	0.00039	0.0182
oxidoreductase complex (GO:1990204)	110	15	5.5	+	2.73	0.0009	0.0393
mitochondrial inner membrane (GO:0005743)	493	62	24.66	+	2.51	4.54e-10	6.52e-08
mitochondrial protein complex (GO:0098798)	266	33	13.31	+	2.48	7.17e-06	0.000465
apical part of cell (GO:0045177)	420	52	21.01	+	2.48	1.94e-08	1.95e-06
apical plasma membrane (GO:0016324)	349	43	17.46	+	2.46	4.25e-07	2.94e-05
mitochondrial membrane (GO:0031966)	726	88	36.32	+	2.42	5.22e-13	1.5e-10
mitochondrial envelope (GO:0005740)	770	91	38.52	+	2.36	1.09e-12	2.74e-10
organelle inner membrane (GO:0019866)	555	65	27.76	+	2.34	2.42e-09	3.24e-07
mitochondrion (GO:0005739)	1639	162	81.99	+	1.98	1.57e-15	5.24e-13
envelope (GO:0031975)	1218	115	60.93	+	1.89	4.39e-10	7.35e-08
organelle envelope (GO:0031967)	1218	115	60.93	+	1.89	4.39e-10	6.79e-08
mitochondrial matrix (GO:0005759)	478	45	23.91	+	1.88	0.000152	0.00782
vacuolar membrane (GO:0005774)	436	41	21.81	+	1.88	0.000284	0.0136
nuclear outer membrane-endoplasmic reticulum membrane network (GO:0042175)	1134	93	56.72	+	1.64	8.85e-06	0.000556
endoplasmic reticulum membrane (GO:0005789)	1112	90	55.62	+	1.62	1.93e-05	0.00111
organelle membrane (GO:0031090)	3595	287	179.83	+	1.6	9.69e-16	3.89e-13
vacuole (GO:0005773)	813	64	40.67	+	1.57	0.000653	0.0292
extracellular vesicle (GO:1903561)	2119	162	106	+	1.53	1.79e-07	1.56e-05
extracellular organelle (GO:0043230)	2124	162	106.25	+	1.52	1.86e-07	1.56e-05
extracellular exosome (GO:0070062)	2098	160	104.95	+	1.52	2.16e-07	1.73e-05
plasma membrane region (GO:0098590)	1222	90	61.13	+	1.47	0.000484	0.0221
whole membrane (GO:0098805)	1734	126	86.74	+	1.45	5.04e-05	0.00267
bounding membrane of organelle (GO:0098588)	2140	154	107.05	+	1.44	9.96e-06	0.000606
vesicle (GO:0031982)	3910	274	195.58	+	1.4	6.97e-09	8.75e-07
cytosol (GO:0005829)	5292	360	264.71	+	1.36	1.92e-10	3.5e-08
cytoplasm (GO:0005737)	11664	761	583.45	+	1.3	1.57e-28	3.15e-25
endomembrane system (GO:0012505)	4611	292	230.65	+	1.27	1.4e-05	0.000824
membrane-bounded organelle (GO:0043227)	12702	773	635.37	+	1.22	2.03e-18	1.36e-15
intracellular membrane-bounded organelle (GO:0043231)	10995	662	549.99	+	1.2	8.8e-12	1.96e-09
intracellular (GO:0005622)	14632	868	731.92	+	1.19	2.29e-21	2.3e-18
organelle (GO:0043226)	13821	817	691.35	+	1.18	7.81e-17	3.92e-14
intracellular organelle (GO:0043229)	12804	748	640.48	+	1.17	1.16e-11	2.32e-09
membrane (GO:0016020)	9898	558	495.11	+	1.13	0.000155	0.00778
cellular anatomical entity (GO:0110165)	18724	987	936.6	+	1.05	5.62e-08	5.38e-06
cellular_component (GO:0005575)	18915	996	946.16	+	1.05	1.41e-08	1.66e-06
Unclassified (UNCLASSIFIED)	1936	47	96.84	-	0.49	1.41e-08	1.57e-06
immunoglobulin complex (GO:0019814)	187	0	9.35	-	< 0.01	0.000191	0.00938

## Sheet: GO_0031526
GO:0031526 brush border membrane
HUMAN|HGNC=8821|UniProtKB=Q5T2W1	PDZK1	Na(+)/H(+) exchange regulatory cofactor NHE-RF3;PDZK1;ortholog	NA(+)/H(+) EXCHANGE REGULATORY COFACTOR NHE-RF3-RELATED (PTHR14191:SF6)		Homo sapiens
HUMAN|HGNC=24636|UniProtKB=Q9UHB6	LIMA1	LIM domain and actin-binding protein 1;LIMA1;ortholog	LIM DOMAIN AND ACTIN-BINDING PROTEIN 1 (PTHR24206:SF57)	actin or actin-binding cytoskeletal protein(PC00041)	Homo sapiens
HUMAN|HGNC=10908|UniProtKB=P49281	SLC11A2	Natural resistance-associated macrophage protein 2;SLC11A2;ortholog	NATURAL RESISTANCE-ASSOCIATED MACROPHAGE PROTEIN 2 (PTHR11706:SF40)	primary active transporter(PC00068)	Homo sapiens
HUMAN|HGNC=11025|UniProtKB=Q07837	SLC3A1	Neutral and basic amino acid transport protein rBAT;SLC3A1;ortholog	NEUTRAL AND BASIC AMINO ACID TRANSPORT PROTEIN RBAT (PTHR10357:SF179)	amylase(PC00048)	Homo sapiens
HUMAN|HGNC=74|UniProtKB=Q9UNQ0	ABCG2	ATP-binding cassette sub-family G member 2;ABCG2;ortholog	ATP-BINDING CASSETTE SUB-FAMILY G MEMBER 2 (PTHR48041:SF92)		Homo sapiens
HUMAN|HGNC=11075|UniProtKB=O14745	SLC9A3R1	Na(+)/H(+) exchange regulatory cofactor NHE-RF1;SLC9A3R1;ortholog	NA(+)/H(+) EXCHANGE REGULATORY COFACTOR NHE-RF1 (PTHR14191:SF7)		Homo sapiens
HUMAN|HGNC=10931|UniProtKB=O00476	SLC17A3	Sodium-dependent phosphate transport protein 4;SLC17A3;ortholog	SODIUM-DEPENDENT PHOSPHATE TRANSPORT PROTEIN 4 (PTHR11662:SF134)	secondary carrier transporter(PC00258)	Homo sapiens
HUMAN|HGNC=1663|UniProtKB=P16671	CD36	Platelet glycoprotein 4;CD36;ortholog	PLATELET GLYCOPROTEIN 4 (PTHR11923:SF12)	membrane trafficking regulatory protein(PC00151)	Homo sapiens
HUMAN|HGNC=2548|UniProtKB=O60494	CUBN	Cubilin;CUBN;ortholog	CUBILIN (PTHR47537:SF2)		Homo sapiens
HUMAN|HGNC=11067|UniProtKB=P82251	SLC7A9	b(0,+)-type amino acid transporter 1;SLC7A9;ortholog	B(0,+)-TYPE AMINO ACID TRANSPORTER 1 (PTHR11785:SF354)		Homo sapiens
HUMAN|HGNC=11036|UniProtKB=P13866	SLC5A1	Sodium/glucose cotransporter 1;SLC5A1;ortholog	SODIUM/GLUCOSE COTRANSPORTER 1 (PTHR11819:SF151)	secondary carrier transporter(PC00258)	Homo sapiens
HUMAN|HGNC=13557|UniProtKB=Q9BYF1	ACE2	Angiotensin-converting enzyme 2;ACE2;ortholog	ANGIOTENSIN-CONVERTING ENZYME 2 (PTHR10514:SF24)	metalloprotease(PC00153)	Homo sapiens
HUMAN|HGNC=53|UniProtKB=Q92887	ABCC2	Canalicular multispecific organic anion transporter 1;ABCC2;ortholog	CANALICULAR MULTISPECIFIC ORGANIC ANION TRANSPORTER 1 (PTHR24223:SF176)	ATP-binding cassette (ABC) transporter(PC00003)	Homo sapiens

## Sheet: GO_0005903
GO:0005903 brush border
HUMAN|HGNC=8821|UniProtKB=Q5T2W1	PDZK1	Na(+)/H(+) exchange regulatory cofactor NHE-RF3;PDZK1;ortholog	NA(+)/H(+) EXCHANGE REGULATORY COFACTOR NHE-RF3-RELATED (PTHR14191:SF6)		Homo sapiens
HUMAN|HGNC=13448|UniProtKB=Q96QD8	SAT2	Sodium-coupled neutral amino acid transporter 2;SLC38A2;ortholog	SODIUM-COUPLED NEUTRAL AMINO ACID TRANSPORTER 2 (PTHR22950:SF207)	amino acid transporter(PC00046)	Homo sapiens
HUMAN|HGNC=24636|UniProtKB=Q9UHB6	LIMA1	LIM domain and actin-binding protein 1;LIMA1;ortholog	LIM DOMAIN AND ACTIN-BINDING PROTEIN 1 (PTHR24206:SF57)	actin or actin-binding cytoskeletal protein(PC00041)	Homo sapiens
HUMAN|HGNC=10908|UniProtKB=P49281	SLC11A2	Natural resistance-associated macrophage protein 2;SLC11A2;ortholog	NATURAL RESISTANCE-ASSOCIATED MACROPHAGE PROTEIN 2 (PTHR11706:SF40)	primary active transporter(PC00068)	Homo sapiens
HUMAN|HGNC=11025|UniProtKB=Q07837	SLC3A1	Neutral and basic amino acid transport protein rBAT;SLC3A1;ortholog	NEUTRAL AND BASIC AMINO ACID TRANSPORT PROTEIN RBAT (PTHR10357:SF179)	amylase(PC00048)	Homo sapiens
HUMAN|HGNC=74|UniProtKB=Q9UNQ0	ABCG2	ATP-binding cassette sub-family G member 2;ABCG2;ortholog	ATP-BINDING CASSETTE SUB-FAMILY G MEMBER 2 (PTHR48041:SF92)		Homo sapiens
HUMAN|HGNC=7595|UniProtKB=Q9UBC5	MYO1A	Unconventional myosin-Ia;MYO1A;ortholog	UNCONVENTIONAL MYOSIN-IA (PTHR13140:SF291)	actin binding motor protein(PC00040)	Homo sapiens
HUMAN|HGNC=10920|UniProtKB=P46059	SLC15A1	Solute carrier family 15 member 1;SLC15A1;ortholog	SOLUTE CARRIER FAMILY 15 MEMBER 1 (PTHR11654:SF89)	transporter(PC00227)	Homo sapiens
HUMAN|HGNC=11075|UniProtKB=O14745	SLC9A3R1	Na(+)/H(+) exchange regulatory cofactor NHE-RF1;SLC9A3R1;ortholog	NA(+)/H(+) EXCHANGE REGULATORY COFACTOR NHE-RF1 (PTHR14191:SF7)		Homo sapiens
HUMAN|HGNC=10931|UniProtKB=O00476	SLC17A3	Sodium-dependent phosphate transport protein 4;SLC17A3;ortholog	SODIUM-DEPENDENT PHOSPHATE TRANSPORT PROTEIN 4 (PTHR11662:SF134)	secondary carrier transporter(PC00258)	Homo sapiens
HUMAN|HGNC=1663|UniProtKB=P16671	CD36	Platelet glycoprotein 4;CD36;ortholog	PLATELET GLYCOPROTEIN 4 (PTHR11923:SF12)	membrane trafficking regulatory protein(PC00151)	Homo sapiens
HUMAN|HGNC=26795|UniProtKB=Q8N8V4	ANKS4B	Ankyrin repeat and SAM domain-containing protein 4B;ANKS4B;ortholog	ANKYRIN REPEAT AND SAM DOMAIN-CONTAINING PROTEIN 4B (PTHR24161:SF20)		Homo sapiens
HUMAN|HGNC=2548|UniProtKB=O60494	CUBN	Cubilin;CUBN;ortholog	CUBILIN (PTHR47537:SF2)		Homo sapiens
HUMAN|HGNC=11067|UniProtKB=P82251	SLC7A9	b(0,+)-type amino acid transporter 1;SLC7A9;ortholog	B(0,+)-TYPE AMINO ACID TRANSPORTER 1 (PTHR11785:SF354)		Homo sapiens
HUMAN|HGNC=12691|UniProtKB=P15311	EZR	Ezrin;EZR;ortholog	EZRIN (PTHR23281:SF13)	actin or actin-binding cytoskeletal protein(PC00041)	Homo sapiens
HUMAN|HGNC=3420|UniProtKB=Q12929	EPS8	Epidermal growth factor receptor kinase substrate 8;EPS8;ortholog	EPIDERMAL GROWTH FACTOR RECEPTOR KINASE SUBSTRATE 8 (PTHR12287:SF21)	scaffold/adaptor protein(PC00226)	Homo sapiens
HUMAN|HGNC=11036|UniProtKB=P13866	SLC5A1	Sodium/glucose cotransporter 1;SLC5A1;ortholog	SODIUM/GLUCOSE COTRANSPORTER 1 (PTHR11819:SF151)	secondary carrier transporter(PC00258)	Homo sapiens
HUMAN|HGNC=13557|UniProtKB=Q9BYF1	ACE2	Angiotensin-converting enzyme 2;ACE2;ortholog	ANGIOTENSIN-CONVERTING ENZYME 2 (PTHR10514:SF24)	metalloprotease(PC00153)	Homo sapiens
HUMAN|HGNC=23212|UniProtKB=Q7Z406	MYH14	Myosin-14;MYH14;ortholog	MYOSIN-14 (PTHR45615:SF31)		Homo sapiens
HUMAN|HGNC=9090|UniProtKB=Q14651	PLS1	Plastin-1;PLS1;ortholog	PLASTIN-1 (PTHR19961:SF27)	non-motor actin binding protein(PC00165)	Homo sapiens
HUMAN|HGNC=7596|UniProtKB=O43795	MYO1B	Unconventional myosin-Ib;MYO1B;ortholog	UNCONVENTIONAL MYOSIN-IB (PTHR13140:SF277)	actin binding motor protein(PC00040)	Homo sapiens
HUMAN|HGNC=13281|UniProtKB=B1AK53	ESPN	Espin;ESPN;ortholog	ESPIN (PTHR24153:SF14)	non-motor actin binding protein(PC00165)	Homo sapiens
HUMAN|HGNC=53|UniProtKB=Q92887	ABCC2	Canalicular multispecific organic anion transporter 1;ABCC2;ortholog	CANALICULAR MULTISPECIFIC ORGANIC ANION TRANSPORTER 1 (PTHR24223:SF176)	ATP-binding cassette (ABC) transporter(PC00003)	Homo sapiens
HUMAN|HGNC=2661|UniProtKB=O75553	DAB1	Disabled homolog 1;DAB1;ortholog	DISABLED HOMOLOG 1 (PTHR11232:SF40)	scaffold/adaptor protein(PC00226)	Homo sapiens

## Sheet: GO_0016324
GO:0016324 apical plasma membrane
HUMAN|HGNC=8821|UniProtKB=Q5T2W1	PDZK1	Na(+)/H(+) exchange regulatory cofactor NHE-RF3;PDZK1;ortholog	NA(+)/H(+) EXCHANGE REGULATORY COFACTOR NHE-RF3-RELATED (PTHR14191:SF6)		Homo sapiens
HUMAN|HGNC=18669|UniProtKB=Q8N3R9	MPP5	MAGUK p55 subfamily member 5;MPP5;ortholog	MAGUK P55 SUBFAMILY MEMBER 5 (PTHR23122:SF14)	nucleotide kinase(PC00172)	Homo sapiens
HUMAN|HGNC=10973|UniProtKB=Q9UGH3	SLC23A1	Solute carrier family 23 member 2;SLC23A2;ortholog	SOLUTE CARRIER FAMILY 23 MEMBER 2 (PTHR11119:SF33)	transporter(PC00227)	Homo sapiens
HUMAN|HGNC=8539|UniProtKB=P47900	P2RY1	P2Y purinoceptor 1;P2RY1;ortholog	P2Y PURINOCEPTOR 1 (PTHR24231:SF2)		Homo sapiens
HUMAN|HGNC=10908|UniProtKB=P49281	SLC11A2	Natural resistance-associated macrophage protein 2;SLC11A2;ortholog	NATURAL RESISTANCE-ASSOCIATED MACROPHAGE PROTEIN 2 (PTHR11706:SF40)	primary active transporter(PC00068)	Homo sapiens
HUMAN|HGNC=13447|UniProtKB=Q9H2H9	NAT2	Sodium-coupled neutral amino acid transporter 1;SLC38A1;ortholog	SODIUM-COUPLED NEUTRAL AMINO ACID TRANSPORTER 1 (PTHR22950:SF184)	amino acid transporter(PC00046)	Homo sapiens
HUMAN|HGNC=74|UniProtKB=Q9UNQ0	ABCG2	ATP-binding cassette sub-family G member 2;ABCG2;ortholog	ATP-BINDING CASSETTE SUB-FAMILY G MEMBER 2 (PTHR48041:SF92)		Homo sapiens
HUMAN|HGNC=7595|UniProtKB=Q9UBC5	MYO1A	Unconventional myosin-Ia;MYO1A;ortholog	UNCONVENTIONAL MYOSIN-IA (PTHR13140:SF291)	actin binding motor protein(PC00040)	Homo sapiens
HUMAN|HGNC=10920|UniProtKB=P46059	SLC15A1	Solute carrier family 15 member 1;SLC15A1;ortholog	SOLUTE CARRIER FAMILY 15 MEMBER 1 (PTHR11654:SF89)	transporter(PC00227)	Homo sapiens
HUMAN|HGNC=854|UniProtKB=P21281	ATP6V1B2	V-type proton ATPase subunit B, brain isoform;ATP6V1B2;ortholog	V-TYPE PROTON ATPASE SUBUNIT B, BRAIN ISOFORM (PTHR43389:SF5)	ATP synthase(PC00002)	Homo sapiens
HUMAN|HGNC=11075|UniProtKB=O14745	SLC9A3R1	Na(+)/H(+) exchange regulatory cofactor NHE-RF1;SLC9A3R1;ortholog	NA(+)/H(+) EXCHANGE REGULATORY COFACTOR NHE-RF1 (PTHR14191:SF7)		Homo sapiens
HUMAN|HGNC=10931|UniProtKB=O00476	SLC17A3	Sodium-dependent phosphate transport protein 4;SLC17A3;ortholog	SODIUM-DEPENDENT PHOSPHATE TRANSPORT PROTEIN 4 (PTHR11662:SF134)	secondary carrier transporter(PC00258)	Homo sapiens
HUMAN|HGNC=1663|UniProtKB=P16671	CD36	Platelet glycoprotein 4;CD36;ortholog	PLATELET GLYCOPROTEIN 4 (PTHR11923:SF12)	membrane trafficking regulatory protein(PC00151)	Homo sapiens
HUMAN|HGNC=23801|UniProtKB=O60292	SIPA1L3	Signal-induced proliferation-associated 1-like protein 3;SIPA1L3;ortholog	SIGNAL-INDUCED PROLIFERATION-ASSOCIATED 1-LIKE PROTEIN 3 (PTHR15711:SF15)	GTPase-activating protein(PC00257)	Homo sapiens
HUMAN|HGNC=13517|UniProtKB=Q9NZA1	CLIC5	Chloride intracellular channel protein 5;CLIC5;ortholog	CHLORIDE INTRACELLULAR CHANNEL PROTEIN 5 (PTHR45476:SF4)		Homo sapiens
HUMAN|HGNC=2548|UniProtKB=O60494	CUBN	Cubilin;CUBN;ortholog	CUBILIN (PTHR47537:SF2)		Homo sapiens
HUMAN|HGNC=21240|UniProtKB=Q8N878	FRMD1	FERM domain-containing protein 1;FRMD1;ortholog	FERM DOMAIN-CONTAINING PROTEIN 1 (PTHR13429:SF7)		Homo sapiens
HUMAN|HGNC=17811|UniProtKB=Q8IY63	AMOTL1	Angiomotin-like protein 1;AMOTL1;ortholog	ANGIOMOTIN-LIKE PROTEIN 1 (PTHR14826:SF12)		Homo sapiens
HUMAN|HGNC=11067|UniProtKB=P82251	SLC7A9	b(0,+)-type amino acid transporter 1;SLC7A9;ortholog	B(0,+)-TYPE AMINO ACID TRANSPORTER 1 (PTHR11785:SF354)		Homo sapiens
HUMAN|HGNC=10929|UniProtKB=Q14916	SLC17A1	Sodium-dependent phosphate transport protein 1;SLC17A1;ortholog	SODIUM-DEPENDENT PHOSPHATE TRANSPORT PROTEIN 1 (PTHR11662:SF26)	secondary carrier transporter(PC00258)	Homo sapiens
HUMAN|HGNC=9588|UniProtKB=P60484	TEP1,PTEN	Phosphatidylinositol 3,4,5-trisphosphate 3-phosphatase and dual-specificity protein phosphatase PTEN;PTEN;ortholog	PHOSPHATIDYLINOSITOL 3,4,5-TRISPHOSPHATE 3-PHOSPHATASE AND DUAL-SPECIFICITY PROTEIN PHOSPHATASE PTEN (PTHR12305:SF81)	protein phosphatase(PC00195)	Homo sapiens
HUMAN|HGNC=3236|UniProtKB=P00533	EGFR	Epidermal growth factor receptor;EGFR;ortholog	EPIDERMAL GROWTH FACTOR RECEPTOR (PTHR24416:SF91)		Homo sapiens
HUMAN|HGNC=12691|UniProtKB=P15311	EZR	Ezrin;EZR;ortholog	EZRIN (PTHR23281:SF13)	actin or actin-binding cytoskeletal protein(PC00041)	Homo sapiens
HUMAN|HGNC=23034|UniProtKB=Q6P9H4	CNKSR3	Connector enhancer of kinase suppressor of ras 3;CNKSR3;ortholog	CONNECTOR ENHANCER OF KINASE SUPPRESSOR OF RAS 3 (PTHR12844:SF17)		Homo sapiens
HUMAN|HGNC=10974|UniProtKB=Q9UHI7	SLC23A1	Solute carrier family 23 member 1;SLC23A1;ortholog	SOLUTE CARRIER FAMILY 23 MEMBER 1 (PTHR11119:SF21)	transporter(PC00227)	Homo sapiens
HUMAN|HGNC=17812|UniProtKB=Q9Y2J4	AMOTL2	Angiomotin-like protein 2;AMOTL2;ortholog	ANGIOMOTIN-LIKE PROTEIN 2 (PTHR14826:SF3)		Homo sapiens
HUMAN|HGNC=11036|UniProtKB=P13866	SLC5A1	Sodium/glucose cotransporter 1;SLC5A1;ortholog	SODIUM/GLUCOSE COTRANSPORTER 1 (PTHR11819:SF151)	secondary carrier transporter(PC00258)	Homo sapiens
HUMAN|HGNC=16915|UniProtKB=O00165	HAX1	HCLS1-associated protein X-1;HAX1;ortholog	HCLS1-ASSOCIATED PROTEIN X-1 (PTHR14938:SF2)		Homo sapiens
HUMAN|HGNC=799|UniProtKB=P05023	ATP1A1	Sodium/potassium-transporting ATPase subunit alpha-1;ATP1A1;ortholog	SODIUM/POTASSIUM-TRANSPORTING ATPASE SUBUNIT ALPHA-1 (PTHR43294:SF9)	primary active transporter(PC00068)	Homo sapiens
HUMAN|HGNC=2645|UniProtKB=P78329	CYP4F2	Phylloquinone omega-hydroxylase CYP4F2;CYP4F2;ortholog	PHYLLOQUINONE OMEGA-HYDROXYLASE CYP4F2 (PTHR24291:SF158)	oxygenase(PC00177)	Homo sapiens
HUMAN|HGNC=26401|UniProtKB=Q8N4S9	MARVELD2	MARVEL domain-containing protein 2;MARVELD2;ortholog	MARVEL DOMAIN-CONTAINING PROTEIN 2 (PTHR23288:SF3)	general transcription factor(PC00259)	Homo sapiens
HUMAN|HGNC=28750|UniProtKB=Q1EHB4	SLC5A12	Sodium-coupled monocarboxylate transporter 2;SLC5A12;ortholog	SODIUM-COUPLED MONOCARBOXYLATE TRANSPORTER 2 (PTHR42985:SF15)	secondary carrier transporter(PC00258)	Homo sapiens
HUMAN|HGNC=10994|UniProtKB=P50443	SLC26A2	Sulfate transporter;SLC26A2;ortholog	SULFATE TRANSPORTER (PTHR11814:SF16)		Homo sapiens
HUMAN|HGNC=11438|UniProtKB=Q13277	STX3	Syntaxin-3;STX3;ortholog	SYNTAXIN-3 (PTHR19957:SF34)	SNARE protein(PC00034)	Homo sapiens
HUMAN|HGNC=857|UniProtKB=P36543	ATP6V1E1	V-type proton ATPase subunit E 1;ATP6V1E1;ortholog	V-TYPE PROTON ATPASE SUBUNIT E 1 (PTHR45715:SF2)		Homo sapiens
HUMAN|HGNC=9067|UniProtKB=Q13393	PLD1	Phospholipase D1;PLD1;ortholog	PHOSPHOLIPASE D1 (PTHR18896:SF57)		Homo sapiens
HUMAN|HGNC=40|UniProtKB=P08183	ABCB1	Multidrug resistance protein 1;ABCB1;ortholog	MULTIDRUG RESISTANCE PROTEIN 1 (PTHR24221:SF251)	ATP-binding cassette (ABC) transporter(PC00003)	Homo sapiens
HUMAN|HGNC=30380|UniProtKB=Q9NV70	EXOC1	Exocyst complex component 1;EXOC1;ortholog	EXOCYST COMPLEX COMPONENT 1-RELATED (PTHR16092:SF28)	membrane traffic protein(PC00150)	Homo sapiens
HUMAN|HGNC=7043|UniProtKB=O43451	MGAM	Maltase-glucoamylase, intestinal;MGAM;ortholog	MALTASE-GLUCOAMYLASE, INTESTINAL (PTHR22762:SF63)	glucosidase(PC00108)	Homo sapiens
HUMAN|HGNC=10932|UniProtKB=Q9Y2C5	SLC17A4	Probable small intestine urate exporter;SLC17A4;ortholog	SMALL INTESTINE URATE EXPORTER-RELATED (PTHR11662:SF284)	secondary carrier transporter(PC00258)	Homo sapiens
HUMAN|HGNC=11373|UniProtKB=P52823	STC1	Stanniocalcin-1;STC1;ortholog	STANNIOCALCIN-1 (PTHR11245:SF1)	peptide hormone(PC00179)	Homo sapiens
HUMAN|HGNC=53|UniProtKB=Q92887	ABCC2	Canalicular multispecific organic anion transporter 1;ABCC2;ortholog	CANALICULAR MULTISPECIFIC ORGANIC ANION TRANSPORTER 1 (PTHR24223:SF176)	ATP-binding cassette (ABC) transporter(PC00003)	Homo sapiens
HUMAN|HGNC=7511|UniProtKB=Q9H3R2	MUC13	Mucin-13;MUC13;ortholog	MUCIN-13 (PTHR24041:SF30)	cell adhesion molecule(PC00069)	Homo sapiens

## Sheet: GO_0098862
GO:0098862 cluster of actin-based cell projections
HUMAN|HGNC=8821|UniProtKB=Q5T2W1	PDZK1	Na(+)/H(+) exchange regulatory cofactor NHE-RF3;PDZK1;ortholog	NA(+)/H(+) EXCHANGE REGULATORY COFACTOR NHE-RF3-RELATED (PTHR14191:SF6)		Homo sapiens
HUMAN|HGNC=13448|UniProtKB=Q96QD8	SAT2	Sodium-coupled neutral amino acid transporter 2;SLC38A2;ortholog	SODIUM-COUPLED NEUTRAL AMINO ACID TRANSPORTER 2 (PTHR22950:SF207)	amino acid transporter(PC00046)	Homo sapiens
HUMAN|HGNC=24636|UniProtKB=Q9UHB6	LIMA1	LIM domain and actin-binding protein 1;LIMA1;ortholog	LIM DOMAIN AND ACTIN-BINDING PROTEIN 1 (PTHR24206:SF57)	actin or actin-binding cytoskeletal protein(PC00041)	Homo sapiens
HUMAN|HGNC=10908|UniProtKB=P49281	SLC11A2	Natural resistance-associated macrophage protein 2;SLC11A2;ortholog	NATURAL RESISTANCE-ASSOCIATED MACROPHAGE PROTEIN 2 (PTHR11706:SF40)	primary active transporter(PC00068)	Homo sapiens
HUMAN|HGNC=11025|UniProtKB=Q07837	SLC3A1	Neutral and basic amino acid transport protein rBAT;SLC3A1;ortholog	NEUTRAL AND BASIC AMINO ACID TRANSPORT PROTEIN RBAT (PTHR10357:SF179)	amylase(PC00048)	Homo sapiens
HUMAN|HGNC=74|UniProtKB=Q9UNQ0	ABCG2	ATP-binding cassette sub-family G member 2;ABCG2;ortholog	ATP-BINDING CASSETTE SUB-FAMILY G MEMBER 2 (PTHR48041:SF92)		Homo sapiens
HUMAN|HGNC=7595|UniProtKB=Q9UBC5	MYO1A	Unconventional myosin-Ia;MYO1A;ortholog	UNCONVENTIONAL MYOSIN-IA (PTHR13140:SF291)	actin binding motor protein(PC00040)	Homo sapiens
HUMAN|HGNC=10920|UniProtKB=P46059	SLC15A1	Solute carrier family 15 member 1;SLC15A1;ortholog	SOLUTE CARRIER FAMILY 15 MEMBER 1 (PTHR11654:SF89)	transporter(PC00227)	Homo sapiens
HUMAN|HGNC=11075|UniProtKB=O14745	SLC9A3R1	Na(+)/H(+) exchange regulatory cofactor NHE-RF1;SLC9A3R1;ortholog	NA(+)/H(+) EXCHANGE REGULATORY COFACTOR NHE-RF1 (PTHR14191:SF7)		Homo sapiens
HUMAN|HGNC=10931|UniProtKB=O00476	SLC17A3	Sodium-dependent phosphate transport protein 4;SLC17A3;ortholog	SODIUM-DEPENDENT PHOSPHATE TRANSPORT PROTEIN 4 (PTHR11662:SF134)	secondary carrier transporter(PC00258)	Homo sapiens
HUMAN|HGNC=1663|UniProtKB=P16671	CD36	Platelet glycoprotein 4;CD36;ortholog	PLATELET GLYCOPROTEIN 4 (PTHR11923:SF12)	membrane trafficking regulatory protein(PC00151)	Homo sapiens
HUMAN|HGNC=26795|UniProtKB=Q8N8V4	ANKS4B	Ankyrin repeat and SAM domain-containing protein 4B;ANKS4B;ortholog	ANKYRIN REPEAT AND SAM DOMAIN-CONTAINING PROTEIN 4B (PTHR24161:SF20)		Homo sapiens
HUMAN|HGNC=26894|UniProtKB=Q4KMQ1	TPRN	Taperin;TPRN;ortholog	TAPERIN (PTHR21685:SF1)		Homo sapiens
HUMAN|HGNC=2548|UniProtKB=O60494	CUBN	Cubilin;CUBN;ortholog	CUBILIN (PTHR47537:SF2)		Homo sapiens
HUMAN|HGNC=11067|UniProtKB=P82251	SLC7A9	b(0,+)-type amino acid transporter 1;SLC7A9;ortholog	B(0,+)-TYPE AMINO ACID TRANSPORTER 1 (PTHR11785:SF354)		Homo sapiens
HUMAN|HGNC=12691|UniProtKB=P15311	EZR	Ezrin;EZR;ortholog	EZRIN (PTHR23281:SF13)	actin or actin-binding cytoskeletal protein(PC00041)	Homo sapiens
HUMAN|HGNC=3420|UniProtKB=Q12929	EPS8	Epidermal growth factor receptor kinase substrate 8;EPS8;ortholog	EPIDERMAL GROWTH FACTOR RECEPTOR KINASE SUBSTRATE 8 (PTHR12287:SF21)	scaffold/adaptor protein(PC00226)	Homo sapiens
HUMAN|HGNC=11036|UniProtKB=P13866	SLC5A1	Sodium/glucose cotransporter 1;SLC5A1;ortholog	SODIUM/GLUCOSE COTRANSPORTER 1 (PTHR11819:SF151)	secondary carrier transporter(PC00258)	Homo sapiens
HUMAN|HGNC=1718|UniProtKB=Q9UNH5	CDC14A	Dual specificity protein phosphatase CDC14A;CDC14A;ortholog	DUAL SPECIFICITY PROTEIN PHOSPHATASE CDC14A (PTHR23339:SF77)		Homo sapiens
HUMAN|HGNC=13557|UniProtKB=Q9BYF1	ACE2	Angiotensin-converting enzyme 2;ACE2;ortholog	ANGIOTENSIN-CONVERTING ENZYME 2 (PTHR10514:SF24)	metalloprotease(PC00153)	Homo sapiens
HUMAN|HGNC=23212|UniProtKB=Q7Z406	MYH14	Myosin-14;MYH14;ortholog	MYOSIN-14 (PTHR45615:SF31)		Homo sapiens
HUMAN|HGNC=9090|UniProtKB=Q14651	PLS1	Plastin-1;PLS1;ortholog	PLASTIN-1 (PTHR19961:SF27)	non-motor actin binding protein(PC00165)	Homo sapiens
HUMAN|HGNC=24001|UniProtKB=Q8NDC4	MORN4	MORN repeat-containing protein 4;MORN4;ortholog	MORN REPEAT-CONTAINING PROTEIN 4 (PTHR46614:SF1)		Homo sapiens
HUMAN|HGNC=7596|UniProtKB=O43795	MYO1B	Unconventional myosin-Ib;MYO1B;ortholog	UNCONVENTIONAL MYOSIN-IB (PTHR13140:SF277)	actin binding motor protein(PC00040)	Homo sapiens
HUMAN|HGNC=13281|UniProtKB=B1AK53	ESPN	Espin;ESPN;ortholog	ESPIN (PTHR24153:SF14)	non-motor actin binding protein(PC00165)	Homo sapiens
HUMAN|HGNC=53|UniProtKB=Q92887	ABCC2	Canalicular multispecific organic anion transporter 1;ABCC2;ortholog	CANALICULAR MULTISPECIFIC ORGANIC ANION TRANSPORTER 1 (PTHR24223:SF176)	ATP-binding cassette (ABC) transporter(PC00003)	Homo sapiens
HUMAN|HGNC=2661|UniProtKB=O75553	DAB1	Disabled homolog 1;DAB1;ortholog	DISABLED HOMOLOG 1 (PTHR11232:SF40)	scaffold/adaptor protein(PC00226)	Homo sapiens

## Sheet: GO_0045177
GO:0045177 Apical part of cell
							notes
HUMAN|HGNC=8821|UniProtKB=Q5T2W1	PDZK1	Na(+)/H(+) exchange regulatory cofactor NHE-RF3;PDZK1;ortholog	NA(+)/H(+) EXCHANGE REGULATORY COFACTOR NHE-RF3-RELATED (PTHR14191:SF6)		Homo sapiens
HUMAN|HGNC=18669|UniProtKB=Q8N3R9	MPP5	MAGUK p55 subfamily member 5;MPP5;ortholog	MAGUK P55 SUBFAMILY MEMBER 5 (PTHR23122:SF14)	nucleotide kinase(PC00172)	Homo sapiens
HUMAN|HGNC=7137|UniProtKB=P55196	AFDN	Afadin;AFDN;ortholog	AFADIN (PTHR10398:SF2)	non-motor actin binding protein(PC00165)	Homo sapiens		tight junction protein 30463011
HUMAN|HGNC=10973|UniProtKB=Q9UGH3	SLC23A1	Solute carrier family 23 member 2;SLC23A2;ortholog	SOLUTE CARRIER FAMILY 23 MEMBER 2 (PTHR11119:SF33)	transporter(PC00227)	Homo sapiens
HUMAN|HGNC=8539|UniProtKB=P47900	P2RY1	P2Y purinoceptor 1;P2RY1;ortholog	P2Y PURINOCEPTOR 1 (PTHR24231:SF2)		Homo sapiens
HUMAN|HGNC=10908|UniProtKB=P49281	SLC11A2	Natural resistance-associated macrophage protein 2;SLC11A2;ortholog	NATURAL RESISTANCE-ASSOCIATED MACROPHAGE PROTEIN 2 (PTHR11706:SF40)	primary active transporter(PC00068)	Homo sapiens
HUMAN|HGNC=856|UniProtKB=P21283	ATP6V1C1	V-type proton ATPase subunit C 1;ATP6V1C1;ortholog	V-TYPE PROTON ATPASE SUBUNIT C 1 (PTHR10137:SF5)	ATP synthase(PC00002)	Homo sapiens
HUMAN|HGNC=13447|UniProtKB=Q9H2H9	NAT2	Sodium-coupled neutral amino acid transporter 1;SLC38A1;ortholog	SODIUM-COUPLED NEUTRAL AMINO ACID TRANSPORTER 1 (PTHR22950:SF184)	amino acid transporter(PC00046)	Homo sapiens
HUMAN|HGNC=29204|UniProtKB=Q8N300	SVBP	Small vasohibin-binding protein;SVBP;ortholog	SMALL VASOHIBIN-BINDING PROTEIN (PTHR34762:SF1)		Homo sapiens
HUMAN|HGNC=74|UniProtKB=Q9UNQ0	ABCG2	ATP-binding cassette sub-family G member 2;ABCG2;ortholog	ATP-BINDING CASSETTE SUB-FAMILY G MEMBER 2 (PTHR48041:SF92)		Homo sapiens
HUMAN|HGNC=7595|UniProtKB=Q9UBC5	MYO1A	Unconventional myosin-Ia;MYO1A;ortholog	UNCONVENTIONAL MYOSIN-IA (PTHR13140:SF291)	actin binding motor protein(PC00040)	Homo sapiens
HUMAN|HGNC=10920|UniProtKB=P46059	SLC15A1	Solute carrier family 15 member 1;SLC15A1;ortholog	SOLUTE CARRIER FAMILY 15 MEMBER 1 (PTHR11654:SF89)	transporter(PC00227)	Homo sapiens
HUMAN|HGNC=854|UniProtKB=P21281	ATP6V1B2	V-type proton ATPase subunit B, brain isoform;ATP6V1B2;ortholog	V-TYPE PROTON ATPASE SUBUNIT B, BRAIN ISOFORM (PTHR43389:SF5)	ATP synthase(PC00002)	Homo sapiens
HUMAN|HGNC=11075|UniProtKB=O14745	SLC9A3R1	Na(+)/H(+) exchange regulatory cofactor NHE-RF1;SLC9A3R1;ortholog	NA(+)/H(+) EXCHANGE REGULATORY COFACTOR NHE-RF1 (PTHR14191:SF7)		Homo sapiens
HUMAN|HGNC=10931|UniProtKB=O00476	SLC17A3	Sodium-dependent phosphate transport protein 4;SLC17A3;ortholog	SODIUM-DEPENDENT PHOSPHATE TRANSPORT PROTEIN 4 (PTHR11662:SF134)	secondary carrier transporter(PC00258)	Homo sapiens
HUMAN|HGNC=1663|UniProtKB=P16671	CD36	Platelet glycoprotein 4;CD36;ortholog	PLATELET GLYCOPROTEIN 4 (PTHR11923:SF12)	membrane trafficking regulatory protein(PC00151)	Homo sapiens
HUMAN|HGNC=23801|UniProtKB=O60292	SIPA1L3	Signal-induced proliferation-associated 1-like protein 3;SIPA1L3;ortholog	SIGNAL-INDUCED PROLIFERATION-ASSOCIATED 1-LIKE PROTEIN 3 (PTHR15711:SF15)	GTPase-activating protein(PC00257)	Homo sapiens
HUMAN|HGNC=30078|UniProtKB=Q96HR9	REEP6	Receptor expression-enhancing protein 6;REEP6;ortholog	RECEPTOR EXPRESSION-ENHANCING PROTEIN 6 (PTHR12300:SF133)	membrane traffic protein(PC00150)	Homo sapiens
HUMAN|HGNC=13517|UniProtKB=Q9NZA1	CLIC5	Chloride intracellular channel protein 5;CLIC5;ortholog	CHLORIDE INTRACELLULAR CHANNEL PROTEIN 5 (PTHR45476:SF4)		Homo sapiens
HUMAN|HGNC=2548|UniProtKB=O60494	CUBN	Cubilin;CUBN;ortholog	CUBILIN (PTHR47537:SF2)		Homo sapiens		important for lipoprotein, vitamin and iron uptake.	B12	D3	transferrin
HUMAN|HGNC=21240|UniProtKB=Q8N878	FRMD1	FERM domain-containing protein 1;FRMD1;ortholog	FERM DOMAIN-CONTAINING PROTEIN 1 (PTHR13429:SF7)		Homo sapiens
HUMAN|HGNC=17811|UniProtKB=Q8IY63	AMOTL1	Angiomotin-like protein 1;AMOTL1;ortholog	ANGIOMOTIN-LIKE PROTEIN 1 (PTHR14826:SF12)		Homo sapiens
HUMAN|HGNC=11067|UniProtKB=P82251	SLC7A9	b(0,+)-type amino acid transporter 1;SLC7A9;ortholog	B(0,+)-TYPE AMINO ACID TRANSPORTER 1 (PTHR11785:SF354)		Homo sapiens
HUMAN|HGNC=10929|UniProtKB=Q14916	SLC17A1	Sodium-dependent phosphate transport protein 1;SLC17A1;ortholog	SODIUM-DEPENDENT PHOSPHATE TRANSPORT PROTEIN 1 (PTHR11662:SF26)	secondary carrier transporter(PC00258)	Homo sapiens
HUMAN|HGNC=19818|UniProtKB=Q9H329	EPB41L4B	Band 4.1-like protein 4B;EPB41L4B;ortholog	BAND 4.1-LIKE PROTEIN 4B (PTHR23280:SF18)		Homo sapiens
HUMAN|HGNC=9588|UniProtKB=P60484	TEP1,PTEN	Phosphatidylinositol 3,4,5-trisphosphate 3-phosphatase and dual-specificity protein phosphatase PTEN;PTEN;ortholog	PHOSPHATIDYLINOSITOL 3,4,5-TRISPHOSPHATE 3-PHOSPHATASE AND DUAL-SPECIFICITY PROTEIN PHOSPHATASE PTEN (PTHR12305:SF81)	protein phosphatase(PC00195)	Homo sapiens
HUMAN|HGNC=3236|UniProtKB=P00533	EGFR	Epidermal growth factor receptor;EGFR;ortholog	EPIDERMAL GROWTH FACTOR RECEPTOR (PTHR24416:SF91)		Homo sapiens
HUMAN|HGNC=23034|UniProtKB=Q6P9H4	CNKSR3	Connector enhancer of kinase suppressor of ras 3;CNKSR3;ortholog	CONNECTOR ENHANCER OF KINASE SUPPRESSOR OF RAS 3 (PTHR12844:SF17)		Homo sapiens
HUMAN|HGNC=12691|UniProtKB=P15311	EZR	Ezrin;EZR;ortholog	EZRIN (PTHR23281:SF13)	actin or actin-binding cytoskeletal protein(PC00041)	Homo sapiens
HUMAN|HGNC=10974|UniProtKB=Q9UHI7	SLC23A1	Solute carrier family 23 member 1;SLC23A1;ortholog	SOLUTE CARRIER FAMILY 23 MEMBER 1 (PTHR11119:SF21)	transporter(PC00227)	Homo sapiens
HUMAN|HGNC=17812|UniProtKB=Q9Y2J4	AMOTL2	Angiomotin-like protein 2;AMOTL2;ortholog	ANGIOMOTIN-LIKE PROTEIN 2 (PTHR14826:SF3)		Homo sapiens
HUMAN|HGNC=11036|UniProtKB=P13866	SLC5A1	Sodium/glucose cotransporter 1;SLC5A1;ortholog	SODIUM/GLUCOSE COTRANSPORTER 1 (PTHR11819:SF151)	secondary carrier transporter(PC00258)	Homo sapiens
HUMAN|HGNC=4886|UniProtKB=Q30201	HFE	Hereditary hemochromatosis protein;HFE;ortholog	HEREDITARY HEMOCHROMATOSIS PROTEIN (PTHR16675:SF172)		Homo sapiens
HUMAN|HGNC=16915|UniProtKB=O00165	HAX1	HCLS1-associated protein X-1;HAX1;ortholog	HCLS1-ASSOCIATED PROTEIN X-1 (PTHR14938:SF2)		Homo sapiens
HUMAN|HGNC=799|UniProtKB=P05023	ATP1A1	Sodium/potassium-transporting ATPase subunit alpha-1;ATP1A1;ortholog	SODIUM/POTASSIUM-TRANSPORTING ATPASE SUBUNIT ALPHA-1 (PTHR43294:SF9)	primary active transporter(PC00068)	Homo sapiens
HUMAN|HGNC=2645|UniProtKB=P78329	CYP4F2	Phylloquinone omega-hydroxylase CYP4F2;CYP4F2;ortholog	PHYLLOQUINONE OMEGA-HYDROXYLASE CYP4F2 (PTHR24291:SF158)	oxygenase(PC00177)	Homo sapiens
HUMAN|HGNC=26401|UniProtKB=Q8N4S9	MARVELD2	MARVEL domain-containing protein 2;MARVELD2;ortholog	MARVEL DOMAIN-CONTAINING PROTEIN 2 (PTHR23288:SF3)	general transcription factor(PC00259)	Homo sapiens		tight juntion protein
HUMAN|HGNC=28750|UniProtKB=Q1EHB4	SLC5A12	Sodium-coupled monocarboxylate transporter 2;SLC5A12;ortholog	SODIUM-COUPLED MONOCARBOXYLATE TRANSPORTER 2 (PTHR42985:SF15)	secondary carrier transporter(PC00258)	Homo sapiens
HUMAN|HGNC=10994|UniProtKB=P50443	SLC26A2	Sulfate transporter;SLC26A2;ortholog	SULFATE TRANSPORTER (PTHR11814:SF16)		Homo sapiens
HUMAN|HGNC=11438|UniProtKB=Q13277	STX3	Syntaxin-3;STX3;ortholog	SYNTAXIN-3 (PTHR19957:SF34)	SNARE protein(PC00034)	Homo sapiens
HUMAN|HGNC=13328|UniProtKB=Q13325	IFIT5	Interferon-induced protein with tetratricopeptide repeats 5;IFIT5;ortholog	INTERFERON-INDUCED PROTEIN WITH TETRATRICOPEPTIDE REPEATS 5 (PTHR10271:SF28)		Homo sapiens
HUMAN|HGNC=857|UniProtKB=P36543	ATP6V1E1	V-type proton ATPase subunit E 1;ATP6V1E1;ortholog	V-TYPE PROTON ATPASE SUBUNIT E 1 (PTHR45715:SF2)		Homo sapiens
HUMAN|HGNC=9067|UniProtKB=Q13393	PLD1	Phospholipase D1;PLD1;ortholog	PHOSPHOLIPASE D1 (PTHR18896:SF57)		Homo sapiens
HUMAN|HGNC=30380|UniProtKB=Q9NV70	EXOC1	Exocyst complex component 1;EXOC1;ortholog	EXOCYST COMPLEX COMPONENT 1-RELATED (PTHR16092:SF28)	membrane traffic protein(PC00150)	Homo sapiens
HUMAN|HGNC=40|UniProtKB=P08183	ABCB1	Multidrug resistance protein 1;ABCB1;ortholog	MULTIDRUG RESISTANCE PROTEIN 1 (PTHR24221:SF251)	ATP-binding cassette (ABC) transporter(PC00003)	Homo sapiens
HUMAN|HGNC=7043|UniProtKB=O43451	MGAM	Maltase-glucoamylase, intestinal;MGAM;ortholog	MALTASE-GLUCOAMYLASE, INTESTINAL (PTHR22762:SF63)	glucosidase(PC00108)	Homo sapiens
HUMAN|HGNC=7596|UniProtKB=O43795	MYO1B	Unconventional myosin-Ib;MYO1B;ortholog	UNCONVENTIONAL MYOSIN-IB (PTHR13140:SF277)	actin binding motor protein(PC00040)	Homo sapiens
HUMAN|HGNC=10932|UniProtKB=Q9Y2C5	SLC17A4	Probable small intestine urate exporter;SLC17A4;ortholog	SMALL INTESTINE URATE EXPORTER-RELATED (PTHR11662:SF284)	secondary carrier transporter(PC00258)	Homo sapiens
HUMAN|HGNC=11373|UniProtKB=P52823	STC1	Stanniocalcin-1;STC1;ortholog	STANNIOCALCIN-1 (PTHR11245:SF1)	peptide hormone(PC00179)	Homo sapiens
HUMAN|HGNC=53|UniProtKB=Q92887	ABCC2	Canalicular multispecific organic anion transporter 1;ABCC2;ortholog	CANALICULAR MULTISPECIFIC ORGANIC ANION TRANSPORTER 1 (PTHR24223:SF176)	ATP-binding cassette (ABC) transporter(PC00003)	Homo sapiens
HUMAN|HGNC=7511|UniProtKB=Q9H3R2	MUC13	Mucin-13;MUC13;ortholog	MUCIN-13 (PTHR24041:SF30)	cell adhesion molecule(PC00069)	Homo sapiens
HUMAN|HGNC=2661|UniProtKB=O75553	DAB1	Disabled homolog 1;DAB1;ortholog	DISABLED HOMOLOG 1 (PTHR11232:SF40)	scaffold/adaptor protein(PC00226)	Homo sapiens

## Sheet: input_up
n=877 genes increased with LT p<0.05 both 235D enteroids and Caco-2 cells
TUBA4A
TUBA1B
TUBA1C
TUBB2A
SLC38A2
SLC7A11
SLC6A6
SLC7A1
SLC6A14
SLC36A4
SLC38A1
SLC7A6
SLC7A5
SLC43A2
SLC5A3
SLC16A1
SLC2A1
SLCO4A1
SLC29A4
SLC25A38
SLC25A39
SLC35C2
SLC29A1
SLC37A3
SLC4A7
SLC12A4
SLC7A4
SLC27A4
MMP1
MECOM
ITGA6
SEMA5A
MYO1E
CEACAM7
ARID5B
REG4
ABHD2
CAPN8
NOSTRIN
FARSB
TPK1
KIF21A
CEACAM5
MRPS6
BAG1
ETS2
ITGB1
PDIA3
BTG2
UPP1
AMIGO2
TFCP2L1
CEACAM6
S100P
ABCC5
ITPRIPL2
CD24
TTC3
EDN3
LPCAT4
HNRNPA2B1
PLA2G4A
ARRDC3
MUC2
GALNT5
PRSS12
SHH
S100A4
SGPP1
LMAN1
LBR
RDH11
BACE2
TMEM189
PLCXD1
RAMP1
NR4A1
UNC13B
KCNJ2
PLOD3
IGFBP3
HGSNAT
POLD3
TFPI
DNAJB6
LITAF
ADGRE5
PAQR5
SMS
KPNA2
FGF9
GNL3
USP53
MYC
QSOX1
PFN1
AGR2
ARHGAP26
SYNGR2
PPA1
RPN1
NEBL
PRKAR1A
PDE4D
CACNB2
ISG20
STRAP
ERRFI1
KCNN4
HERC4
FLII
GPCPD1
PHLDA1
ZBTB38
NIPA2
CD55
AHR
ST7
TM9SF2
PRKCA
MRPS11
ICA1
GTF2F2
HAS3
TGFBR2
EPHA2
IDH2
CXCL16
TENT5A
SULF2
RETREG1
MCCC2
H2BC5
MCU
TSPAN5
HYAL3
SRPRA
XBP1
XRN2
KLHL42
SBDS
TKT
TTC17
HSPB1
HEATR5A
SERPINE2
DAG1
TMEM43
ETV4
TPM4
C3orf52
PCNT
CTNNB1
CDC20
S100A11
SOAT1
CRY1
KTN1
CHD1L
LRRC59
SRPRB
HM13
UBE2D1
VCL
NIPA1
HYAL2
RAP1GDS1
RAB5A
SCNN1A
RPS6KA2
NEIL2
ODC1
PSMG3
SQSTM1
PCK1
RNASE1
CDH3
EHD4
ASPH
PNMA1
FTSJ1
SMYD2
NAT9
ITM2C
SH3PXD2A
TRIM27
DSTN
CBX3
MLXIP
DUSP4
CD9
FAM3D
AMPD2
SPRY2
KRT18
EXT2
FAM118B
PGM2L1
SARAF
NT5E
GFOD1
ERMP1
CALU
DNAJC10
ARG2
LSM10
TRIP10
KIAA1324
TCN1
HYOU1
COQ8A
TMEM123
RND1
SHISA5
RANGAP1
FAM117B
GNB5
PSMD1
MAPK1IP1L
PYCR1
DDX21
OTULINL
BUD23
GPRIN3
GLG1
BMP1
TMPO
CD99
TMPRSS4
FOXA3
TGIF1
DDIT4
ARRDC2
RHBDD2
SDCBP
PIH1D1
RCC2
IFRD2
ITGA2
COLGALT1
TMED10
ATP6AP2
GCN1
MYO5C
MBOAT2
HMGB1
TRIM29
AEN
USP9X
HUS1
IQGAP1
SPINK1
CEACAM1
LRPAP1
MTHFD2
COA7
FLT1
NBL1
KIZ
UCKL1
HDAC1
TRAK1
H2AZ1
RRM2B
PRDX4
STK38L
PLPP2
HPRT1
PIEZO1
PITPNC1
S100A6
POLG
TXNIP
FOXA1
RASA3
PDLIM7
STK26
IL20RA
LRRC8A
FERMT1
CTSV
PDE9A
IFRD1
SPIN4
AAGAB
ELP1
MAEA
FAM160A1
GNAI1
CYBA
CMTM4
SRA1
ADGRG1
RIN2
BRMS1
CPSF6
AURKA
UBAC2
TMEM248
EFNB2
DUSP14
RALA
PDIA5
MBTPS1
WNT3
TWSG1
TPD52L2
INTS11
MPRIP
HACD3
FER1L6
MARCKSL1
HSD17B12
KAT2A
ARL4C
ADNP
RNF24
USP10
CLIC4
RTCB
POLR3E
NAA50
ESRP1
HSPH1
ZNF121
MPZL1
NOP56
RAB10
SORD
KCNK1
MICAL2
IER3
UBE2J1
SOX9
FLAD1
BIK
QTRT2
FMNL2
GRB7
TIGAR
PRMT3
ST6GALNAC1
CAMSAP2
C1orf21
NDUFS8
HECTD1
TSC22D3
PCDH1
LMAN2
SRP68
CCK
POC1B
SEC13
PRXL2C
LGALS1
VDAC2
SAMD13
ATP8B1
NADK
EXTL3
CSRNP1
FKBP5
KLK6
MFSD2A
CYBC1
MAN2A2
BRD2
COX5A
TMC7
ABCE1
TUFM
IGSF8
ADH4
ARHGAP21
CEP85
RHEB
SMC1A
CENPX
HRH1
DGKE
ARHGAP32
COX18
COTL1
ZFYVE21
SDC1
SRSF10
ADRM1
TGS1
PLLP
FAM107B
ACACA
GTPBP4
AHCY
MFGE8
TNFRSF10A
BMS1
IMPDH2
TMEM165
SPINT2
MIA3
NAA25
BSG
GLA
B4GALNT3
ECT2
SYNCRIP
DDX11
EIF4G1
TMED3
ZADH2
CLIC3
SGTA
PHB
STT3A
FLOT2
IGFBP4
ABHD13
SIDT1
LARP4B
TBRG4
TM2D2
VASP
LGALS3BP
NECTIN1
PHACTR1
H2BC12
TP53I11
YOD1
MARS1
SYK
PITPNB
RPN2
LYPLA1
YBX3
MMP10
NDE1
EIF4G2
PRPF4
GANAB
PARD3
UBE2H
MCM7
TMTC4
KLHL21
TUBB
CPM
SIK1B
HEXIM1
ZNF703
SYTL4
HOXA9
APRT
DUSP16
PLA2G4F
MTFR1
PA2G4
SPCS3
MMP15
EIF6
WDR46
DPYSL2
POLR1C
PCED1B
GOPC
PPP2R2A
G3BP2
ZDHHC3
CCNY
PSME4
PRKCSH
PDE7A
RALY
CYTH2
WDR55
IP6K2
NAV1
SOX4
PLK3
ST6GALNAC4
TSPAN14
RHPN2
UBL7
CAP1
MAPRE2
NRDC
TMEM70
NETO2
KSR1
IRGQ
EDEM3
PGAP4
JADE1
TMEM147
SH2D4A
POLR2C
EIF3I
TAGLN2
KPNA1
NHS
SPECC1L
TERT
USP5
RBM14
FBXO22
SSR1
CDC37L1
BNIP2
TMED9
TMEM9
FAM81A
ARSD
SMOX
ANKRD50
CUX1
HMGA1
TBC1D14
AC002316.1
MRPL41
MFNG
FUT4
RCC1
HNRNPK
SERPINB5
ATP6V0B
SMARCA2
TOP2B
RANBP6
CCNB2
MANBAL
OPHN1
DPEP1
SHC1
VPS53
COQ2
SPATA5
ITGB5
APLP2
ZFAND1
HSPA9
IFT122
PYGB
RIPK2
LUC7L
ATP13A2
VCP
CASTOR2
BAP1
FAM135A
DKC1
STIP1
NIFK
YKT6
PLBD1
PCMT1
DCUN1D4
MIS18BP1
HMGB3
DHTKD1
PRKACB
NOMO1
UCP2
CCT7
MAP4K5
CLPP
SPOCK2
DOP1B
YWHAZ
MLPH
GREM1
HARS1
NET1
MRPS27
PIP4K2C
CBWD5
H4C5
HS3ST1
NEK3
NOP58
H2AC11
TANGO6
SEMA7A
METAP1
HBEGF
PRPF31
FGFBP1
SDF2L1
IDE
CDK6
H2BC4
C17orf67
SMIM3
ARIH2
NIBAN2
DCUN1D2
EIF2B4
SPTLC1
ADCY6
C3orf70
ARFGAP1
PLEKHA5
SERTAD1
CHID1
EPRS1
CSTF2
ESYT1
WDR43
GSKIP
GTF3A
IP6K1
SAT1
IARS1
HSPA2
APEX1
SQOR
INTS6
RUNDC1
VKORC1L1
DAGLB
CXorf38
SNTB2
RPL8
KCTD14
INTS13
PGGHG
FGFR4
KDM7A
AGO2
CXXC4
NAXD
ITGA1
NAA15
LRR1
DDX56
CPNE1
ZCCHC2
ERAL1
DPP8
C8orf33
WDR45
C1orf109
SF3B4
DKK1
RCL1
ARHGEF3
TNFRSF19
DOCK6
MRPL3
KRT19
CHAC1
AREG
DLAT
KDELR1
KPNA3
ZNRD2
PSMD10
TUBGCP2
DDX23
SEPTIN8
NRARP
PITRM1
MBOAT7
TMBIM6
GGA3
COG5
TCF25
MAP3K5
STXBP5
NELL2
MRPS34
ST6GALNAC2
PIAS3
TC2N
WDR89
TP53INP2
GLCCI1
GMPS
UBXN10
TUBGCP4
NUP62
HDAC3
CCSER2
PARN
PITPNM1
NOS2
TYRO3
EIF3J
NDFIP1
SCAND1
CKAP2
UQCRC1
HSP90B1
GOT2
SEC11A
TMEM170A
ERP44
PHKG2
GPATCH8
WDR77
SCAMP3
NPLOC4
CKAP4
EFNB1
PMPCA
AP1S3
ARL5B
TMEM117
CSNK1E
TUBGCP5
KCTD10
APEH
AXIN2
CLPTM1L
TMEM109
ZNF587
HTATSF1
SMAGP
FASN
UCHL5
NOL6
PARP8
CES2
LRCH1
AARS1
NT5C3A
PDIA6
IGF1R
GRIN2B
ZNF146
CKS2
ARSL
DACH1
G3BP1
PHF12
E2F4
MELK
HNRNPAB
CD276
LRATD2
HMMR
INTS10
SCAMP2
TCP1
PLXNA1
RPP40
ARF1
FAM210B
PRMT5
NCCRP1
DUSP6
LRIG3
MALSU1
YARS1
MTAP
RNF43
MPP3
CDK10
TSTA3
EIF1AX
URI1
TNPO1
SAP30BP
RNASEH1
PUM1
GEMIN4
CBWD6
KRT17
ARHGEF7
FOXJ3
RNPS1
S1PR2
ST14
RAP2A
KIAA0100
H2BC15
TCIM
TXNDC12
CLIP2
TCERG1
EIF4EBP1
STAM
YIF1A
PPP2R3A
PIGU
RAB11FIP4
CTSC
RAD1
ZFP64
FTSJ3
PRPF38B
GRHPR
POLDIP2
CDC6
GABPB1
SUPV3L1
TFF3
BORA
E2F2
ACOT9
ZNF35
ZNF774
YY1
F11R
GCLM
UBL4A
BRIX1
ZNF438
VWA5A
DTD2
CTNNBIP1
TAF6
STIM2
GNA14
SCAMP1
EPHA4
MBLAC2
GAN
NTRK2
CDC42BPB
PPM1D
LTBR
POMK
CHD1
HLCS
CYFIP1
BZW1
C12orf66
CREB3L1
HDAC11
PCLO
EMC7
MPHOSPH10
SNRPB
GGA1
AHCYL2
MOAP1
NBEAL2
STRBP
NGRN
GPRC5C
SAMD5
MYDGF
NIP7
AKAP11
ZNF697
BID
PCIF1
PM20D2
BTG3
UBE2T
ATAT1
EIF2S2
DNAJC5
KANK2
HAGH
RHCG
PSEN2
KIAA0513
SELENOW
CLCF1
LAMA4
SNU13
SMN1
RAC1
SCEL
PCID2
GPAT4
GARS1
TIMP1
ATOH1
DAAM1
CDCA8
ZNF426
EIF3A
EIF3G
GSTP1
AP4B1
FOSL1

## Sheet: analysis_up
http://geneontology.org
genes (n=877)higher with LT GO enrichement_cellular component)
Analysis Type:	PANTHER Overrepresentation Test (Released 20200407)
Annotation Version and Release Date:	GO Ontology database DOI: 10.5281/zenodo.3873405 Released 2020-06-01
Analyzed List:	upload_1 (Homo sapiens)
Reference List:	Homo sapiens (all genes in database)
Test Type:	FISHER
Correction:	FDR
GO cellular component complete	Homo sapiens - REFLIST (20851)	upload_1 (878)	upload_1 (expected)	upload_1 (over/under)	upload_1 (fold Enrichment)	upload_1 (raw P-value)	upload_1 (FDR)
endoplasmic reticulum chaperone complex (GO:0034663)	10	5	0.42	+	11.87	0.000228	0.00776
eukaryotic 48S preinitiation complex (GO:0033290)	15	5	0.63	+	7.92	0.000995	0.0303
eukaryotic translation initiation factor 3 complex (GO:0005852)	16	5	0.67	+	7.42	0.00126	0.0357
eukaryotic 43S preinitiation complex (GO:0016282)	17	5	0.72	+	6.98	0.00158	0.0423
small nucleolar ribonucleoprotein complex (GO:0005732)	24	6	1.01	+	5.94	0.00111	0.0317
Cajal body (GO:0015030)	56	11	2.36	+	4.66	7.13e-05	0.00293
mitochondrial nucleoid (GO:0042645)	44	8	1.85	+	4.32	0.00107	0.0316
nucleoid (GO:0009295)	44	8	1.85	+	4.32	0.00107	0.0311
endoplasmic reticulum-Golgi intermediate compartment membrane (GO:0033116)	75	13	3.16	+	4.12	5.09e-05	0.00213
melanosome (GO:0042470)	105	17	4.42	+	3.84	8.36e-06	0.0004
pigment granule (GO:0048770)	105	17	4.42	+	3.84	8.36e-06	0.000391
Sm-like protein family complex (GO:0120114)	75	12	3.16	+	3.8	0.000192	0.00714
terminal bouton (GO:0043195)	57	9	2.4	+	3.75	0.00129	0.0361
small nuclear ribonucleoprotein complex (GO:0030532)	65	10	2.74	+	3.65	0.000846	0.027
neuromuscular junction (GO:0031594)	79	11	3.33	+	3.31	0.000996	0.0299
cell division site (GO:0032153)	72	10	3.03	+	3.3	0.0017	0.0448
endoplasmic reticulum-Golgi intermediate compartment (GO:0005793)	133	18	5.6	+	3.21	4.01e-05	0.00175
focal adhesion (GO:0005925)	416	53	17.52	+	3.03	1.48e-11	1.48e-09
cell-substrate junction (GO:0030055)	424	53	17.85	+	2.97	2.8e-11	2.68e-09
peptidase complex (GO:1905368)	97	12	4.08	+	2.94	0.00151	0.041
endoplasmic reticulum lumen (GO:0005788)	311	38	13.1	+	2.9	3.18e-08	2.2e-06
adherens junction (GO:0005912)	166	19	6.99	+	2.72	0.000187	0.0071
spindle pole (GO:0000922)	166	18	6.99	+	2.58	0.000494	0.0166
spindle (GO:0005819)	372	37	15.66	+	2.36	5.29e-06	0.000295
anchoring junction (GO:0070161)	831	76	34.99	+	2.17	2.31e-09	1.78e-07
membrane raft (GO:0045121)	331	30	13.94	+	2.15	0.000206	0.00738	16611582
membrane microdomain (GO:0098857)	332	30	13.98	+	2.15	0.000212	0.00735
membrane region (GO:0098589)	345	31	14.53	+	2.13	0.000172	0.00666
cell cortex (GO:0005938)	320	28	13.47	+	2.08	0.000517	0.017
endoplasmic reticulum membrane (GO:0005789)	1112	95	46.82	+	2.03	3.85e-10	3.52e-08
nuclear outer membrane-endoplasmic reticulum membrane network (GO:0042175)	1134	96	47.75	+	2.01	5.37e-10	4.49e-08
ribonucleoprotein complex (GO:1990904)	698	58	29.39	+	1.97	3.04e-06	0.00018
Golgi membrane (GO:0000139)	767	61	32.3	+	1.89	8.06e-06	0.000395
endoplasmic reticulum (GO:0005783)	1460	115	61.48	+	1.87	4.27e-10	3.73e-08
extracellular exosome (GO:0070062)	2098	165	88.34	+	1.87	3.03e-14	5.07e-12
extracellular vesicle (GO:1903561)	2119	166	89.23	+	1.86	3.87e-14	5.97e-12
extracellular organelle (GO:0043230)	2124	166	89.44	+	1.86	4.17e-14	5.99e-12
actin cytoskeleton (GO:0015629)	516	39	21.73	+	1.79	0.000925	0.029
nucleolus (GO:0005730)	941	71	39.62	+	1.79	5.77e-06	0.000305
mitochondrial matrix (GO:0005759)	478	36	20.13	+	1.79	0.00137	0.0377
Golgi apparatus (GO:0005794)	1614	115	67.96	+	1.69	1e-07	6.51e-06
secretory granule (GO:0030141)	855	60	36	+	1.67	0.000212	0.00748
cytoplasmic vesicle (GO:0031410)	2417	164	101.78	+	1.61	2.65e-09	1.97e-07
cell junction (GO:0030054)	2109	143	88.81	+	1.61	3.48e-08	2.33e-06
intracellular vesicle (GO:0097708)	2421	164	101.94	+	1.61	2.75e-09	1.97e-07
perinuclear region of cytoplasm (GO:0048471)	741	50	31.2	+	1.6	0.0017	0.0443
vesicle (GO:0031982)	3910	262	164.64	+	1.59	1.2e-14	2.19e-12
organelle membrane (GO:0031090)	3595	238	151.38	+	1.57	1.24e-12	1.31e-10
microtubule cytoskeleton (GO:0015630)	1269	84	53.44	+	1.57	8.17e-05	0.00328
cell surface (GO:0009986)	942	62	39.67	+	1.56	0.000963	0.0298
secretory vesicle (GO:0099503)	1021	67	42.99	+	1.56	0.000637	0.0206
endomembrane system (GO:0012505)	4611	299	194.16	+	1.54	2.36e-15	5.92e-13
cytosol (GO:0005829)	5292	339	222.84	+	1.52	4.46e-17	1.28e-14
extracellular space (GO:0005615)	3360	213	141.48	+	1.51	1.27e-09	1.02e-07
whole membrane (GO:0098805)	1734	107	73.02	+	1.47	0.00012	0.00471
cytoskeleton (GO:0005856)	2299	139	96.81	+	1.44	2.47e-05	0.00113
organelle lumen (GO:0043233)	5904	350	248.61	+	1.41	6.57e-13	8.24e-11
intracellular organelle lumen (GO:0070013)	5904	350	248.61	+	1.41	6.57e-13	7.76e-11
membrane-enclosed lumen (GO:0031974)	5904	350	248.61	+	1.41	6.57e-13	7.33e-11
bounding membrane of organelle (GO:0098588)	2140	126	90.11	+	1.4	0.000192	0.00703
cytoplasm (GO:0005737)	11664	676	491.15	+	1.38	3.62e-37	7.27e-34
nucleoplasm (GO:0005654)	4006	228	168.69	+	1.35	1.63e-06	0.000102
extracellular region (GO:0005576)	4384	243	184.6	+	1.32	5.21e-06	0.000299
membrane-bounded organelle (GO:0043227)	12702	694	534.86	+	1.3	2.22e-29	1.49e-26
intracellular membrane-bounded organelle (GO:0043231)	10995	599	462.98	+	1.29	8.04e-20	2.69e-17
intracellular non-membrane-bounded organelle (GO:0043232)	5002	271	210.63	+	1.29	5.41e-06	0.000294
non-membrane-bounded organelle (GO:0043228)	5011	271	211	+	1.28	6.58e-06	0.000339
protein-containing complex (GO:0032991)	5538	299	233.2	+	1.28	1.66e-06	0.000101
intracellular organelle (GO:0043229)	12804	688	539.15	+	1.28	7.73e-26	3.1e-23
nuclear lumen (GO:0031981)	4785	256	201.49	+	1.27	3.06e-05	0.00136
organelle (GO:0043226)	13821	730	581.98	+	1.25	5.39e-28	2.71e-25
intracellular (GO:0005622)	14632	766	616.13	+	1.24	9.22e-32	9.26e-29
nucleus (GO:0005634)	7542	378	317.58	+	1.19	4.38e-05	0.00187
membrane (GO:0016020)	9898	485	416.79	+	1.16	7.11e-06	0.000357
cellular anatomical entity (GO:0110165)	18724	849	788.44	+	1.08	4.97e-14	6.66e-12
cellular_component (GO:0005575)	18915	856	796.48	+	1.07	3.2e-15	7.14e-13
Unclassified (UNCLASSIFIED)	1936	22	81.52	-	0.27	3.2e-15	6.42e-13
